# Supplementary material for: A Nano-QSTR model to predict nano-cytotoxicity: an approach using human lung cells data
Source: Part Fibre Toxicol. 2023 May 22;20:21. doi: 10.1186/s12989-023-00530-0 (PMC10201760; doi:10.1186/s12989-023-00530-0)
Supplement: Supplementary file 1 — Additional file 1. Table S1 Original dataset. Table S2 List and description of calculated nano-descriptors. Table S3 Dataset with calculated nano-descriptors. Table S4 Dataset for modelling after the filtering step. Table S5 Unseen subset after the filtering step. Table S6 Training and test data after nano-descriptors selection. Table S7 Dataset assuming data normalization by ENMs surface area. Table S8 Applicability domain of the proposed ML nano-QSTR model. [file 12989_2023_530_MOESM1_ESM.zip]

Archive with 8 entries (8 files):
- Table S1 _ Original dataset.xlsx
- Table S2 _ List and description of calculated nano-descriptors.xlsx
- Table S3 _ Dataset with calculated nano-descriptors.xlsx
- Table S4 _ Dataset for modeling after the filtering step.xlsx
- Table S5 _ Unseen subset after the filtering step.xlsx
- Table S6 _ Training and test data after nano-descriptors selection.xlsx
- Table S7 _ Dataset assuming data normalization by ENMs surface area.xlsx
- Table S8 _ Applicability domain of the proposed ML nano-QSTR model.xlsx
