# Supplementary material for: A Nano-QSTR model to predict nano-cytotoxicity: an approach using human lung cells data
Source: Part Fibre Toxicol. 2023 May 22;20:21. doi: 10.1186/s12989-023-00530-0 (PMC10201760; doi:10.1186/s12989-023-00530-0)
Supplement: Supplementary file 1 — Additional file 1. Table S1 Original dataset. Table S2 List and description of calculated nano-descriptors. Table S3 Dataset with calculated nano-descriptors. Table S4 Dataset for modelling after the filtering step. Table S5 Unseen subset after the filtering step. Table S6 Training and test data after nano-descriptors selection. Table S7 Dataset assuming data normalization by ENMs surface area. Table S8 Applicability domain of the proposed ML nano-QSTR model. [file 12989_2023_530_MOESM1_ESM.zip › Table S1 _ Original dataset.xlsx]

## Sheet: Table.S1
Table S1. pBMD5 for nanomaterials with size dependent electron configuration descriptor
Core mat.	Doping mat.	Diameter (nm)	Surface	pBMD5	3s+	3s-	4s+	4s-	3p+	3p-	3d+	3d-	sparse+	sparse-	core+	core-
Cr2O3	-	1159	-	0.117362	10.6502	-10.6502	10.6502	0	11.1274	-11.1274	11.3492	0	0	0	11.7471	-11.628
CuO	-	209.6	-	-0.143712	8.56512	-8.56512	8.56512	0	9.04224	-9.04224	9.26409	-9.26409	0	0	9.56512	-9.46821
CuO	-	772.2	-	-1.29754	10.2641	-10.2641	10.2641	0	10.7413	-10.7413	10.9631	-10.9631	0	0	11.2641	-11.1672
MgO	-	1462	-	-0.57878	11.098	-11.098	0	0	0	0	0	0	0	0	12.098	-12.0011
Pt	-	4.6	Sodium citrate	-1.98378	4.04408	-3.65614	3.65614	-3.65614	4.13326	-4.13326	4.35511	-4.35511	5.05408	-5.01787	5.28962	-5.10468
SiO2	-	92.8	aminated/cationic	-1.61471	7.2551	-7.2551	0	0	7.55613	0	0	0	0	0	8.54807	-8.34941
Ag	-	28.55	aminated (branched polyethylenimine)	-1.37352	5.98864	-5.98864	5.98864	-5.98864	6.46576	-6.46576	6.68761	-6.68761	6.94288	-6.89173	7.0997	-6.87162
Ag	-	34.15	Sodium citrate	-1.15807	6.30697	-6.22199	6.22199	-6.22199	6.69912	-6.69912	6.92096	-6.92096	7.17624	-7.12508	7.25102	-7.14926
Ag	-	7.6	Sodium citrate	-1.97693	4.55898	-4.26426	4.26426	-4.26426	4.74138	-4.74138	4.96323	-4.96323	5.21851	-5.16735	5.7496	-5.57682
Ag	-	13.25	carboxyl (lipoic acid)	-1.27235	5.13396	-5.13396	4.98847	-4.98847	5.61108	-5.51969	5.68744	-5.68744	5.94271	-5.89156	6.24691	-6.04412
Ag	-	14.1	PVP (Polyvinylpyrrolidone)	-1.66806	5.06948	-5.06948	5.06948	-5.06948	5.5466	-5.5466	5.76845	-5.76845	6.02372	-5.97257	6.38528	-6.11885
Ag	-	9.15	PVP (Polyvinylpyrrolidone)	-1.66409	4.50609	-4.50609	4.50609	-4.50609	4.98321	-4.98321	5.20506	-5.20506	5.46033	-5.40918	5.97119	-5.66925
ZnO	Co (1%)	195.3	PMAA(Poly(methacrylic acid))	-1.61394	8.47346	-8.47346	8.47346	-8.47346	8.95059	-8.95059	9.17243	-9.16824	0	0	9.52435	-9.40446
ZnO	Co (2%)	156	PMAA(Poly(methacrylic acid))	-1.59765	8.18337	-8.18337	8.18337	-8.18337	8.66049	-8.66049	8.88234	-8.87396	0	0	9.24359	-9.11912
ZnO	Co (3%)	152	PMAA(Poly(methacrylic acid))	-1.58737	8.15214	-8.15214	8.15214	-8.15214	8.62926	-8.62926	8.85111	-8.83856	0	0	9.21066	-9.08626
ZnO	Co (4%)	163.7	PMAA(Poly(methacrylic acid))	-1.58416	8.25136	-8.25136	8.25136	-8.25136	8.72848	-8.72848	8.95033	-8.93361	0	0	9.30196	-9.18024
ZnO	Co (5%)	164.7	PMAA(Poly(methacrylic acid))	-1.58759	8.26189	-8.26189	8.26189	-8.26189	8.73901	-8.73901	8.96086	-8.93998	0	0	9.3088	-9.188
Cu2O	-	1968	PVP (Polyvinylpyrrolidone)	-0.107589	11.7169	-11.7169	11.7169	0	12.194	-12.194	12.4159	-12.4159	0	0	12.5959	-12.5316
Fe3O4	-	16	PEG (polyethylene glycol)	-1.70598	5.11632	-5.11632	5.11632	-5.11632	5.59344	-5.59344	5.81529	-5.11632	0	0	6.59946	-6.33959
ZnO	Fe (1%)	198	PMAA(Poly(methacrylic acid))	-1.59598	8.49119	-8.49119	8.49119	-8.49119	8.96831	-8.96831	9.19016	-9.18469	0	0	9.54147	-9.42185
ZnO	Fe (2%)	145	PMAA(Poly(methacrylic acid))	-1.4277	8.08777	-8.08777	8.08777	-8.08777	8.56489	-8.56489	8.78674	-8.77579	0	0	9.15287	-9.0264
ZnO	Fe (3%)	149	PMAA(Poly(methacrylic acid))	-1.59303	8.12568	-8.12568	8.12568	-8.12568	8.60281	-8.60281	8.82465	-8.80822	0	0	9.18575	-9.06075
ZnO	Fe (4%)	174	PMAA(Poly(methacrylic acid))	-1.58728	8.33022	-8.33022	8.33022	-8.33022	8.80734	-8.80734	9.02919	-9.00726	0	0	9.37761	-9.2573
ZnO	Fe (5%)	165	PMAA(Poly(methacrylic acid))	-1.59454	8.26345	-8.26345	8.26345	-8.26345	8.74057	-8.74057	8.96242	-8.93499	0	0	9.3107	-9.18983
SiO2	-	31.6	-	-1.09903	5.85152	-5.85152	0	0	6.15255	0	0	0	0	0	7.02761	-6.89291
SiO2	-	70.1	-	-0.851512	6.88961	-6.88961	0	0	7.19064	0	0	0	0	0	8.06571	-7.93101
SiO2	-	141.3	-	-0.976939	7.80289	-7.80289	0	0	8.10392	0	0	0	0	0	8.97898	-8.84428
TiO2	-	14.7 (Length: 54.5)	-	-0.700126	5.58744	-5.58744	5.58744	-5.58744	6.06456	-6.06456	5.88847	0	0	0	6.76353	-6.62883
TiO2	-	5.5	Cl (3%)	-0.735207	3.56032	-3.56032	3.54818	-3.54818	4.03744	-4.03343	3.84921	0	0	0	4.72835	-4.59513
ZnO	-	172.7	PMAA(Poly(methacrylic acid))	-1.58433	8.31058	-8.31058	8.31058	-8.31058	8.7877	-8.7877	9.00955	-9.00955	0	0	9.37149	-9.24804
ZnO	-	68.9	-	-1.33313	7.11336	-7.11336	7.11336	-7.11336	7.59049	-7.59049	7.81233	-7.81233	0	0	8.11336	-8.01645
ZnO	-	135	-	-1.86214	7.98971	-7.98971	7.98971	-7.98971	8.46683	-8.46683	8.68868	-8.68868	0	0	8.98971	-8.8928
Standard deviation of SDEC FPs					2.03851	2.07499	3.31195	3.42048	2.3874	3.45523	3.53582	3.92543	2.53521	2.51466	1.94915	1.98555

## Sheet: Table.S2
Table S2. Zeta potential for nanomaterials with size dependent electron configuration descriptor
Core mat.	Doping mat.	Diameter (nm)	Surface	zeta(DIW)	3s+	3s-	4s+	4s-	2p+	2p-	3p+	3p-	3d+	3d-	sparse+	sparse-	core+	core-
Cr2O3	-	1159	-	-23.2	10.6502	-10.6502	10.6502	0	11.5253	-11.3035	11.1274	-11.1274	11.3492	0	0	0	11.3492	-11.3492
CuO	-	209.6	-	-18.9	8.56512	-8.56512	8.56512	0	9.34327	-9.16718	9.04224	-9.04224	9.26409	-9.26409	0	0	9.16718	-9.16718
CuO	-	772.2	-	-21	10.2641	-10.2641	10.2641	0	11.0423	-10.8662	10.7413	-10.7413	10.9631	-10.9631	0	0	10.8662	-10.8662
MgO	-	1462	-	11.5	11.098	-11.098	0	0	11.8761	-11.7	0	0	0	0	0	0	11.7	-11.7
NiO	-	229.8	-	40.6	8.69142	-8.69142	8.69142	-8.69142	9.46957	-9.29348	9.16854	-9.16854	9.39039	-9.16854	0	0	9.29348	-9.29348
Pt	-	36.8	Sodium citrate	-49.2	6.43743	-6.36541	6.36541	-6.36541	7.10777	-6.96333	6.84253	-6.84253	7.06438	-7.06438	7.76335	-7.72714	6.99121	-6.95915
Pt	-	54.6	Sodium citrate	-54.2	6.92927	-6.87944	6.87944	-6.87944	7.55173	-7.44155	7.35656	-7.35656	7.57841	-7.57841	8.27738	-8.24117	7.42345	-7.39754
Pt	-	4.6	Sodium citrate	-13.8	4.04408	-3.65614	3.65614	-3.65614	5.02169	-4.68538	4.13326	-4.13326	4.35511	-4.35511	5.05408	-5.01787	4.95276	-4.89651
Pt	-	70.4	citrate	-54.7	7.21058	-7.21058	7.21058	-7.21058	7.89569	-7.7409	7.6877	-7.6877	7.90955	-7.90955	8.60852	-8.57231	7.78243	-7.74865
SiO2	-	92.8	aminated/cationic	26.6	7.2551	-7.2551	0	0	8.28055	-7.95407	7.55613	0	0	0	0	0	8.21073	-8.12581
SiO2	-	30.7	silanol	-16.4	6.11419	-6.11419	0	0	6.98939	-6.76748	6.41522	0	0	0	0	0	6.85461	-6.8133
Ag	-	28.55	aminated (branched polyethylenimine)	40.6	5.98864	-5.98864	5.98864	-5.98864	6.77237	-6.46576	6.46576	-6.46576	6.68761	-6.68761	6.94288	-6.89173	6.82346	-6.65497
Ag	-	15.32	Sodium citrate	-21.1	5.34838	-5.1776	5.1776	-5.1776	6.16637	-5.92341	5.65472	-5.65472	5.87657	-5.87657	6.13184	-6.08069	6.07751	-6.03122
Ag	-	34.15	Sodium citrate	-50.2	6.30697	-6.22199	6.22199	-6.22199	7.002	-6.84032	6.69912	-6.69912	6.92096	-6.92096	7.17624	-7.12508	6.89089	-6.856
Ag	-	7.6	Sodium citrate	-26.5	4.55898	-4.26426	4.26426	-4.26426	5.48426	-5.17698	4.74138	-4.74138	4.96323	-4.96323	5.21851	-5.16735	5.40969	-5.35624
Ag	-	75.8	Sodium citrate	-38.5	7.30118	-7.26083	7.26083	-7.26083	7.90063	-7.80729	7.73795	-7.73795	7.9598	-7.9598	8.21507	-8.16392	7.7661	-7.7435
Ag	-	13.25	carboxyl (lipoic acid)	-51.8	5.13396	-5.13396	4.98847	-4.98847	5.92151	-5.65045	5.61108	-5.51969	5.68744	-5.68744	5.94271	-5.89156	5.96896	-5.8194
Ag	-	14.1	PVP (Polyvinylpyrrolidone)	-24.3	5.06948	-5.06948	5.06948	-5.06948	6.05033	-5.59646	5.5466	-5.5466	5.76845	-5.76845	6.02372	-5.97257	6.11571	-5.96373
Ag	-	9.15	PVP (Polyvinylpyrrolidone)	-23	4.50609	-4.50609	4.50609	-4.50609	5.6241	-5.05782	4.98321	-4.98321	5.20506	-5.20506	5.46033	-5.40918	5.7118	-5.54738
Ag	-	79.55	PVP (Polyvinylpyrrolidone)	-24	7.32374	-7.32374	7.32374	-7.32374	7.94328	-7.81013	7.80086	-7.80086	8.02271	-8.02271	8.27799	-8.22683	7.8821	-7.80589
Au	-	11.65	Sodium citrate	-19.6	5.03393	-4.8208	4.8208	-4.8208	5.89523	-5.62554	5.29792	-5.29792	5.51977	-5.51977	6.21874	-6.20101	5.81262	-5.76319
Ag	Au (25%)	60	Sodium citrate	-46.4	7.00666	-6.95628	6.95628	-6.95628	7.63041	-7.51929	7.4334	-7.4334	7.65525	-7.65525	8.07022	-8.03546	7.50246	-7.47638
CeO2	-	100.7	-	28.3	7.31737	-7.31737	7.31737	-7.31737	8.27161	-8.01634	7.79449	-7.79449	8.01634	-8.01634	8.49346	-8.43131	8.09552	-8.09552
CeO2	-	101.1	-	28.1	7.32254	-7.32254	7.32254	-7.32254	8.27678	-8.02151	7.79966	-7.79966	8.02151	-8.02151	8.49863	-8.43648	8.10069	-8.10069
Cu2O	-	1968	PVP (Polyvinylpyrrolidone)	2.51	11.7169	-11.7169	11.7169	0	12.3729	-12.2611	12.194	-12.194	12.4159	-12.4159	0	0	12.1998	-12.1977
Fe3O4	-	50	carboxylic acid (COOH)	-22.1	6.60087	-6.60087	6.60087	-6.60087	7.67082	-7.34283	7.07799	-7.07799	7.29984	-6.60087	0	0	7.54638	-7.51613
Fe3O4	-	31.95	PVP (Polyvinylpyrrolidone)	-42	6.01737	-6.01737	6.01737	-6.01737	7.0509	-6.67486	6.49449	-6.49449	6.71634	-6.01737	0	0	7.01512	-6.923
Fe3O4	-	5.5	Na (3%)	-19.2	3.75876	-3.71182	3.71182	-3.71182	4.57766	-4.38167	4.18894	-4.18894	4.41079	-3.71182	0	0	4.40157	-4.40157
Fe3O4	-	50	-	-7.54	6.60087	-6.60087	6.60087	-6.60087	7.44596	-7.23769	7.07799	-7.07799	7.29984	-6.60087	0	0	7.26987	-7.26987
Polystyrene	-	50	carboxylic acid (COOH)	-50.97	0	0	0	0	7.9728	-6.6753	0	0	0	0	0	0	8.11079	-7.95034
Polystyrene	-	91.34	carboxylic acid (COOH)	-53.5	0	0	0	0	8.71632	-7.19868	0	0	0	0	0	0	8.86986	-8.70293
Polystyrene	-	89.77	amine group (NH2)	-43.8	0	0	0	0	8.67906	0	0	0	0	0	0	0	8.85072	-8.66564
CdSe	-	13.46	PEG (polyethylene glycol)	-2.78	4.84958	-4.84958	4.84958	-4.84958	5.96682	-5.49723	5.3267	-5.3267	5.54855	-5.54855	5.62773	-5.54855	6.06515	-5.87719
SiO2	-	10	-	-38.2	4.35246	-4.35246	0	0	5.3067	-5.05143	4.65349	0	0	0	0	0	5.13061	-5.13061
SiO2	-	70.1	-	-42.2	6.88961	-6.88961	0	0	7.84386	-7.58858	7.19064	0	0	0	0	0	7.66777	-7.66777
SiO2	-	141.3	-	-36.6	7.80289	-7.80289	0	0	8.75713	-8.50186	8.10392	0	0	0	0	0	8.58104	-8.58104
SiO2	-	260.3	-	-36.8	8.59888	-8.59888	0	0	9.55313	-9.29785	8.89991	0	0	0	0	0	9.37703	-9.37703
SiO2	-	50	-	-22.4	6.44937	-6.44937	0	0	7.40361	-7.14834	6.7504	0	0	0	0	0	7.22752	-7.22752
TiO2	-	21	-	22.3	5.30697	-5.30697	5.30697	-5.30697	6.26122	-6.00594	5.7841	-5.7841	5.608	0	0	0	6.08513	-6.08513
TiO2	-	14.7 (Length: 54.5)	-	-25.8	5.58744	-5.58744	5.58744	-5.58744	6.54168	-6.28641	6.06456	-6.06456	5.88847	0	0	0	6.36559	-6.36559
ZnO	-	68.9	-	22	7.11336	-7.11336	7.11336	-7.11336	7.89152	-7.71542	7.59049	-7.59049	7.81233	-7.81233	0	0	7.71542	-7.71542
ZnO	-	135	-	24.4	7.98971	-7.98971	7.98971	-7.98971	8.76786	-8.59177	8.46683	-8.46683	8.68868	-8.68868	0	0	8.59177	-8.59177
Standard deviation of SDEC FP					2.54757	2.56647	3.37746	3.1235	1.79729	2.15881	2.72872	3.56407	3.64867	3.74498	3.60294	3.57979	1.77029	1.78751

## Sheet: Table.S3
Table S3. Cytotoxicity label for nanomaterials with size dependent electron configuration descriptor
Core mat.	Doping mat.	Diameter (nm)	Surface	tox 20% (100ug/ml)	3s+	3s-	4s+	4s-	2p+	2p-	3p+	3p-	3d+	3d-	sparse+	sparse-	core+	core-
Cr2O3	-	1159	-	1	10.6502	-10.6502	10.6502	0	11.5253	-11.3035	11.1274	-11.1274	11.3492	0	0	0	11.3492	-11.3492
CuO	-	209.6	-	1	8.56512	-8.56512	8.56512	0	9.34327	-9.16718	9.04224	-9.04224	9.26409	-9.26409	0	0	9.16718	-9.16718
CuO	-	772.2	-	1	10.2641	-10.2641	10.2641	0	11.0423	-10.8662	10.7413	-10.7413	10.9631	-10.9631	0	0	10.8662	-10.8662
MgO	-	1462	-	1	11.098	-11.098	0	0	11.8761	-11.7	0	0	0	0	0	0	11.7	-11.7
NiO	-	229.8	-	0	8.69142	-8.69142	8.69142	-8.69142	9.46957	-9.29348	9.16854	-9.16854	9.39039	-9.16854	0	0	9.29348	-9.29348
Pt	-	36.8	Sodium citrate	0	6.43743	-6.36541	6.36541	-6.36541	7.10777	-6.96333	6.84253	-6.84253	7.06438	-7.06438	7.76335	-7.72714	6.99121	-6.95915
Pt	-	54.6	Sodium citrate	0	6.92927	-6.87944	6.87944	-6.87944	7.55173	-7.44155	7.35656	-7.35656	7.57841	-7.57841	8.27738	-8.24117	7.42345	-7.39754
Pt	-	4.6	Sodium citrate	0	4.04408	-3.65614	3.65614	-3.65614	5.02169	-4.68538	4.13326	-4.13326	4.35511	-4.35511	5.05408	-5.01787	4.95276	-4.89651
Pt	-	70.4	citrate	0	7.21058	-7.21058	7.21058	-7.21058	7.89569	-7.7409	7.6877	-7.6877	7.90955	-7.90955	8.60852	-8.57231	7.78243	-7.74865
SiO2	-	92.8	aminated/cationic	1	7.2551	-7.2551	0	0	8.28055	-7.95407	7.55613	0	0	0	0	0	8.21073	-8.12581
SiO2	-	30.7	silanol	0	6.11419	-6.11419	0	0	6.98939	-6.76748	6.41522	0	0	0	0	0	6.85461	-6.8133
Ag	-	28.55	aminated (branched polyethylenimine)	1	5.98864	-5.98864	5.98864	-5.98864	6.77237	-6.46576	6.46576	-6.46576	6.68761	-6.68761	6.94288	-6.89173	6.82346	-6.65497
Ag	-	15.32	Sodium citrate	0	5.34838	-5.1776	5.1776	-5.1776	6.16637	-5.92341	5.65472	-5.65472	5.87657	-5.87657	6.13184	-6.08069	6.07751	-6.03122
Ag	-	34.15	Sodium citrate	1	6.30697	-6.22199	6.22199	-6.22199	7.002	-6.84032	6.69912	-6.69912	6.92096	-6.92096	7.17624	-7.12508	6.89089	-6.856
Ag	-	7.6	Sodium citrate	0	4.55898	-4.26426	4.26426	-4.26426	5.48426	-5.17698	4.74138	-4.74138	4.96323	-4.96323	5.21851	-5.16735	5.40969	-5.35624
Ag	-	75.8	Sodium citrate	0	7.30118	-7.26083	7.26083	-7.26083	7.90063	-7.80729	7.73795	-7.73795	7.9598	-7.9598	8.21507	-8.16392	7.7661	-7.7435
Ag	-	13.25	carboxyl (lipoic acid)	0	5.13396	-5.13396	4.98847	-4.98847	5.92151	-5.65045	5.61108	-5.51969	5.68744	-5.68744	5.94271	-5.89156	5.96896	-5.8194
Ag	-	14.1	PVP (Polyvinylpyrrolidone)	1	5.06948	-5.06948	5.06948	-5.06948	6.05033	-5.59646	5.5466	-5.5466	5.76845	-5.76845	6.02372	-5.97257	6.11571	-5.96373
Ag	-	9.15	PVP (Polyvinylpyrrolidone)	1	4.50609	-4.50609	4.50609	-4.50609	5.6241	-5.05782	4.98321	-4.98321	5.20506	-5.20506	5.46033	-5.40918	5.7118	-5.54738
Ag	-	79.55	PVP (Polyvinylpyrrolidone)	0	7.32374	-7.32374	7.32374	-7.32374	7.94328	-7.81013	7.80086	-7.80086	8.02271	-8.02271	8.27799	-8.22683	7.8821	-7.80589
Au	-	11.65	Sodium citrate	0	5.03393	-4.8208	4.8208	-4.8208	5.89523	-5.62554	5.29792	-5.29792	5.51977	-5.51977	6.21874	-6.20101	5.81262	-5.76319
Ag	Au (25%)	60	Sodium citrate	0	7.00666	-6.95628	6.95628	-6.95628	7.63041	-7.51929	7.4334	-7.4334	7.65525	-7.65525	8.07022	-8.03546	7.50246	-7.47638
CeO2	-	100.7	-	0	7.31737	-7.31737	7.31737	-7.31737	8.27161	-8.01634	7.79449	-7.79449	8.01634	-8.01634	8.49346	-8.43131	8.09552	-8.09552
CeO2	-	101.1	-	0	7.32254	-7.32254	7.32254	-7.32254	8.27678	-8.02151	7.79966	-7.79966	8.02151	-8.02151	8.49863	-8.43648	8.10069	-8.10069
ZnO	Co (1%)	195.3	PMAA(Poly(methacrylic acid))	1	8.47346	-8.47346	8.47346	-8.47346	9.28843	-9.0827	8.95059	-8.95059	9.17243	-9.16824	0	0	9.1467	-9.12321
ZnO	Co (2%)	156	PMAA(Poly(methacrylic acid))	1	8.18337	-8.18337	8.18337	-8.18337	9.00454	-8.79307	8.66049	-8.66049	8.88234	-8.87396	0	0	8.87023	-8.84174
ZnO	Co (3%)	152	PMAA(Poly(methacrylic acid))	1	8.15214	-8.15214	8.15214	-8.15214	8.97119	-8.7604	8.62926	-8.62926	8.85111	-8.83856	0	0	8.83787	-8.80871
ZnO	Co (4%)	163.7	PMAA(Poly(methacrylic acid))	1	8.25136	-8.25136	8.25136	-8.25136	9.06357	-8.85709	8.72848	-8.72848	8.95033	-8.93361	0	0	8.92771	-8.90026
ZnO	Co (5%)	164.7	PMAA(Poly(methacrylic acid))	1	8.26189	-8.26189	8.26189	-8.26189	9.07047	-8.86584	8.73901	-8.73901	8.96086	-8.93998	0	0	8.93446	-8.90711
Cu2O	-	1968	PVP (Polyvinylpyrrolidone)	1	11.7169	-11.7169	11.7169	0	12.3729	-12.2611	12.194	-12.194	12.4159	-12.4159	0	0	12.1998	-12.1977
Fe2O3	-	5.5	Na (3%)	0	3.71972	-3.66808	3.66808	-3.66808	4.56454	-4.35639	4.1452	-4.1452	4.36705	-3.66808	0	0	4.38845	-4.38845
Fe3O4	-	50	carboxylic acid (COOH)	0	6.60087	-6.60087	6.60087	-6.60087	7.67082	-7.34283	7.07799	-7.07799	7.29984	-6.60087	0	0	7.54638	-7.51613
Fe3O4	-	31.95	PVP (Polyvinylpyrrolidone)	0	6.01737	-6.01737	6.01737	-6.01737	7.0509	-6.67486	6.49449	-6.49449	6.71634	-6.01737	0	0	7.01512	-6.923
Fe3O4	-	16	PEG (polyethylene glycol)	1	5.11632	-5.11632	5.11632	-5.11632	6.28427	-5.85163	5.59344	-5.59344	5.81529	-5.11632	0	0	6.31214	-6.16882
Fe3O4	-	31.3	PEG (polyethylene glycol)	0	5.99059	-5.99059	5.99059	-5.99059	7.02989	-6.68054	6.46771	-6.46771	6.68956	-5.99059	0	0	7.00365	-6.89638
Fe3O4	-	58.7	PEG (polyethylene glycol)	0	6.80987	-6.80987	6.80987	-6.80987	7.76913	-7.47583	7.28699	-7.28699	7.50884	-6.80987	0	0	7.69485	-7.62082
Fe3O4	-	5.5	Na (3%)	0	3.75876	-3.71182	3.71182	-3.71182	4.57766	-4.38167	4.18894	-4.18894	4.41079	-3.71182	0	0	4.40157	-4.40157
Fe3O4	-	50	-	0	6.60087	-6.60087	6.60087	-6.60087	7.44596	-7.23769	7.07799	-7.07799	7.29984	-6.60087	0	0	7.26987	-7.26987
ZnO	Fe (1%)	198	PMAA(Poly(methacrylic acid))	1	8.49119	-8.49119	8.49119	-8.49119	9.30572	-9.10035	8.96831	-8.96831	9.19016	-9.18469	0	0	9.16358	-9.14036
ZnO	Fe (2%)	145	PMAA(Poly(methacrylic acid))	1	8.08777	-8.08777	8.08777	-8.08777	8.91269	-8.6984	8.56489	-8.56489	8.78674	-8.77579	0	0	8.78105	-8.75077
ZnO	Fe (3%)	149	PMAA(Poly(methacrylic acid))	1	8.12568	-8.12568	8.12568	-8.12568	8.94597	-8.73429	8.60281	-8.60281	8.82465	-8.80822	0	0	8.8134	-8.78374
ZnO	Fe (4%)	174	PMAA(Poly(methacrylic acid))	1	8.33022	-8.33022	8.33022	-8.33022	9.14008	-8.9355	8.80734	-8.80734	9.02919	-9.00726	0	0	9.00218	-8.9761
ZnO	Fe (5%)	165	PMAA(Poly(methacrylic acid))	1	8.26345	-8.26345	8.26345	-8.26345	9.07238	-8.8676	8.74057	-8.74057	8.96242	-8.93499	0	0	8.93635	-8.90901
Polystyrene	-	50	carboxylic acid (COOH)	0	0	0	0	0	7.9728	-6.6753	0	0	0	0	0	0	8.11079	-7.95034
Polystyrene	-	91.34	carboxylic acid (COOH)	0	0	0	0	0	8.71632	-7.19868	0	0	0	0	0	0	8.86986	-8.70293
Polystyrene	-	89.77	amine group (NH2)	0	0	0	0	0	8.67906	0	0	0	0	0	0	0	8.85072	-8.66564
CdSe	-	13.46	PEG (polyethylene glycol)	0	4.84958	-4.84958	4.84958	-4.84958	5.96682	-5.49723	5.3267	-5.3267	5.54855	-5.54855	5.62773	-5.54855	6.06515	-5.87719
SiO2	-	10	-	0	4.35246	-4.35246	0	0	5.3067	-5.05143	4.65349	0	0	0	0	0	5.13061	-5.13061
SiO2	-	31.6	-	0	5.85152	-5.85152	0	0	6.80576	-6.55049	6.15255	0	0	0	0	0	6.62967	-6.62967
SiO2	-	70.1	-	0	6.88961	-6.88961	0	0	7.84386	-7.58858	7.19064	0	0	0	0	0	7.66777	-7.66777
SiO2	-	141.3	-	0	7.80289	-7.80289	0	0	8.75713	-8.50186	8.10392	0	0	0	0	0	8.58104	-8.58104
SiO2	-	260.3	-	0	8.59888	-8.59888	0	0	9.55313	-9.29785	8.89991	0	0	0	0	0	9.37703	-9.37703
SiO2	-	50	-	0	6.44937	-6.44937	0	0	7.40361	-7.14834	6.7504	0	0	0	0	0	7.22752	-7.22752
TiO2	-	21	-	0	5.30697	-5.30697	5.30697	-5.30697	6.26122	-6.00594	5.7841	-5.7841	5.608	0	0	0	6.08513	-6.08513
TiO2	-	5.5	Cl (3%)	1	3.56032	-3.56032	3.54818	-3.54818	4.5065	-4.25447	4.03744	-4.03343	3.84921	0	0	0	4.33041	-4.33041
TiO2	-	5.5	Na (3%)	0	3.61502	-3.54818	3.54818	-3.54818	4.52586	-4.28847	4.0253	-4.0253	3.84921	0	0	0	4.34977	-4.34977
TiO2	-	17.5	-	0	5.06943	-5.06943	5.06943	-5.06943	6.02367	-5.7684	5.54655	-5.54655	5.37046	0	0	0	5.84758	-5.84758
ZnO	-	172.7	PMAA(Poly(methacrylic acid))	1	8.31058	-8.31058	8.31058	-8.31058	9.13397	-8.92274	8.7877	-8.7877	9.00955	-9.00955	0	0	8.99605	-8.96999
ZnO	-	68.9	-	1	7.11336	-7.11336	7.11336	-7.11336	7.89152	-7.71542	7.59049	-7.59049	7.81233	-7.81233	0	0	7.71542	-7.71542
ZnO	-	135	-	1	7.98971	-7.98971	7.98971	-7.98971	8.76786	-8.59177	8.46683	-8.46683	8.68868	-8.68868	0	0	8.59177	-8.59177
ZnO	-	5.5	Na (1.5%)	0	3.83243	-3.81323	3.81323	-3.81323	4.60109	-4.42977	4.29035	-4.29035	4.5122	-4.5122	0	0	4.42499	-4.42499
Standard deviation of SDEC FP					2.37236	2.39041	3.19781	3.1602	1.81691	2.07547	2.53031	3.35969	3.44433	3.70675	3.29132	3.26993	1.8016	1.81129

## Sheet: Table.S4
Table S4. Coefficients of pBMD5 prediction model
Selected SDEC FP	Model coef.	Coef. SD
core+	-8.29888	1.42e-14
core-	-10.85	1.42e-14
3s+	-6.10619	8.88e-16
3s-	-3.6604	4.88e-15
3p-	-3.25296	5.33e-15
4s+	-3.3713	4e-15
4s-	0.138859	1.94e-16
sparse+	-18.5417	2.49e-14
sparse-	-18.7742	4.97e-14
bias	-3.28375	8.88e-16
*coef.: coefficient

## Sheet: Table.S5
Table S5. Coefficients of zeta potential prediction model
Selected SDEC FP	Model coef.	Coef. SD
core+	934.451	7.95e-13
core-	2858.34	5.46e-12
2p+	1947.85	3.87e-12
3s+	148.303	3.41e-13
3s-	164.753	2.27e-13
3p-	-49.5561	1.42e-14
3d+	-9.69762	2.13e-14
4s+	-42.3021	7.11e-15
4s-	-5.8433	0
sparse+	540.794	7.96e-13
sparse-	546.445	6.82e-13
bias	-446.502	5.68e-14
*coef.: coefficient

## Sheet: Table.S6
Table S6. Coefficients of cytotoxicity classification model
Selected SDEC FP	Model coef.	Coef. SD
core+	0.155156	3.33e-16
3s+	0.216175	7.22e-16
3s-	-0.26906	4.44e-16
3p-	-0.0427914	7.99e-15
4s+	0.00658253	0
sparse-	0.199419	4.86e-17
bias	-4.50226	0
*coef.: coefficient

## Sheet: Table.S7
Table S7. Raw data on A549 cell CCK8 assay
Core	Doping	Surface	Diameter (nm)	dose	response(mean)	response(SD)	unit
CeO2	-	-	101.1	0.01	100	3.5575	ug/ml
CeO2	-	-	101.1	6.25	116.648	3.35583	ug/ml
CeO2	-	-	101.1	12.5	137.515	5.30194	ug/ml
CeO2	-	-	101.1	25	145.591	2.54083	ug/ml
CeO2	-	-	101.1	50	148.91	2.37278	ug/ml
CeO2	-	-	101.1	100	140.361	1.75296	ug/ml
CeO2	-	-	100.7	0.01	100	3.37248	ug/ml
CeO2	-	-	100.7	6.25	90.0681	0.608223	ug/ml
CeO2	-	-	100.7	12.5	90.7833	1.90235	ug/ml
CeO2	-	-	100.7	25	94.4721	0.421457	ug/ml
CeO2	-	-	100.7	50	102.802	0.685388	ug/ml
CeO2	-	-	100.7	100	105.765	2.65417	ug/ml
ZnO	-	-	68.9	0.01	100	2.49814	ug/ml
ZnO	-	-	68.9	1.56	104.791	0.248445	ug/ml
ZnO	-	-	68.9	3.13	109.64	3.55247	ug/ml
ZnO	-	-	68.9	6.25	112.058	3.21166	ug/ml
ZnO	-	-	68.9	12.5	120.161	3.80063	ug/ml
ZnO	-	-	68.9	25	47.3546	3.20335	ug/ml
ZnO	Na (1.5%)	-	5.5	0.01	100	2.55033	ug/ml
ZnO	Na (1.5%)	-	5.5	6.25	94.6075	6.74159	ug/ml
ZnO	Na (1.5%)	-	5.5	12.5	93.5588	2.41031	ug/ml
ZnO	Na (1.5%)	-	5.5	25	93.574	2.94191	ug/ml
ZnO	Na (1.5%)	-	5.5	50	96.4698	6.10162	ug/ml
ZnO	Na (1.5%)	-	5.5	100	102.442	2.86687	ug/ml
ZnO	-	-	135	0.01	100	4.6091	ug/ml
ZnO	-	-	135	6.25	94.9217	1.36348	ug/ml
ZnO	-	-	135	12.5	95.8005	2.73744	ug/ml
ZnO	-	-	135	25	107.732	3.54976	ug/ml
ZnO	-	-	135	50	107.207	3.75324	ug/ml
ZnO	-	-	135	100	48.9622	6.41814	ug/ml
ZnO	-	PMAA	172.7	0.01	100	1.23803	ug/ml
ZnO	-	PMAA	172.7	6.25	111.449	0.847202	ug/ml
ZnO	-	PMAA	172.7	12.5	112.624	4.39767	ug/ml
ZnO	-	PMAA	172.7	25	113.379	4.61025	ug/ml
ZnO	-	PMAA	172.7	50	26.5234	0.323775	ug/ml
ZnO	-	PMAA	172.7	100	0	0.319835	ug/ml
ZnO	Fe (1%)	PMAA	198	0.01	100	1.19183	ug/ml
ZnO	Fe (1%)	PMAA	198	6.25	105.858	1.4634	ug/ml
ZnO	Fe (1%)	PMAA	198	12.5	104.879	2.21987	ug/ml
ZnO	Fe (1%)	PMAA	198	25	109.632	2.13555	ug/ml
ZnO	Fe (1%)	PMAA	198	50	12.6638	1.04467	ug/ml
ZnO	Fe (1%)	PMAA	198	100	2.10011	0.233675	ug/ml
ZnO	Fe (2%)	PMAA	145	0.01	100	0.783346	ug/ml
ZnO	Fe (2%)	PMAA	145	6.25	99.3732	2.05207	ug/ml
ZnO	Fe (2%)	PMAA	145	12.5	96.3723	4.56742	ug/ml
ZnO	Fe (2%)	PMAA	145	25	97.018	5.83353	ug/ml
ZnO	Fe (2%)	PMAA	145	50	21.6334	0.491264	ug/ml
ZnO	Fe (2%)	PMAA	145	100	2.10826	0.346596	ug/ml
ZnO	Fe (3%)	PMAA	149	0.01	100	2.20533	ug/ml
ZnO	Fe (3%)	PMAA	149	6.25	105.499	3.48808	ug/ml
ZnO	Fe (3%)	PMAA	149	12.5	103.592	2.3359	ug/ml
ZnO	Fe (3%)	PMAA	149	25	107.975	3.1055	ug/ml
ZnO	Fe (3%)	PMAA	149	50	8.5836	0.580726	ug/ml
ZnO	Fe (3%)	PMAA	149	100	2.5974	0.391382	ug/ml
ZnO	Fe (4%)	PMAA	174	0.01	100	7.84338	ug/ml
ZnO	Fe (4%)	PMAA	174	6.25	111.365	3.07453	ug/ml
ZnO	Fe (4%)	PMAA	174	12.5	114.276	3.22989	ug/ml
ZnO	Fe (4%)	PMAA	174	25	114.514	1.52141	ug/ml
ZnO	Fe (4%)	PMAA	174	50	74.5525	9.18432	ug/ml
ZnO	Fe (4%)	PMAA	174	100	2.02717	0.990378	ug/ml
ZnO	Fe (5%)	PMAA	165	0.01	100	1.15841	ug/ml
ZnO	Fe (5%)	PMAA	165	6.25	109.75	2.63667	ug/ml
ZnO	Fe (5%)	PMAA	165	12.5	103.936	1.69183	ug/ml
ZnO	Fe (5%)	PMAA	165	25	108.542	2.73074	ug/ml
ZnO	Fe (5%)	PMAA	165	50	12.5592	0.380571	ug/ml
ZnO	Fe (5%)	PMAA	165	100	1.40454	0.074842	ug/ml
ZnO	Co (1%)	PMAA	195.3	0.01	100	1.16809	ug/ml
ZnO	Co (1%)	PMAA	195.3	6.25	102.734	4.64814	ug/ml
ZnO	Co (1%)	PMAA	195.3	12.5	109.056	2.72753	ug/ml
ZnO	Co (1%)	PMAA	195.3	25	112.9	1.66595	ug/ml
ZnO	Co (1%)	PMAA	195.3	50	32.6997	1.35369	ug/ml
ZnO	Co (1%)	PMAA	195.3	100	3.37463	0.258957	ug/ml
ZnO	Co (2%)	PMAA	156	0.01	100	4.39343	ug/ml
ZnO	Co (2%)	PMAA	156	6.25	108.948	1.28809	ug/ml
ZnO	Co (2%)	PMAA	156	12.5	105.579	3.34516	ug/ml
ZnO	Co (2%)	PMAA	156	25	110.966	2.09434	ug/ml
ZnO	Co (2%)	PMAA	156	50	21.2446	1.6017	ug/ml
ZnO	Co (2%)	PMAA	156	100	2.06009	0.696351	ug/ml
ZnO	Co (3%)	PMAA	152	0.01	100	2.22683	ug/ml
ZnO	Co (3%)	PMAA	152	6.25	107.147	2.64669	ug/ml
ZnO	Co (3%)	PMAA	152	12.5	102.41	1.63374	ug/ml
ZnO	Co (3%)	PMAA	152	25	107.646	5.35178	ug/ml
ZnO	Co (3%)	PMAA	152	50	15.9568	0.323882	ug/ml
ZnO	Co (3%)	PMAA	152	100	2.18159	0.718838	ug/ml
ZnO	Co (4%)	PMAA	163.7	0.01	100	2.2082	ug/ml
ZnO	Co (4%)	PMAA	163.7	6.25	109.443	1.11144	ug/ml
ZnO	Co (4%)	PMAA	163.7	12.5	106.141	5.6622	ug/ml
ZnO	Co (4%)	PMAA	163.7	25	109.968	3.12351	ug/ml
ZnO	Co (4%)	PMAA	163.7	50	14.3007	1.17244	ug/ml
ZnO	Co (4%)	PMAA	163.7	100	0	0.49006	ug/ml
ZnO	Co (5%)	PMAA	164.7	0.01	100	13.9781	ug/ml
ZnO	Co (5%)	PMAA	164.7	6.25	97.7009	9.53168	ug/ml
ZnO	Co (5%)	PMAA	164.7	12.5	99.5447	9.41352	ug/ml
ZnO	Co (5%)	PMAA	164.7	25	102.868	7.20176	ug/ml
ZnO	Co (5%)	PMAA	164.7	50	10.9265	1.31714	ug/ml
ZnO	Co (5%)	PMAA	164.7	100	0	0.439046	ug/ml
SiO2	-	-	10	0.01	100	4.51544	ug/ml
SiO2	-	-	10	6.25	101.496	2.28504	ug/ml
SiO2	-	-	10	12.5	102.25	1.26699	ug/ml
SiO2	-	-	10	25	97.6548	2.3452	ug/ml
SiO2	-	-	10	50	98.8823	9.50467	ug/ml
SiO2	-	-	10	100	104.257	3.94697	ug/ml
SiO2	-	-	31.6	0.01	100	1.15193	ug/ml
SiO2	-	-	31.6	7.81	94.6309	0.696442	ug/ml
SiO2	-	-	31.6	15.6	95.2861	1.3044	ug/ml
SiO2	-	-	31.6	31.3	92.7452	2.91729	ug/ml
SiO2	-	-	31.6	62.5	93.6358	3.61777	ug/ml
SiO2	-	-	31.6	125	93.3927	3.93898	ug/ml
SiO2	-	-	31.6	250	90.3196	4.73485	ug/ml
SiO2	-	-	31.6	500	89.6665	3.42607	ug/ml
SiO2	-	-	70.1	0.01	100	2.14382	ug/ml
SiO2	-	-	70.1	7.81	93.8478	3.5871	ug/ml
SiO2	-	-	70.1	15.6	88.284	3.27218	ug/ml
SiO2	-	-	70.1	31.3	88.7731	0.798245	ug/ml
SiO2	-	-	70.1	62.5	89.4955	1.195	ug/ml
SiO2	-	-	70.1	125	89.4276	1.37212	ug/ml
SiO2	-	-	70.1	250	87.1928	0.386042	ug/ml
SiO2	-	-	70.1	500	93.1368	0.809409	ug/ml
SiO2	-	-	141.3	0.01	100	3.47494	ug/ml
SiO2	-	-	141.3	7.81	95.5978	1.05496	ug/ml
SiO2	-	-	141.3	15.6	92.8866	1.23905	ug/ml
SiO2	-	-	141.3	31.3	91.1338	1.89661	ug/ml
SiO2	-	-	141.3	62.5	87.7596	1.5389	ug/ml
SiO2	-	-	141.3	125	88.465	0.233546	ug/ml
SiO2	-	-	141.3	250	86.2033	3.66603	ug/ml
SiO2	-	-	141.3	500	92.953	2.16558	ug/ml
SiO2	-	-	260.3	0.01	100	5.43064	ug/ml
SiO2	-	-	260.3	7.81	98.6455	2.24646	ug/ml
SiO2	-	-	260.3	15.6	97.2347	3.34756	ug/ml
SiO2	-	-	260.3	31.3	93.8987	6.07136	ug/ml
SiO2	-	-	260.3	62.5	95.8	4.38984	ug/ml
SiO2	-	-	260.3	125	94.0471	5.20237	ug/ml
SiO2	-	-	260.3	250	96.8785	3.84374	ug/ml
SiO2	-	-	260.3	500	106.445	3.26764	ug/ml
SiO2	-	-	50	0.01	100	1.99033	ug/ml
SiO2	-	-	50	6.25	101.352	6.10631	ug/ml
SiO2	-	-	50	12.5	100.33	3.14695	ug/ml
SiO2	-	-	50	25	96.6844	2.93656	ug/ml
SiO2	-	-	50	50	106.194	4.50779	ug/ml
SiO2	-	-	50	100	106.251	1.8884	ug/ml
TiO2	-	-	17.5	0.01	100	3.65298	ug/ml
TiO2	-	-	17.5	6.25	102.662	2.55525	ug/ml
TiO2	-	-	17.5	12.5	106.168	1.65277	ug/ml
TiO2	-	-	17.5	25	108.462	3.66365	ug/ml
TiO2	-	-	17.5	50	115.802	2.94351	ug/ml
TiO2	-	-	17.5	100	125.811	2.15134	ug/ml
TiO2	Na (3%)	-	5.5	0.01	100	2.80732	ug/ml
TiO2	Na (3%)	-	5.5	6.25	96.1622	2.64235	ug/ml
TiO2	Na (3%)	-	5.5	12.5	95.505	2.68635	ug/ml
TiO2	Na (3%)	-	5.5	25	107.538	1.51028	ug/ml
TiO2	Na (3%)	-	5.5	50	117.645	5.15338	ug/ml
TiO2	Na (3%)	-	5.5	100	123.432	2.40356	ug/ml
TiO2	Cl (3%)	-	5.5	0.01	100	2.14699	ug/ml
TiO2	Cl (3%)	-	5.5	6.25	81.3171	0.604904	ug/ml
TiO2	Cl (3%)	-	5.5	12.5	76.9189	0.743862	ug/ml
TiO2	Cl (3%)	-	5.5	25	21.7175	1.35069	ug/ml
TiO2	Cl (3%)	-	5.5	50	7.03251	0.413074	ug/ml
TiO2	Cl (3%)	-	5.5	100	6.84179	0.490333	ug/ml
TiO2	-	-	14.7 (length: 54.5)	0.01	100	1.01475	ug/ml
TiO2	-	-	14.7 (length: 54.5)	0.625	97.4146	4.00853	ug/ml
TiO2	-	-	14.7 (length: 54.5)	1.25	94.631	1.26177	ug/ml
TiO2	-	-	14.7 (length: 54.5)	2.5	94.1388	2.69812	ug/ml
TiO2	-	-	14.7 (length: 54.5)	5	95.7783	4.43564	ug/ml
TiO2	-	-	14.7 (length: 54.5)	10	95.6512	1.88528	ug/ml
TiO2	-	-	21	0.01	100	2.34594	ug/ml
TiO2	-	-	21	6.25	95.6538	3.33301	ug/ml
TiO2	-	-	21	12.5	94.516	1.5408	ug/ml
TiO2	-	-	21	25	98.3182	5.85612	ug/ml
TiO2	-	-	21	50	104.026	1.67581	ug/ml
TiO2	-	-	21	100	115.245	1.18072	ug/ml
Fe2O3	Na (3%)	-	5.5	0.01	100	2.4175	ug/ml
Fe2O3	Na (3%)	-	5.5	6.25	89.7763	0.924126	ug/ml
Fe2O3	Na (3%)	-	5.5	12.5	91.0964	1.60121	ug/ml
Fe2O3	Na (3%)	-	5.5	25	96.8525	2.07175	ug/ml
Fe2O3	Na (3%)	-	5.5	50	95.6903	3.25763	ug/ml
Fe2O3	Na (3%)	-	5.5	100	100.512	1.03069	ug/ml
Fe3O4	Na (3%)	-	5.5	0.01	100	2.02798	ug/ml
Fe3O4	Na (3%)	-	5.5	6.25	96.0868	1.80552	ug/ml
Fe3O4	Na (3%)	-	5.5	12.5	102.942	1.74156	ug/ml
Fe3O4	Na (3%)	-	5.5	25	106.4	2.51265	ug/ml
Fe3O4	Na (3%)	-	5.5	50	107.088	0.684718	ug/ml
Fe3O4	Na (3%)	-	5.5	100	111.376	3.11602	ug/ml
Fe3O4	-	PVP	31.95	0.01	100	10.602	ug/ml
Fe3O4	-	PVP	31.95	6.25	98.2306	4.42242	ug/ml
Fe3O4	-	PVP	31.95	12.5	118.104	6.796	ug/ml
Fe3O4	-	PVP	31.95	25	166.481	19.0432	ug/ml
Fe3O4	-	PVP	31.95	50	144.271	11.8395	ug/ml
Fe3O4	-	PVP	31.95	100	131.629	4.52254	ug/ml
Fe3O4	-	-	50	0.01	100	1.83128	ug/ml
Fe3O4	-	-	50	6.25	97.7283	0.736398	ug/ml
Fe3O4	-	-	50	12.5	95.8864	3.19441	ug/ml
Fe3O4	-	-	50	25	98.3561	3.10951	ug/ml
Fe3O4	-	-	50	50	103.867	2.57393	ug/ml
Fe3O4	-	-	50	100	103.251	1.88502	ug/ml
Fe3O4	-	COOH	50	0.01	100	1.50267	ug/ml
Fe3O4	-	COOH	50	6.25	99.4799	4.77719	ug/ml
Fe3O4	-	COOH	50	12.5	99.1931	3.42361	ug/ml
Fe3O4	-	COOH	50	25	105.489	7.74688	ug/ml
Fe3O4	-	COOH	50	50	103.873	3.46556	ug/ml
Fe3O4	-	COOH	50	100	112.648	8.93375	ug/ml
Fe3O4	-	PEG	16	0.05	102.271	4.38413	ug/ml
Fe3O4	-	PEG	16	0.5	99.5443	3.3907	ug/ml
Fe3O4	-	PEG	16	5	93.5426	4.16445	ug/ml
Fe3O4	-	PEG	16	50	97.0019	0.318759	ug/ml
Fe3O4	-	PEG	16	500	75.1642	2.64372	ug/ml
Fe3O4	-	PEG	31.3	0.05	118.026	8.45192	ug/ml
Fe3O4	-	PEG	31.3	0.5	120.319	4.96525	ug/ml
Fe3O4	-	PEG	31.3	5	113.951	8.25333	ug/ml
Fe3O4	-	PEG	31.3	50	117.384	5.37333	ug/ml
Fe3O4	-	PEG	31.3	500	105.86	1.14893	ug/ml
Fe3O4	-	PEG	58.7	0.05	118.917	4.09912	ug/ml
Fe3O4	-	PEG	58.7	0.5	123.901	8.37165	ug/ml
Fe3O4	-	PEG	58.7	5	111.527	12.3209	ug/ml
Fe3O4	-	PEG	58.7	50	118.863	12.5042	ug/ml
Fe3O4	-	PEG	58.7	500	95.5796	4.03855	ug/ml
Cu2O	-	PVP	1968	0.01	100	5.87581	ug/ml
Cu2O	-	PVP	1968	3.13	90.3121	4.45697	ug/ml
Cu2O	-	PVP	1968	6.25	72.8704	2.20373	ug/ml
Cu2O	-	PVP	1968	12.5	49.2006	0.452326	ug/ml
Cu2O	-	PVP	1968	25	33.5566	1.66553	ug/ml
Cu2O	-	PVP	1968	50	19.7705	1.13887	ug/ml
Ag	-	Sodium citrate	7.6	0.01	100	4.28946	ug/ml
Ag	-	Sodium citrate	7.6	6.25	103.852	8.80158	ug/ml
Ag	-	Sodium citrate	7.6	12.5	105.686	10.3385	ug/ml
Ag	-	Sodium citrate	7.6	25	103.008	4.32328	ug/ml
Ag	-	Sodium citrate	7.6	50	104.082	7.64238	ug/ml
Ag	-	Sodium citrate	7.6	100	91.8188	3.79339	ug/ml
Ag	-	PVP	14.1	0.01	100	2.77358	ug/ml
Ag	-	PVP	14.1	6.25	105.541	1.1148	ug/ml
Ag	-	PVP	14.1	12.5	106.908	3.06415	ug/ml
Ag	-	PVP	14.1	25	103.993	8.88722	ug/ml
Ag	-	PVP	14.1	50	89.4376	5.16288	ug/ml
Ag	-	PVP	14.1	100	42.4615	6.29913	ug/ml
Ag	-	Sodium citrate	15.32	0.01	100	1.43726	ug/ml
Ag	-	Sodium citrate	15.32	6.25	97.7167	4.80328	ug/ml
Ag	-	Sodium citrate	15.32	12.5	100.722	3.30104	ug/ml
Ag	-	Sodium citrate	15.32	25	105.743	4.54955	ug/ml
Ag	-	Sodium citrate	15.32	50	114.344	6.14606	ug/ml
Ag	-	Sodium citrate	15.32	100	129.995	7.69366	ug/ml
Ag	-	PVP	9.15	0.01	100	5.71243	ug/ml
Ag	-	PVP	9.15	6.25	93.5063	5.8918	ug/ml
Ag	-	PVP	9.15	12.5	103.371	2.76367	ug/ml
Ag	-	PVP	9.15	25	101.643	9.32789	ug/ml
Ag	-	PVP	9.15	50	89.3605	8.59602	ug/ml
Ag	-	PVP	9.15	100	51.0919	3.66643	ug/ml
Ag	-	bPEI	28.55	0.01	100	10.3467	ug/ml
Ag	-	bPEI	28.55	6.25	107.994	13.6529	ug/ml
Ag	-	bPEI	28.55	12.5	96.041	2.65504	ug/ml
Ag	-	bPEI	28.55	25	94.673	6.39471	ug/ml
Ag	-	bPEI	28.55	50	29.1524	5.5783	ug/ml
Ag	-	bPEI	28.55	100	6.16308	1.21878	ug/ml
Ag	-	Lipoic acid	13.25	0.01	100	3.27619	ug/ml
Ag	-	Lipoic acid	13.25	6.25	117.473	5.48184	ug/ml
Ag	-	Lipoic acid	13.25	12.5	104.344	3.77555	ug/ml
Ag	-	Lipoic acid	13.25	25	88.6171	3.93629	ug/ml
Ag	-	Lipoic acid	13.25	50	84.5937	6.06396	ug/ml
Ag	-	Lipoic acid	13.25	100	91.8807	6.88913	ug/ml
Ag	-	Sodium citrate	34.15	0.01	100	3.04224	ug/ml
Ag	-	Sodium citrate	34.15	6.25	97.1277	7.78276	ug/ml
Ag	-	Sodium citrate	34.15	12.5	88.2363	4.22579	ug/ml
Ag	-	Sodium citrate	34.15	25	94.2794	10.9326	ug/ml
Ag	-	Sodium citrate	34.15	50	91.0564	8.69739	ug/ml
Ag	-	Sodium citrate	34.15	100	73.579	2.0126	ug/ml
Ag	-	Sodium citrate	75.8	0.01	100	6.10503	ug/ml
Ag	-	Sodium citrate	75.8	6.25	102.216	0.626212	ug/ml
Ag	-	Sodium citrate	75.8	12.5	104.336	2.51934	ug/ml
Ag	-	Sodium citrate	75.8	25	113.101	3.04121	ug/ml
Ag	-	Sodium citrate	75.8	50	131.748	5.58178	ug/ml
Ag	-	Sodium citrate	75.8	100	140.417	8.09341	ug/ml
Ag	-	PVP	79.55	0.01	100	5.20811	ug/ml
Ag	-	PVP	79.55	6.25	97.6407	1.12788	ug/ml
Ag	-	PVP	79.55	12.5	94.2009	2.27819	ug/ml
Ag	-	PVP	79.55	25	100.279	2.88301	ug/ml
Ag	-	PVP	79.55	50	108.65	2.44401	ug/ml
Ag	-	PVP	79.55	100	101.385	0.766807	ug/ml
Ag	Au (25%)	Sodium citrate	60	0.01	100	2.55922	ug/ml
Ag	Au (25%)	Sodium citrate	60	6.25	105.136	1.67528	ug/ml
Ag	Au (25%)	Sodium citrate	60	12.5	105.556	2.6938	ug/ml
Ag	Au (25%)	Sodium citrate	60	25	111.278	1.18794	ug/ml
Ag	Au (25%)	Sodium citrate	60	50	113.078	1.49857	ug/ml
Ag	Au (25%)	Sodium citrate	60	100	107.49	0.513319	ug/ml
Au	-	Sodium citrate	11.65	0.01	100	1.97017	ug/ml
Au	-	Sodium citrate	11.65	6.25	104.659	5.45652	ug/ml
Au	-	Sodium citrate	11.65	12.5	106.495	4.02963	ug/ml
Au	-	Sodium citrate	11.65	25	114.423	2.83131	ug/ml
Au	-	Sodium citrate	11.65	50	124.995	0.74974	ug/ml
Au	-	Sodium citrate	11.65	100	126.446	4.19309	ug/ml
Polystyrene	-	COOH	50	0.01	100	2.46608	ug/ml
Polystyrene	-	COOH	50	6.25	97.7396	1.12259	ug/ml
Polystyrene	-	COOH	50	12.5	100.109	0.405307	ug/ml
Polystyrene	-	COOH	50	25	98.8017	2.23911	ug/ml
Polystyrene	-	COOH	50	50	97.3807	3.57554	ug/ml
Polystyrene	-	COOH	50	100	100.009	3.90413	ug/ml
Polystyrene	-	COOH	91.34	0.01	100	0.854699	ug/ml
Polystyrene	-	COOH	91.34	6.25	101.194	2.96091	ug/ml
Polystyrene	-	COOH	91.34	12.5	99.6435	1.71423	ug/ml
Polystyrene	-	COOH	91.34	25	103.369	2.3186	ug/ml
Polystyrene	-	COOH	91.34	50	101.183	2.65074	ug/ml
Polystyrene	-	COOH	91.34	100	99.072	2.21113	ug/ml
Polystyrene	-	NH2	89.77	0.01	100	2.3335	ug/ml
Polystyrene	-	NH2	89.77	6.25	99.9489	1.70917	ug/ml
Polystyrene	-	NH2	89.77	12.5	102.254	3.1	ug/ml
Polystyrene	-	NH2	89.77	25	102.84	1.7075	ug/ml
Polystyrene	-	NH2	89.77	50	103.066	3.50571	ug/ml
Polystyrene	-	NH2	89.77	100	107.815	2.39938	ug/ml
CdSe	-	PEG	13.46	0.01	100	5.34111	ug/ml
CdSe	-	PEG	13.46	31.3	105.379	3.87021	ug/ml
CdSe	-	PEG	13.46	62.5	105.321	4.17952	ug/ml
CdSe	-	PEG	13.46	125	109.06	5.07977	ug/ml
CdSe	-	PEG	13.46	250	102.036	5.14032	ug/ml
CdSe	-	PEG	13.46	500	96.3588	2.63928	ug/ml
SiO2	-	Silanol	30.7	0	100	1.09512	ug/ml
SiO2	-	Silanol	30.7	6.25	100.79	1.5817	ug/ml
SiO2	-	Silanol	30.7	12.5	108.746	1.9514	ug/ml
SiO2	-	Silanol	30.7	25	108.735	0.341293	ug/ml
SiO2	-	Silanol	30.7	50	106.223	1.10589	ug/ml
SiO2	-	Silanol	30.7	100	102.775	1.71389	ug/ml
SiO2	-	NH2	92.8	0	100	1.24741	ug/ml
SiO2	-	NH2	92.8	31.25	97.7917	2.63587	ug/ml
SiO2	-	NH2	92.8	62.5	87.3495	4.19479	ug/ml
SiO2	-	NH2	92.8	125	66.4251	4.42827	ug/ml
SiO2	-	NH2	92.8	250	46.5336	3.22456	ug/ml
SiO2	-	NH2	92.8	500	42.0447	2.32221	ug/ml
Pt	-	Sodium citrate	4.6	0	100	0.232222	ug/ml
Pt	-	Sodium citrate	4.6	6.25	106.719	6.25573	ug/ml
Pt	-	Sodium citrate	4.6	12.5	107.387	10.1898	ug/ml
Pt	-	Sodium citrate	4.6	25	110.075	14.8137	ug/ml
Pt	-	Sodium citrate	4.6	50	107.989	5.301	ug/ml
Pt	-	Sodium citrate	4.6	100	90.5445	7.91134	ug/ml
Pt	-	Sodium citrate	36.8	0	100	2.08695	ug/ml
Pt	-	Sodium citrate	36.8	6.25	101.935	1.70716	ug/ml
Pt	-	Sodium citrate	36.8	12.5	101.823	3.46536	ug/ml
Pt	-	Sodium citrate	36.8	25	106.627	6.8312	ug/ml
Pt	-	Sodium citrate	36.8	50	112.804	7.52371	ug/ml
Pt	-	Sodium citrate	36.8	100	108.89	3.28708	ug/ml
Pt	-	Sodium citrate	54.6	0	100	1.50097	ug/ml
Pt	-	Sodium citrate	54.6	6.25	99.0768	6.4124	ug/ml
Pt	-	Sodium citrate	54.6	12.5	108.776	10.3035	ug/ml
Pt	-	Sodium citrate	54.6	25	100.549	1.79219	ug/ml
Pt	-	Sodium citrate	54.6	50	114.1	13.9293	ug/ml
Pt	-	Sodium citrate	54.6	100	101.793	6.94325	ug/ml
Pt	-	Citrate	70.4	0	100	6.44277	ug/ml
Pt	-	Citrate	70.4	6.25	100.357	9.17779	ug/ml
Pt	-	Citrate	70.4	12.5	103.762	2.17185	ug/ml
Pt	-	Citrate	70.4	25	102.834	4.46648	ug/ml
Pt	-	Citrate	70.4	50	100.59	6.40236	ug/ml
Pt	-	Citrate	70.4	100	96.3432	8.34042	ug/ml
NiO	-	-	229.8	0	100	2.52951	ug/ml
NiO	-	-	229.8	9.4	97.92	3.17805	ug/ml
NiO	-	-	229.8	18.8	103.343	9.05169	ug/ml
NiO	-	-	229.8	37.5	108.06	6.66958	ug/ml
NiO	-	-	229.8	75	106.012	3.89379	ug/ml
NiO	-	-	229.8	150	101.775	4.3558	ug/ml
Cr2O3	-	-	1159	0	100	5.4277	ug/ml
Cr2O3	-	-	1159	6.25	67.7744	3.65951	ug/ml
Cr2O3	-	-	1159	12.5	54.4244	2.3788	ug/ml
Cr2O3	-	-	1159	25	42.5983	0.382737	ug/ml
Cr2O3	-	-	1159	50	23.4047	1.08634	ug/ml
Cr2O3	-	-	1159	100	8.41886	0.2413	ug/ml
MgO	-	-	1462	0	100	4.3673	ug/ml
MgO	-	-	1462	12.5	84.0194	2.18953	ug/ml
MgO	-	-	1462	25	78.068	6.74489	ug/ml
MgO	-	-	1462	50	69.9675	3.01293	ug/ml
MgO	-	-	1462	100	56.9913	3.06714	ug/ml
MgO	-	-	1462	200	35.1592	1.55753	ug/ml
CuO	-	-	209.6	0	100	1.35091	ug/ml
CuO	-	-	209.6	9.375	71.5774	2.15318	ug/ml
CuO	-	-	209.6	18.75	63.2541	2.65042	ug/ml
CuO	-	-	209.6	37.5	49.4848	0.711657	ug/ml
CuO	-	-	209.6	75	35.7056	1.04721	ug/ml
CuO	-	-	209.6	150	11.2147	0.365399	ug/ml
CuO	-	-	772.2	0	100	4.3673	ug/ml
CuO	-	-	772.2	12.5	84.0194	2.18953	ug/ml
CuO	-	-	772.2	25	78.068	6.74489	ug/ml
CuO	-	-	772.2	50	69.9675	3.01293	ug/ml
CuO	-	-	772.2	100	56.9913	3.06714	ug/ml
CuO	-	-	772.2	200	35.1592	1.55753	ug/ml

## Sheet: Original dataset
Table S7. Raw data on A549 cell CCK8 assay
Core	Doping	Surface	Diameter (nm)	Concentration (µg/mL)	Cell Viability (%)
CeO2	-	-	101.1	0.01	100
CeO2	-	-	101.1	6.25	116.648
CeO2	-	-	101.1	12.5	137.515
CeO2	-	-	101.1	25	145.591
CeO2	-	-	101.1	50	148.91
CeO2	-	-	101.1	100	140.361
CeO2	-	-	100.7	0.01	100
CeO2	-	-	100.7	6.25	90.0681
CeO2	-	-	100.7	12.5	90.7833
CeO2	-	-	100.7	25	94.4721
CeO2	-	-	100.7	50	102.802
CeO2	-	-	100.7	100	105.765
ZnO	-	-	68.9	0.01	100
ZnO	-	-	68.9	1.56	104.791
ZnO	-	-	68.9	3.13	109.64
ZnO	-	-	68.9	6.25	112.058
ZnO	-	-	68.9	12.5	120.161
ZnO	-	-	68.9	25	47.3546
ZnO	Na (1.5%)	-	5.5	0.01	100
ZnO	Na (1.5%)	-	5.5	6.25	94.6075
ZnO	Na (1.5%)	-	5.5	12.5	93.5588
ZnO	Na (1.5%)	-	5.5	25	93.574
ZnO	Na (1.5%)	-	5.5	50	96.4698
ZnO	Na (1.5%)	-	5.5	100	102.442
ZnO	-	-	135	0.01	100
ZnO	-	-	135	6.25	94.9217
ZnO	-	-	135	12.5	95.8005
ZnO	-	-	135	25	107.732
ZnO	-	-	135	50	107.207
ZnO	-	-	135	100	48.9622
ZnO	-	PMAA	172.7	0.01	100
ZnO	-	PMAA	172.7	6.25	111.449
ZnO	-	PMAA	172.7	12.5	112.624
ZnO	-	PMAA	172.7	25	113.379
ZnO	-	PMAA	172.7	50	26.5234
ZnO	-	PMAA	172.7	100	0
ZnO	Fe (1%)	PMAA	198	0.01	100
ZnO	Fe (1%)	PMAA	198	6.25	105.858
ZnO	Fe (1%)	PMAA	198	12.5	104.879
ZnO	Fe (1%)	PMAA	198	25	109.632
ZnO	Fe (1%)	PMAA	198	50	12.6638
ZnO	Fe (1%)	PMAA	198	100	2.10011
ZnO	Fe (2%)	PMAA	145	0.01	100
ZnO	Fe (2%)	PMAA	145	6.25	99.3732
ZnO	Fe (2%)	PMAA	145	12.5	96.3723
ZnO	Fe (2%)	PMAA	145	25	97.018
ZnO	Fe (2%)	PMAA	145	50	21.6334
ZnO	Fe (2%)	PMAA	145	100	2.10826
ZnO	Fe (3%)	PMAA	149	0.01	100
ZnO	Fe (3%)	PMAA	149	6.25	105.499
ZnO	Fe (3%)	PMAA	149	12.5	103.592
ZnO	Fe (3%)	PMAA	149	25	107.975
ZnO	Fe (3%)	PMAA	149	50	8.5836
ZnO	Fe (3%)	PMAA	149	100	2.5974
ZnO	Fe (4%)	PMAA	174	0.01	100
ZnO	Fe (4%)	PMAA	174	6.25	111.365
ZnO	Fe (4%)	PMAA	174	12.5	114.276
ZnO	Fe (4%)	PMAA	174	25	114.514
ZnO	Fe (4%)	PMAA	174	50	74.5525
ZnO	Fe (4%)	PMAA	174	100	2.02717
ZnO	Fe (5%)	PMAA	165	0.01	100
ZnO	Fe (5%)	PMAA	165	6.25	109.75
ZnO	Fe (5%)	PMAA	165	12.5	103.936
ZnO	Fe (5%)	PMAA	165	25	108.542
ZnO	Fe (5%)	PMAA	165	50	12.5592
ZnO	Fe (5%)	PMAA	165	100	1.40454
ZnO	Co (1%)	PMAA	195.3	0.01	100
ZnO	Co (1%)	PMAA	195.3	6.25	102.734
ZnO	Co (1%)	PMAA	195.3	12.5	109.056
ZnO	Co (1%)	PMAA	195.3	25	112.9
ZnO	Co (1%)	PMAA	195.3	50	32.6997
ZnO	Co (1%)	PMAA	195.3	100	3.37463
ZnO	Co (2%)	PMAA	156	0.01	100
ZnO	Co (2%)	PMAA	156	6.25	108.948
ZnO	Co (2%)	PMAA	156	12.5	105.579
ZnO	Co (2%)	PMAA	156	25	110.966
ZnO	Co (2%)	PMAA	156	50	21.2446
ZnO	Co (2%)	PMAA	156	100	2.06009
ZnO	Co (3%)	PMAA	152	0.01	100
ZnO	Co (3%)	PMAA	152	6.25	107.147
ZnO	Co (3%)	PMAA	152	12.5	102.41
ZnO	Co (3%)	PMAA	152	25	107.646
ZnO	Co (3%)	PMAA	152	50	15.9568
ZnO	Co (3%)	PMAA	152	100	2.18159
ZnO	Co (4%)	PMAA	163.7	0.01	100
ZnO	Co (4%)	PMAA	163.7	6.25	109.443
ZnO	Co (4%)	PMAA	163.7	12.5	106.141
ZnO	Co (4%)	PMAA	163.7	25	109.968
ZnO	Co (4%)	PMAA	163.7	50	14.3007
ZnO	Co (4%)	PMAA	163.7	100	0
ZnO	Co (5%)	PMAA	164.7	0.01	100
ZnO	Co (5%)	PMAA	164.7	6.25	97.7009
ZnO	Co (5%)	PMAA	164.7	12.5	99.5447
ZnO	Co (5%)	PMAA	164.7	25	102.868
ZnO	Co (5%)	PMAA	164.7	50	10.9265
ZnO	Co (5%)	PMAA	164.7	100	0
SiO2	-	-	10	0.01	100
SiO2	-	-	10	6.25	101.496
SiO2	-	-	10	12.5	102.25
SiO2	-	-	10	25	97.6548
SiO2	-	-	10	50	98.8823
SiO2	-	-	10	100	104.257
SiO2	-	-	31.6	0.01	100
SiO2	-	-	31.6	7.81	94.6309
SiO2	-	-	31.6	15.6	95.2861
SiO2	-	-	31.6	31.3	92.7452
SiO2	-	-	31.6	62.5	93.6358
SiO2	-	-	31.6	125	93.3927
SiO2	-	-	31.6	250	90.3196
SiO2	-	-	31.6	500	89.6665
SiO2	-	-	70.1	0.01	100
SiO2	-	-	70.1	7.81	93.8478
SiO2	-	-	70.1	15.6	88.284
SiO2	-	-	70.1	31.3	88.7731
SiO2	-	-	70.1	62.5	89.4955
SiO2	-	-	70.1	125	89.4276
SiO2	-	-	70.1	250	87.1928
SiO2	-	-	70.1	500	93.1368
SiO2	-	-	141.3	0.01	100
SiO2	-	-	141.3	7.81	95.5978
SiO2	-	-	141.3	15.6	92.8866
SiO2	-	-	141.3	31.3	91.1338
SiO2	-	-	141.3	62.5	87.7596
SiO2	-	-	141.3	125	88.465
SiO2	-	-	141.3	250	86.2033
SiO2	-	-	141.3	500	92.953
SiO2	-	-	260.3	0.01	100
SiO2	-	-	260.3	7.81	98.6455
SiO2	-	-	260.3	15.6	97.2347
SiO2	-	-	260.3	31.3	93.8987
SiO2	-	-	260.3	62.5	95.8
SiO2	-	-	260.3	125	94.0471
SiO2	-	-	260.3	250	96.8785
SiO2	-	-	260.3	500	106.445
SiO2	-	-	50	0.01	100
SiO2	-	-	50	6.25	101.352
SiO2	-	-	50	12.5	100.33
SiO2	-	-	50	25	96.6844
SiO2	-	-	50	50	106.194
SiO2	-	-	50	100	106.251
TiO2	-	-	17.5	0.01	100
TiO2	-	-	17.5	6.25	102.662
TiO2	-	-	17.5	12.5	106.168
TiO2	-	-	17.5	25	108.462
TiO2	-	-	17.5	50	115.802
TiO2	-	-	17.5	100	125.811
TiO2	Na (3%)	-	5.5	0.01	100
TiO2	Na (3%)	-	5.5	6.25	96.1622
TiO2	Na (3%)	-	5.5	12.5	95.505
TiO2	Na (3%)	-	5.5	25	107.538
TiO2	Na (3%)	-	5.5	50	117.645
TiO2	Na (3%)	-	5.5	100	123.432
TiO2	Cl (3%)	-	5.5	0.01	100
TiO2	Cl (3%)	-	5.5	6.25	81.3171
TiO2	Cl (3%)	-	5.5	12.5	76.9189
TiO2	Cl (3%)	-	5.5	25	21.7175
TiO2	Cl (3%)	-	5.5	50	7.03251
TiO2	Cl (3%)	-	5.5	100	6.84179
TiO2	-	-	14.7	0.01	100
TiO2	-	-	14.7	0.625	97.4146
TiO2	-	-	14.7	1.25	94.631
TiO2	-	-	14.7	2.5	94.1388
TiO2	-	-	14.7	5	95.7783
TiO2	-	-	14.7	10	95.6512
TiO2	-	-	21	0.01	100
TiO2	-	-	21	6.25	95.6538
TiO2	-	-	21	12.5	94.516
TiO2	-	-	21	25	98.3182
TiO2	-	-	21	50	104.026
TiO2	-	-	21	100	115.245
Fe2O3	Na (3%)	-	5.5	0.01	100
Fe2O3	Na (3%)	-	5.5	6.25	89.7763
Fe2O3	Na (3%)	-	5.5	12.5	91.0964
Fe2O3	Na (3%)	-	5.5	25	96.8525
Fe2O3	Na (3%)	-	5.5	50	95.6903
Fe2O3	Na (3%)	-	5.5	100	100.512
Fe3O4	Na (3%)	-	5.5	0.01	100
Fe3O4	Na (3%)	-	5.5	6.25	96.0868
Fe3O4	Na (3%)	-	5.5	12.5	102.942
Fe3O4	Na (3%)	-	5.5	25	106.4
Fe3O4	Na (3%)	-	5.5	50	107.088
Fe3O4	Na (3%)	-	5.5	100	111.376
Fe3O4	-	PVP	31.95	0.01	100
Fe3O4	-	PVP	31.95	6.25	98.2306
Fe3O4	-	PVP	31.95	12.5	118.104
Fe3O4	-	PVP	31.95	25	166.481
Fe3O4	-	PVP	31.95	50	144.271
Fe3O4	-	PVP	31.95	100	131.629
Fe3O4	-	-	50	0.01	100
Fe3O4	-	-	50	6.25	97.7283
Fe3O4	-	-	50	12.5	95.8864
Fe3O4	-	-	50	25	98.3561
Fe3O4	-	-	50	50	103.867
Fe3O4	-	-	50	100	103.251
Fe3O4	-	COOH	50	0.01	100
Fe3O4	-	COOH	50	6.25	99.4799
Fe3O4	-	COOH	50	12.5	99.1931
Fe3O4	-	COOH	50	25	105.489
Fe3O4	-	COOH	50	50	103.873
Fe3O4	-	COOH	50	100	112.648
Fe3O4	-	PEG	16	0.05	102.271
Fe3O4	-	PEG	16	0.5	99.5443
Fe3O4	-	PEG	16	5	93.5426
Fe3O4	-	PEG	16	50	97.0019
Fe3O4	-	PEG	16	500	75.1642
Fe3O4	-	PEG	31.3	0.05	118.026
Fe3O4	-	PEG	31.3	0.5	120.319
Fe3O4	-	PEG	31.3	5	113.951
Fe3O4	-	PEG	31.3	50	117.384
Fe3O4	-	PEG	31.3	500	105.86
Fe3O4	-	PEG	58.7	0.05	118.917
Fe3O4	-	PEG	58.7	0.5	123.901
Fe3O4	-	PEG	58.7	5	111.527
Fe3O4	-	PEG	58.7	50	118.863
Fe3O4	-	PEG	58.7	500	95.5796
Cu2O	-	PVP	1968	0.01	100
Cu2O	-	PVP	1968	3.13	90.3121
Cu2O	-	PVP	1968	6.25	72.8704
Cu2O	-	PVP	1968	12.5	49.2006
Cu2O	-	PVP	1968	25	33.5566
Cu2O	-	PVP	1968	50	19.7705
Ag	-	Sodium citrate	7.6	0.01	100
Ag	-	Sodium citrate	7.6	6.25	103.852
Ag	-	Sodium citrate	7.6	12.5	105.686
Ag	-	Sodium citrate	7.6	25	103.008
Ag	-	Sodium citrate	7.6	50	104.082
Ag	-	Sodium citrate	7.6	100	91.8188
Ag	-	PVP	14.1	0.01	100
Ag	-	PVP	14.1	6.25	105.541
Ag	-	PVP	14.1	12.5	106.908
Ag	-	PVP	14.1	25	103.993
Ag	-	PVP	14.1	50	89.4376
Ag	-	PVP	14.1	100	42.4615
Ag	-	Sodium citrate	15.32	0.01	100
Ag	-	Sodium citrate	15.32	6.25	97.7167
Ag	-	Sodium citrate	15.32	12.5	100.722
Ag	-	Sodium citrate	15.32	25	105.743
Ag	-	Sodium citrate	15.32	50	114.344
Ag	-	Sodium citrate	15.32	100	129.995
Ag	-	PVP	9.15	0.01	100
Ag	-	PVP	9.15	6.25	93.5063
Ag	-	PVP	9.15	12.5	103.371
Ag	-	PVP	9.15	25	101.643
Ag	-	PVP	9.15	50	89.3605
Ag	-	PVP	9.15	100	51.0919
Ag	-	bPEI	28.55	0.01	100
Ag	-	bPEI	28.55	6.25	107.994
Ag	-	bPEI	28.55	12.5	96.041
Ag	-	bPEI	28.55	25	94.673
Ag	-	bPEI	28.55	50	29.1524
Ag	-	bPEI	28.55	100	6.16308
Ag	-	Lipoic acid	13.25	0.01	100
Ag	-	Lipoic acid	13.25	6.25	117.473
Ag	-	Lipoic acid	13.25	12.5	104.344
Ag	-	Lipoic acid	13.25	25	88.6171
Ag	-	Lipoic acid	13.25	50	84.5937
Ag	-	Lipoic acid	13.25	100	91.8807
Ag	-	Sodium citrate	34.15	0.01	100
Ag	-	Sodium citrate	34.15	6.25	97.1277
Ag	-	Sodium citrate	34.15	12.5	88.2363
Ag	-	Sodium citrate	34.15	25	94.2794
Ag	-	Sodium citrate	34.15	50	91.0564
Ag	-	Sodium citrate	34.15	100	73.579
Ag	-	Sodium citrate	75.8	0.01	100
Ag	-	Sodium citrate	75.8	6.25	102.216
Ag	-	Sodium citrate	75.8	12.5	104.336
Ag	-	Sodium citrate	75.8	25	113.101
Ag	-	Sodium citrate	75.8	50	131.748
Ag	-	Sodium citrate	75.8	100	140.417
Ag	-	PVP	79.55	0.01	100
Ag	-	PVP	79.55	6.25	97.6407
Ag	-	PVP	79.55	12.5	94.2009
Ag	-	PVP	79.55	25	100.279
Ag	-	PVP	79.55	50	108.65
Ag	-	PVP	79.55	100	101.385
Ag	Au (25%)	Sodium citrate	60	0.01	100
Ag	Au (25%)	Sodium citrate	60	6.25	105.136
Ag	Au (25%)	Sodium citrate	60	12.5	105.556
Ag	Au (25%)	Sodium citrate	60	25	111.278
Ag	Au (25%)	Sodium citrate	60	50	113.078
Ag	Au (25%)	Sodium citrate	60	100	107.49
Au	-	Sodium citrate	11.65	0.01	100
Au	-	Sodium citrate	11.65	6.25	104.659
Au	-	Sodium citrate	11.65	12.5	106.495
Au	-	Sodium citrate	11.65	25	114.423
Au	-	Sodium citrate	11.65	50	124.995
Au	-	Sodium citrate	11.65	100	126.446
Polystyrene	-	COOH	50	0.01	100
Polystyrene	-	COOH	50	6.25	97.7396
Polystyrene	-	COOH	50	12.5	100.109
Polystyrene	-	COOH	50	25	98.8017
Polystyrene	-	COOH	50	50	97.3807
Polystyrene	-	COOH	50	100	100.009
Polystyrene	-	COOH	91.34	0.01	100
Polystyrene	-	COOH	91.34	6.25	101.194
Polystyrene	-	COOH	91.34	12.5	99.6435
Polystyrene	-	COOH	91.34	25	103.369
Polystyrene	-	COOH	91.34	50	101.183
Polystyrene	-	COOH	91.34	100	99.072
Polystyrene	-	NH2	89.77	0.01	100
Polystyrene	-	NH2	89.77	6.25	99.9489
Polystyrene	-	NH2	89.77	12.5	102.254
Polystyrene	-	NH2	89.77	25	102.84
Polystyrene	-	NH2	89.77	50	103.066
Polystyrene	-	NH2	89.77	100	107.815
CdSe	-	PEG	13.46	0.01	100
CdSe	-	PEG	13.46	31.3	105.379
CdSe	-	PEG	13.46	62.5	105.321
CdSe	-	PEG	13.46	125	109.06
CdSe	-	PEG	13.46	250	102.036
CdSe	-	PEG	13.46	500	96.3588
SiO2	-	Silanol	30.7	0	100
SiO2	-	Silanol	30.7	6.25	100.79
SiO2	-	Silanol	30.7	12.5	108.746
SiO2	-	Silanol	30.7	25	108.735
SiO2	-	Silanol	30.7	50	106.223
SiO2	-	Silanol	30.7	100	102.775
SiO2	-	NH2	92.8	0	100
SiO2	-	NH2	92.8	31.25	97.7917
SiO2	-	NH2	92.8	62.5	87.3495
SiO2	-	NH2	92.8	125	66.4251
SiO2	-	NH2	92.8	250	46.5336
SiO2	-	NH2	92.8	500	42.0447
Pt	-	Sodium citrate	4.6	0	100
Pt	-	Sodium citrate	4.6	6.25	106.719
Pt	-	Sodium citrate	4.6	12.5	107.387
Pt	-	Sodium citrate	4.6	25	110.075
Pt	-	Sodium citrate	4.6	50	107.989
Pt	-	Sodium citrate	4.6	100	90.5445
Pt	-	Sodium citrate	36.8	0	100
Pt	-	Sodium citrate	36.8	6.25	101.935
Pt	-	Sodium citrate	36.8	12.5	101.823
Pt	-	Sodium citrate	36.8	25	106.627
Pt	-	Sodium citrate	36.8	50	112.804
Pt	-	Sodium citrate	36.8	100	108.89
Pt	-	Sodium citrate	54.6	0	100
Pt	-	Sodium citrate	54.6	6.25	99.0768
Pt	-	Sodium citrate	54.6	12.5	108.776
Pt	-	Sodium citrate	54.6	25	100.549
Pt	-	Sodium citrate	54.6	50	114.1
Pt	-	Sodium citrate	54.6	100	101.793
Pt	-	Citrate	70.4	0	100
Pt	-	Citrate	70.4	6.25	100.357
Pt	-	Citrate	70.4	12.5	103.762
Pt	-	Citrate	70.4	25	102.834
Pt	-	Citrate	70.4	50	100.59
Pt	-	Citrate	70.4	100	96.3432
NiO	-	-	229.8	0	100
NiO	-	-	229.8	9.4	97.92
NiO	-	-	229.8	18.8	103.343
NiO	-	-	229.8	37.5	108.06
NiO	-	-	229.8	75	106.012
NiO	-	-	229.8	150	101.775
Cr2O3	-	-	1159	0	100
Cr2O3	-	-	1159	6.25	67.7744
Cr2O3	-	-	1159	12.5	54.4244
Cr2O3	-	-	1159	25	42.5983
Cr2O3	-	-	1159	50	23.4047
Cr2O3	-	-	1159	100	8.41886
MgO	-	-	1462	0	100
MgO	-	-	1462	12.5	84.0194
MgO	-	-	1462	25	78.068
MgO	-	-	1462	50	69.9675
MgO	-	-	1462	100	56.9913
MgO	-	-	1462	200	35.1592
CuO	-	-	209.6	0	100
CuO	-	-	209.6	9.375	71.5774
CuO	-	-	209.6	18.75	63.2541
CuO	-	-	209.6	37.5	49.4848
CuO	-	-	209.6	75	35.7056
CuO	-	-	209.6	150	11.2147
CuO	-	-	772.2	0	100
CuO	-	-	772.2	12.5	84.0194
CuO	-	-	772.2	25	78.068
CuO	-	-	772.2	50	69.9675
CuO	-	-	772.2	100	56.9913
CuO	-	-	772.2	200	35.1592
