# Supplementary material for: A Nano-QSTR model to predict nano-cytotoxicity: an approach using human lung cells data
Source: Part Fibre Toxicol. 2023 May 22;20:21. doi: 10.1186/s12989-023-00530-0 (PMC10201760; doi:10.1186/s12989-023-00530-0)
Supplement: Supplementary file 1 — Additional file 1. Table S1 Original dataset. Table S2 List and description of calculated nano-descriptors. Table S3 Dataset with calculated nano-descriptors. Table S4 Dataset for modelling after the filtering step. Table S5 Unseen subset after the filtering step. Table S6 Training and test data after nano-descriptors selection. Table S7 Dataset assuming data normalization by ENMs surface area. Table S8 Applicability domain of the proposed ML nano-QSTR model. [file 12989_2023_530_MOESM1_ESM.zip › Table S2 _ List and description of calculated nano-descriptors.xlsx]

## Sheet: Description of nano-descriptors
ID	Nano-descriptor name	Description
1	D1_Metals	Total no. of metals
2	D2_SemiMetals	Total no. of semi-metals
3	D3_HeteroNonMetals	Total no. of non-metallic heteroatoms (N, O, F, P, S, Cl, Se, Br, I, At) excluding hydrogen
4	Metals_SumIP	Sum of ionization potential energy (kJ/mol) of metals
5	SemiMetals_SumIP	Sum of ionization potential energy (kJ/mol) of semi metals
6	Electrons_ActiveM	No. of electrons of active metal
7	AtWt_ActiveM	Atomic wt. of active metal
8	MassNo_ActiveM	Mass no. of active metal
9	Neutons_ActiveM	Number of neutrons of active metal
10	IP_ActivM	Ionisation potential energy (kJ/mol) of active metal
11	X_ActivM	Electronegativity of active metal
12	VWR_ActivM	van der Waals radius of active metal
13	Electrons_Activ_SM	No. of electrons of active metalloid/semi-metal
14	AtWt_Activ_SM	Atomic wt. of active metalloid/semi-metal
15	MassNo_Activ_SM	Mass no. of active metalloid/semi-metal
16	Neutons_Activ_SM	Number of neutrons of active metalloid/semi-metal
17	IP_Activ_SM	Ionisation potential energy of active metalloid/semi-metal
18	X_Activ_SM	Electronegativity of active metalloid/semi-metal
19	VWR_Activ_SM	van der Waals radius of active metalloid/semi-metal
20	Electrons_Activ_NM	No. of electrons of active non-metal
21	AtWt_Activ_NM	Atomic wt. of active non-metal
22	MassNo_Activ_NM	Mass no. of active non-metal
23	Neutons_Activ_NM	Number of neutrons of active non-metal
24	IP_Activ_NM	Ionisation potential energy of active non-metal
25	X_Activ_NM	Electronegativity of active non-metal
26	VWR_Activ_NM	van der Waals radius of active non-metal
27	SuM_Active_M_SM	Summation of number of metals and semi-metal
28	SuMElectrons_Active_M_SM	Summation of electrons of active metal and semi-metal
29	SuMAtWt_Active_M_SM	Summation of At. wt of active metal and semi-metal
30	SuMMassNo_Active_M_SM	Summation of mass no. of active metal and semi-metal
31	SuMNeutons_Active_M_SM	Summation of neutrons of active metal and semi-metal
