# Supplementary material for: A Nano-QSTR model to predict nano-cytotoxicity: an approach using human lung cells data
Source: Part Fibre Toxicol. 2023 May 22;20:21. doi: 10.1186/s12989-023-00530-0 (PMC10201760; doi:10.1186/s12989-023-00530-0)
Supplement: Supplementary file 1 — Additional file 1. Table S1 Original dataset. Table S2 List and description of calculated nano-descriptors. Table S3 Dataset with calculated nano-descriptors. Table S4 Dataset for modelling after the filtering step. Table S5 Unseen subset after the filtering step. Table S6 Training and test data after nano-descriptors selection. Table S7 Dataset assuming data normalization by ENMs surface area. Table S8 Applicability domain of the proposed ML nano-QSTR model. [file 12989_2023_530_MOESM1_ESM.zip › Table S3 _ Dataset with calculated nano-descriptors.xlsx]

## Sheet: Datataset with nano-descriptors
Core	CanonicalSmiles	D1_Metals	D2_SemiMetals	D3_HeteroNonMetals	Metals_SumIP	SemiMetals_SumIP	Electrons_ActiveM	AtWt_ActiveM	MassNo_ActiveM	Neutons_ActiveM	IP_ActivM	X_ActivM	VWR_ActivM	Electrons_Activ_SM	AtWt_Activ_SM	MassNo_Activ_SM	Neutons_Activ_SM	IP_Activ_SM	X_Activ_SM	VWR_Activ_SM	Electrons_Activ_NM	AtWt_Activ_NM	MassNo_Activ_NM	Neutons_Activ_NM	IP_Activ_NM	X_Activ_NM	VWR_Activ_NM	SuM_Active_M_SM	SuMElectrons_Active_M_SM	SuMAtWt_Active_M_SM	SuMMassNo_Active_M_SM	SuMNeutons_Active_M_SM	Doping	Surface	Diameter (nm)	Concentration (µg/mL)	Cell viability (%)
CeO2	O=[Ce]=O	1	0	2	526.8	0	58	140.12	140	82	526.8	1.1	0.181	0	0	0	0	0	0	0	8	15.999	16	8	1314	3.5	0.074	1	58	140.12	140	82	-	-	101.1	0.01	100
CeO2	O=[Ce]=O	1	0	2	526.8	0	58	140.12	140	82	526.8	1.1	0.181	0	0	0	0	0	0	0	8	15.999	16	8	1314	3.5	0.074	1	58	140.12	140	82	-	-	101.1	6.25	116.648
CeO2	O=[Ce]=O	1	0	2	526.8	0	58	140.12	140	82	526.8	1.1	0.181	0	0	0	0	0	0	0	8	15.999	16	8	1314	3.5	0.074	1	58	140.12	140	82	-	-	101.1	12.5	137.515
CeO2	O=[Ce]=O	1	0	2	526.8	0	58	140.12	140	82	526.8	1.1	0.181	0	0	0	0	0	0	0	8	15.999	16	8	1314	3.5	0.074	1	58	140.12	140	82	-	-	101.1	25	145.591
CeO2	O=[Ce]=O	1	0	2	526.8	0	58	140.12	140	82	526.8	1.1	0.181	0	0	0	0	0	0	0	8	15.999	16	8	1314	3.5	0.074	1	58	140.12	140	82	-	-	101.1	50	148.91
CeO2	O=[Ce]=O	1	0	2	526.8	0	58	140.12	140	82	526.8	1.1	0.181	0	0	0	0	0	0	0	8	15.999	16	8	1314	3.5	0.074	1	58	140.12	140	82	-	-	101.1	100	140.361
CeO2	O=[Ce]=O	1	0	2	526.8	0	58	140.12	140	82	526.8	1.1	0.181	0	0	0	0	0	0	0	8	15.999	16	8	1314	3.5	0.074	1	58	140.12	140	82	-	-	100.7	0.01	100
CeO2	O=[Ce]=O	1	0	2	526.8	0	58	140.12	140	82	526.8	1.1	0.181	0	0	0	0	0	0	0	8	15.999	16	8	1314	3.5	0.074	1	58	140.12	140	82	-	-	100.7	6.25	90.0681
CeO2	O=[Ce]=O	1	0	2	526.8	0	58	140.12	140	82	526.8	1.1	0.181	0	0	0	0	0	0	0	8	15.999	16	8	1314	3.5	0.074	1	58	140.12	140	82	-	-	100.7	12.5	90.7833
CeO2	O=[Ce]=O	1	0	2	526.8	0	58	140.12	140	82	526.8	1.1	0.181	0	0	0	0	0	0	0	8	15.999	16	8	1314	3.5	0.074	1	58	140.12	140	82	-	-	100.7	25	94.4721
CeO2	O=[Ce]=O	1	0	2	526.8	0	58	140.12	140	82	526.8	1.1	0.181	0	0	0	0	0	0	0	8	15.999	16	8	1314	3.5	0.074	1	58	140.12	140	82	-	-	100.7	50	102.802
CeO2	O=[Ce]=O	1	0	2	526.8	0	58	140.12	140	82	526.8	1.1	0.181	0	0	0	0	0	0	0	8	15.999	16	8	1314	3.5	0.074	1	58	140.12	140	82	-	-	100.7	100	105.765
ZnO	O=[Zn]	1	0	1	904.5	0	30	65.38	65	35	904.5	1.6	0.138	0	0	0	0	0	0	0	8	15.999	16	8	1314	3.5	0.074	1	30	65.38	65	35	-	-	68.9	0.01	100
ZnO	O=[Zn]	1	0	1	904.5	0	30	65.38	65	35	904.5	1.6	0.138	0	0	0	0	0	0	0	8	15.999	16	8	1314	3.5	0.074	1	30	65.38	65	35	-	-	68.9	1.56	104.791
ZnO	O=[Zn]	1	0	1	904.5	0	30	65.38	65	35	904.5	1.6	0.138	0	0	0	0	0	0	0	8	15.999	16	8	1314	3.5	0.074	1	30	65.38	65	35	-	-	68.9	3.13	109.64
ZnO	O=[Zn]	1	0	1	904.5	0	30	65.38	65	35	904.5	1.6	0.138	0	0	0	0	0	0	0	8	15.999	16	8	1314	3.5	0.074	1	30	65.38	65	35	-	-	68.9	6.25	112.058
ZnO	O=[Zn]	1	0	1	904.5	0	30	65.38	65	35	904.5	1.6	0.138	0	0	0	0	0	0	0	8	15.999	16	8	1314	3.5	0.074	1	30	65.38	65	35	-	-	68.9	12.5	120.161
ZnO	O=[Zn]	1	0	1	904.5	0	30	65.38	65	35	904.5	1.6	0.138	0	0	0	0	0	0	0	8	15.999	16	8	1314	3.5	0.074	1	30	65.38	65	35	-	-	68.9	25	47.3546
ZnO	O=[Zn]	1	0	1	904.5	0	30	65.38	65	35	904.5	1.6	0.138	0	0	0	0	0	0	0	8	15.999	16	8	1314	3.5	0.074	1	30	65.38	65	35	Na (1.5%)	-	5.5	0.01	100
ZnO	O=[Zn]	1	0	1	904.5	0	30	65.38	65	35	904.5	1.6	0.138	0	0	0	0	0	0	0	8	15.999	16	8	1314	3.5	0.074	1	30	65.38	65	35	Na (1.5%)	-	5.5	6.25	94.6075
ZnO	O=[Zn]	1	0	1	904.5	0	30	65.38	65	35	904.5	1.6	0.138	0	0	0	0	0	0	0	8	15.999	16	8	1314	3.5	0.074	1	30	65.38	65	35	Na (1.5%)	-	5.5	12.5	93.5588
ZnO	O=[Zn]	1	0	1	904.5	0	30	65.38	65	35	904.5	1.6	0.138	0	0	0	0	0	0	0	8	15.999	16	8	1314	3.5	0.074	1	30	65.38	65	35	Na (1.5%)	-	5.5	25	93.574
ZnO	O=[Zn]	1	0	1	904.5	0	30	65.38	65	35	904.5	1.6	0.138	0	0	0	0	0	0	0	8	15.999	16	8	1314	3.5	0.074	1	30	65.38	65	35	Na (1.5%)	-	5.5	50	96.4698
ZnO	O=[Zn]	1	0	1	904.5	0	30	65.38	65	35	904.5	1.6	0.138	0	0	0	0	0	0	0	8	15.999	16	8	1314	3.5	0.074	1	30	65.38	65	35	Na (1.5%)	-	5.5	100	102.442
ZnO	O=[Zn]	1	0	1	904.5	0	30	65.38	65	35	904.5	1.6	0.138	0	0	0	0	0	0	0	8	15.999	16	8	1314	3.5	0.074	1	30	65.38	65	35	-	-	135	0.01	100
ZnO	O=[Zn]	1	0	1	904.5	0	30	65.38	65	35	904.5	1.6	0.138	0	0	0	0	0	0	0	8	15.999	16	8	1314	3.5	0.074	1	30	65.38	65	35	-	-	135	6.25	94.9217
ZnO	O=[Zn]	1	0	1	904.5	0	30	65.38	65	35	904.5	1.6	0.138	0	0	0	0	0	0	0	8	15.999	16	8	1314	3.5	0.074	1	30	65.38	65	35	-	-	135	12.5	95.8005
ZnO	O=[Zn]	1	0	1	904.5	0	30	65.38	65	35	904.5	1.6	0.138	0	0	0	0	0	0	0	8	15.999	16	8	1314	3.5	0.074	1	30	65.38	65	35	-	-	135	25	107.732
ZnO	O=[Zn]	1	0	1	904.5	0	30	65.38	65	35	904.5	1.6	0.138	0	0	0	0	0	0	0	8	15.999	16	8	1314	3.5	0.074	1	30	65.38	65	35	-	-	135	50	107.207
ZnO	O=[Zn]	1	0	1	904.5	0	30	65.38	65	35	904.5	1.6	0.138	0	0	0	0	0	0	0	8	15.999	16	8	1314	3.5	0.074	1	30	65.38	65	35	-	-	135	100	48.9622
ZnO	O=[Zn]	1	0	1	904.5	0	30	65.38	65	35	904.5	1.6	0.138	0	0	0	0	0	0	0	8	15.999	16	8	1314	3.5	0.074	1	30	65.38	65	35	-	PMAA	172.7	0.01	100
ZnO	O=[Zn]	1	0	1	904.5	0	30	65.38	65	35	904.5	1.6	0.138	0	0	0	0	0	0	0	8	15.999	16	8	1314	3.5	0.074	1	30	65.38	65	35	-	PMAA	172.7	6.25	111.449
ZnO	O=[Zn]	1	0	1	904.5	0	30	65.38	65	35	904.5	1.6	0.138	0	0	0	0	0	0	0	8	15.999	16	8	1314	3.5	0.074	1	30	65.38	65	35	-	PMAA	172.7	12.5	112.624
ZnO	O=[Zn]	1	0	1	904.5	0	30	65.38	65	35	904.5	1.6	0.138	0	0	0	0	0	0	0	8	15.999	16	8	1314	3.5	0.074	1	30	65.38	65	35	-	PMAA	172.7	25	113.379
ZnO	O=[Zn]	1	0	1	904.5	0	30	65.38	65	35	904.5	1.6	0.138	0	0	0	0	0	0	0	8	15.999	16	8	1314	3.5	0.074	1	30	65.38	65	35	-	PMAA	172.7	50	26.5234
ZnO	O=[Zn]	1	0	1	904.5	0	30	65.38	65	35	904.5	1.6	0.138	0	0	0	0	0	0	0	8	15.999	16	8	1314	3.5	0.074	1	30	65.38	65	35	-	PMAA	172.7	100	0
ZnO	O=[Zn]	1	0	1	904.5	0	30	65.38	65	35	904.5	1.6	0.138	0	0	0	0	0	0	0	8	15.999	16	8	1314	3.5	0.074	1	30	65.38	65	35	Fe (1%)	PMAA	198	0.01	100
ZnO	O=[Zn]	1	0	1	904.5	0	30	65.38	65	35	904.5	1.6	0.138	0	0	0	0	0	0	0	8	15.999	16	8	1314	3.5	0.074	1	30	65.38	65	35	Fe (1%)	PMAA	198	6.25	105.858
ZnO	O=[Zn]	1	0	1	904.5	0	30	65.38	65	35	904.5	1.6	0.138	0	0	0	0	0	0	0	8	15.999	16	8	1314	3.5	0.074	1	30	65.38	65	35	Fe (1%)	PMAA	198	12.5	104.879
ZnO	O=[Zn]	1	0	1	904.5	0	30	65.38	65	35	904.5	1.6	0.138	0	0	0	0	0	0	0	8	15.999	16	8	1314	3.5	0.074	1	30	65.38	65	35	Fe (1%)	PMAA	198	25	109.632
ZnO	O=[Zn]	1	0	1	904.5	0	30	65.38	65	35	904.5	1.6	0.138	0	0	0	0	0	0	0	8	15.999	16	8	1314	3.5	0.074	1	30	65.38	65	35	Fe (1%)	PMAA	198	50	12.6638
ZnO	O=[Zn]	1	0	1	904.5	0	30	65.38	65	35	904.5	1.6	0.138	0	0	0	0	0	0	0	8	15.999	16	8	1314	3.5	0.074	1	30	65.38	65	35	Fe (1%)	PMAA	198	100	2.10011
ZnO	O=[Zn]	1	0	1	904.5	0	30	65.38	65	35	904.5	1.6	0.138	0	0	0	0	0	0	0	8	15.999	16	8	1314	3.5	0.074	1	30	65.38	65	35	Fe (2%)	PMAA	145	0.01	100
ZnO	O=[Zn]	1	0	1	904.5	0	30	65.38	65	35	904.5	1.6	0.138	0	0	0	0	0	0	0	8	15.999	16	8	1314	3.5	0.074	1	30	65.38	65	35	Fe (2%)	PMAA	145	6.25	99.3732
ZnO	O=[Zn]	1	0	1	904.5	0	30	65.38	65	35	904.5	1.6	0.138	0	0	0	0	0	0	0	8	15.999	16	8	1314	3.5	0.074	1	30	65.38	65	35	Fe (2%)	PMAA	145	12.5	96.3723
ZnO	O=[Zn]	1	0	1	904.5	0	30	65.38	65	35	904.5	1.6	0.138	0	0	0	0	0	0	0	8	15.999	16	8	1314	3.5	0.074	1	30	65.38	65	35	Fe (2%)	PMAA	145	25	97.018
ZnO	O=[Zn]	1	0	1	904.5	0	30	65.38	65	35	904.5	1.6	0.138	0	0	0	0	0	0	0	8	15.999	16	8	1314	3.5	0.074	1	30	65.38	65	35	Fe (2%)	PMAA	145	50	21.6334
ZnO	O=[Zn]	1	0	1	904.5	0	30	65.38	65	35	904.5	1.6	0.138	0	0	0	0	0	0	0	8	15.999	16	8	1314	3.5	0.074	1	30	65.38	65	35	Fe (2%)	PMAA	145	100	2.10826
ZnO	O=[Zn]	1	0	1	904.5	0	30	65.38	65	35	904.5	1.6	0.138	0	0	0	0	0	0	0	8	15.999	16	8	1314	3.5	0.074	1	30	65.38	65	35	Fe (3%)	PMAA	149	0.01	100
ZnO	O=[Zn]	1	0	1	904.5	0	30	65.38	65	35	904.5	1.6	0.138	0	0	0	0	0	0	0	8	15.999	16	8	1314	3.5	0.074	1	30	65.38	65	35	Fe (3%)	PMAA	149	6.25	105.499
ZnO	O=[Zn]	1	0	1	904.5	0	30	65.38	65	35	904.5	1.6	0.138	0	0	0	0	0	0	0	8	15.999	16	8	1314	3.5	0.074	1	30	65.38	65	35	Fe (3%)	PMAA	149	12.5	103.592
ZnO	O=[Zn]	1	0	1	904.5	0	30	65.38	65	35	904.5	1.6	0.138	0	0	0	0	0	0	0	8	15.999	16	8	1314	3.5	0.074	1	30	65.38	65	35	Fe (3%)	PMAA	149	25	107.975
ZnO	O=[Zn]	1	0	1	904.5	0	30	65.38	65	35	904.5	1.6	0.138	0	0	0	0	0	0	0	8	15.999	16	8	1314	3.5	0.074	1	30	65.38	65	35	Fe (3%)	PMAA	149	50	8.5836
ZnO	O=[Zn]	1	0	1	904.5	0	30	65.38	65	35	904.5	1.6	0.138	0	0	0	0	0	0	0	8	15.999	16	8	1314	3.5	0.074	1	30	65.38	65	35	Fe (3%)	PMAA	149	100	2.5974
ZnO	O=[Zn]	1	0	1	904.5	0	30	65.38	65	35	904.5	1.6	0.138	0	0	0	0	0	0	0	8	15.999	16	8	1314	3.5	0.074	1	30	65.38	65	35	Fe (4%)	PMAA	174	0.01	100
ZnO	O=[Zn]	1	0	1	904.5	0	30	65.38	65	35	904.5	1.6	0.138	0	0	0	0	0	0	0	8	15.999	16	8	1314	3.5	0.074	1	30	65.38	65	35	Fe (4%)	PMAA	174	6.25	111.365
ZnO	O=[Zn]	1	0	1	904.5	0	30	65.38	65	35	904.5	1.6	0.138	0	0	0	0	0	0	0	8	15.999	16	8	1314	3.5	0.074	1	30	65.38	65	35	Fe (4%)	PMAA	174	12.5	114.276
ZnO	O=[Zn]	1	0	1	904.5	0	30	65.38	65	35	904.5	1.6	0.138	0	0	0	0	0	0	0	8	15.999	16	8	1314	3.5	0.074	1	30	65.38	65	35	Fe (4%)	PMAA	174	25	114.514
ZnO	O=[Zn]	1	0	1	904.5	0	30	65.38	65	35	904.5	1.6	0.138	0	0	0	0	0	0	0	8	15.999	16	8	1314	3.5	0.074	1	30	65.38	65	35	Fe (4%)	PMAA	174	50	74.5525
ZnO	O=[Zn]	1	0	1	904.5	0	30	65.38	65	35	904.5	1.6	0.138	0	0	0	0	0	0	0	8	15.999	16	8	1314	3.5	0.074	1	30	65.38	65	35	Fe (4%)	PMAA	174	100	2.02717
ZnO	O=[Zn]	1	0	1	904.5	0	30	65.38	65	35	904.5	1.6	0.138	0	0	0	0	0	0	0	8	15.999	16	8	1314	3.5	0.074	1	30	65.38	65	35	Fe (5%)	PMAA	165	0.01	100
ZnO	O=[Zn]	1	0	1	904.5	0	30	65.38	65	35	904.5	1.6	0.138	0	0	0	0	0	0	0	8	15.999	16	8	1314	3.5	0.074	1	30	65.38	65	35	Fe (5%)	PMAA	165	6.25	109.75
ZnO	O=[Zn]	1	0	1	904.5	0	30	65.38	65	35	904.5	1.6	0.138	0	0	0	0	0	0	0	8	15.999	16	8	1314	3.5	0.074	1	30	65.38	65	35	Fe (5%)	PMAA	165	12.5	103.936
ZnO	O=[Zn]	1	0	1	904.5	0	30	65.38	65	35	904.5	1.6	0.138	0	0	0	0	0	0	0	8	15.999	16	8	1314	3.5	0.074	1	30	65.38	65	35	Fe (5%)	PMAA	165	25	108.542
ZnO	O=[Zn]	1	0	1	904.5	0	30	65.38	65	35	904.5	1.6	0.138	0	0	0	0	0	0	0	8	15.999	16	8	1314	3.5	0.074	1	30	65.38	65	35	Fe (5%)	PMAA	165	50	12.5592
ZnO	O=[Zn]	1	0	1	904.5	0	30	65.38	65	35	904.5	1.6	0.138	0	0	0	0	0	0	0	8	15.999	16	8	1314	3.5	0.074	1	30	65.38	65	35	Fe (5%)	PMAA	165	100	1.40454
ZnO	O=[Zn]	1	0	1	904.5	0	30	65.38	65	35	904.5	1.6	0.138	0	0	0	0	0	0	0	8	15.999	16	8	1314	3.5	0.074	1	30	65.38	65	35	Co (1%)	PMAA	195.3	0.01	100
ZnO	O=[Zn]	1	0	1	904.5	0	30	65.38	65	35	904.5	1.6	0.138	0	0	0	0	0	0	0	8	15.999	16	8	1314	3.5	0.074	1	30	65.38	65	35	Co (1%)	PMAA	195.3	6.25	102.734
ZnO	O=[Zn]	1	0	1	904.5	0	30	65.38	65	35	904.5	1.6	0.138	0	0	0	0	0	0	0	8	15.999	16	8	1314	3.5	0.074	1	30	65.38	65	35	Co (1%)	PMAA	195.3	12.5	109.056
ZnO	O=[Zn]	1	0	1	904.5	0	30	65.38	65	35	904.5	1.6	0.138	0	0	0	0	0	0	0	8	15.999	16	8	1314	3.5	0.074	1	30	65.38	65	35	Co (1%)	PMAA	195.3	25	112.9
ZnO	O=[Zn]	1	0	1	904.5	0	30	65.38	65	35	904.5	1.6	0.138	0	0	0	0	0	0	0	8	15.999	16	8	1314	3.5	0.074	1	30	65.38	65	35	Co (1%)	PMAA	195.3	50	32.6997
ZnO	O=[Zn]	1	0	1	904.5	0	30	65.38	65	35	904.5	1.6	0.138	0	0	0	0	0	0	0	8	15.999	16	8	1314	3.5	0.074	1	30	65.38	65	35	Co (1%)	PMAA	195.3	100	3.37463
ZnO	O=[Zn]	1	0	1	904.5	0	30	65.38	65	35	904.5	1.6	0.138	0	0	0	0	0	0	0	8	15.999	16	8	1314	3.5	0.074	1	30	65.38	65	35	Co (2%)	PMAA	156	0.01	100
ZnO	O=[Zn]	1	0	1	904.5	0	30	65.38	65	35	904.5	1.6	0.138	0	0	0	0	0	0	0	8	15.999	16	8	1314	3.5	0.074	1	30	65.38	65	35	Co (2%)	PMAA	156	6.25	108.948
ZnO	O=[Zn]	1	0	1	904.5	0	30	65.38	65	35	904.5	1.6	0.138	0	0	0	0	0	0	0	8	15.999	16	8	1314	3.5	0.074	1	30	65.38	65	35	Co (2%)	PMAA	156	12.5	105.579
ZnO	O=[Zn]	1	0	1	904.5	0	30	65.38	65	35	904.5	1.6	0.138	0	0	0	0	0	0	0	8	15.999	16	8	1314	3.5	0.074	1	30	65.38	65	35	Co (2%)	PMAA	156	25	110.966
ZnO	O=[Zn]	1	0	1	904.5	0	30	65.38	65	35	904.5	1.6	0.138	0	0	0	0	0	0	0	8	15.999	16	8	1314	3.5	0.074	1	30	65.38	65	35	Co (2%)	PMAA	156	50	21.2446
ZnO	O=[Zn]	1	0	1	904.5	0	30	65.38	65	35	904.5	1.6	0.138	0	0	0	0	0	0	0	8	15.999	16	8	1314	3.5	0.074	1	30	65.38	65	35	Co (2%)	PMAA	156	100	2.06009
ZnO	O=[Zn]	1	0	1	904.5	0	30	65.38	65	35	904.5	1.6	0.138	0	0	0	0	0	0	0	8	15.999	16	8	1314	3.5	0.074	1	30	65.38	65	35	Co (3%)	PMAA	152	0.01	100
ZnO	O=[Zn]	1	0	1	904.5	0	30	65.38	65	35	904.5	1.6	0.138	0	0	0	0	0	0	0	8	15.999	16	8	1314	3.5	0.074	1	30	65.38	65	35	Co (3%)	PMAA	152	6.25	107.147
ZnO	O=[Zn]	1	0	1	904.5	0	30	65.38	65	35	904.5	1.6	0.138	0	0	0	0	0	0	0	8	15.999	16	8	1314	3.5	0.074	1	30	65.38	65	35	Co (3%)	PMAA	152	12.5	102.41
ZnO	O=[Zn]	1	0	1	904.5	0	30	65.38	65	35	904.5	1.6	0.138	0	0	0	0	0	0	0	8	15.999	16	8	1314	3.5	0.074	1	30	65.38	65	35	Co (3%)	PMAA	152	25	107.646
ZnO	O=[Zn]	1	0	1	904.5	0	30	65.38	65	35	904.5	1.6	0.138	0	0	0	0	0	0	0	8	15.999	16	8	1314	3.5	0.074	1	30	65.38	65	35	Co (3%)	PMAA	152	50	15.9568
ZnO	O=[Zn]	1	0	1	904.5	0	30	65.38	65	35	904.5	1.6	0.138	0	0	0	0	0	0	0	8	15.999	16	8	1314	3.5	0.074	1	30	65.38	65	35	Co (3%)	PMAA	152	100	2.18159
ZnO	O=[Zn]	1	0	1	904.5	0	30	65.38	65	35	904.5	1.6	0.138	0	0	0	0	0	0	0	8	15.999	16	8	1314	3.5	0.074	1	30	65.38	65	35	Co (4%)	PMAA	163.7	0.01	100
ZnO	O=[Zn]	1	0	1	904.5	0	30	65.38	65	35	904.5	1.6	0.138	0	0	0	0	0	0	0	8	15.999	16	8	1314	3.5	0.074	1	30	65.38	65	35	Co (4%)	PMAA	163.7	6.25	109.443
ZnO	O=[Zn]	1	0	1	904.5	0	30	65.38	65	35	904.5	1.6	0.138	0	0	0	0	0	0	0	8	15.999	16	8	1314	3.5	0.074	1	30	65.38	65	35	Co (4%)	PMAA	163.7	12.5	106.141
ZnO	O=[Zn]	1	0	1	904.5	0	30	65.38	65	35	904.5	1.6	0.138	0	0	0	0	0	0	0	8	15.999	16	8	1314	3.5	0.074	1	30	65.38	65	35	Co (4%)	PMAA	163.7	25	109.968
ZnO	O=[Zn]	1	0	1	904.5	0	30	65.38	65	35	904.5	1.6	0.138	0	0	0	0	0	0	0	8	15.999	16	8	1314	3.5	0.074	1	30	65.38	65	35	Co (4%)	PMAA	163.7	50	14.3007
ZnO	O=[Zn]	1	0	1	904.5	0	30	65.38	65	35	904.5	1.6	0.138	0	0	0	0	0	0	0	8	15.999	16	8	1314	3.5	0.074	1	30	65.38	65	35	Co (4%)	PMAA	163.7	100	0
ZnO	O=[Zn]	1	0	1	904.5	0	30	65.38	65	35	904.5	1.6	0.138	0	0	0	0	0	0	0	8	15.999	16	8	1314	3.5	0.074	1	30	65.38	65	35	Co (5%)	PMAA	164.7	0.01	100
ZnO	O=[Zn]	1	0	1	904.5	0	30	65.38	65	35	904.5	1.6	0.138	0	0	0	0	0	0	0	8	15.999	16	8	1314	3.5	0.074	1	30	65.38	65	35	Co (5%)	PMAA	164.7	6.25	97.7009
ZnO	O=[Zn]	1	0	1	904.5	0	30	65.38	65	35	904.5	1.6	0.138	0	0	0	0	0	0	0	8	15.999	16	8	1314	3.5	0.074	1	30	65.38	65	35	Co (5%)	PMAA	164.7	12.5	99.5447
ZnO	O=[Zn]	1	0	1	904.5	0	30	65.38	65	35	904.5	1.6	0.138	0	0	0	0	0	0	0	8	15.999	16	8	1314	3.5	0.074	1	30	65.38	65	35	Co (5%)	PMAA	164.7	25	102.868
ZnO	O=[Zn]	1	0	1	904.5	0	30	65.38	65	35	904.5	1.6	0.138	0	0	0	0	0	0	0	8	15.999	16	8	1314	3.5	0.074	1	30	65.38	65	35	Co (5%)	PMAA	164.7	50	10.9265
ZnO	O=[Zn]	1	0	1	904.5	0	30	65.38	65	35	904.5	1.6	0.138	0	0	0	0	0	0	0	8	15.999	16	8	1314	3.5	0.074	1	30	65.38	65	35	Co (5%)	PMAA	164.7	100	0
SiO2	O=[Si]=O	0	1	2	0	786.3	0	0	0	0	0	0	0	14	28.085	28	14	786.3	1.8	0.132	8	15.999	16	8	1314	3.5	0.074	1	14	28.085	28	14	-	-	10	0.01	100
SiO2	O=[Si]=O	0	1	2	0	786.3	0	0	0	0	0	0	0	14	28.085	28	14	786.3	1.8	0.132	8	15.999	16	8	1314	3.5	0.074	1	14	28.085	28	14	-	-	10	6.25	101.496
SiO2	O=[Si]=O	0	1	2	0	786.3	0	0	0	0	0	0	0	14	28.085	28	14	786.3	1.8	0.132	8	15.999	16	8	1314	3.5	0.074	1	14	28.085	28	14	-	-	10	12.5	102.25
SiO2	O=[Si]=O	0	1	2	0	786.3	0	0	0	0	0	0	0	14	28.085	28	14	786.3	1.8	0.132	8	15.999	16	8	1314	3.5	0.074	1	14	28.085	28	14	-	-	10	25	97.6548
SiO2	O=[Si]=O	0	1	2	0	786.3	0	0	0	0	0	0	0	14	28.085	28	14	786.3	1.8	0.132	8	15.999	16	8	1314	3.5	0.074	1	14	28.085	28	14	-	-	10	50	98.8823
SiO2	O=[Si]=O	0	1	2	0	786.3	0	0	0	0	0	0	0	14	28.085	28	14	786.3	1.8	0.132	8	15.999	16	8	1314	3.5	0.074	1	14	28.085	28	14	-	-	10	100	104.257
SiO2	O=[Si]=O	0	1	2	0	786.3	0	0	0	0	0	0	0	14	28.085	28	14	786.3	1.8	0.132	8	15.999	16	8	1314	3.5	0.074	1	14	28.085	28	14	-	-	31.6	0.01	100
SiO2	O=[Si]=O	0	1	2	0	786.3	0	0	0	0	0	0	0	14	28.085	28	14	786.3	1.8	0.132	8	15.999	16	8	1314	3.5	0.074	1	14	28.085	28	14	-	-	31.6	7.81	94.6309
SiO2	O=[Si]=O	0	1	2	0	786.3	0	0	0	0	0	0	0	14	28.085	28	14	786.3	1.8	0.132	8	15.999	16	8	1314	3.5	0.074	1	14	28.085	28	14	-	-	31.6	15.6	95.2861
SiO2	O=[Si]=O	0	1	2	0	786.3	0	0	0	0	0	0	0	14	28.085	28	14	786.3	1.8	0.132	8	15.999	16	8	1314	3.5	0.074	1	14	28.085	28	14	-	-	31.6	31.3	92.7452
SiO2	O=[Si]=O	0	1	2	0	786.3	0	0	0	0	0	0	0	14	28.085	28	14	786.3	1.8	0.132	8	15.999	16	8	1314	3.5	0.074	1	14	28.085	28	14	-	-	31.6	62.5	93.6358
SiO2	O=[Si]=O	0	1	2	0	786.3	0	0	0	0	0	0	0	14	28.085	28	14	786.3	1.8	0.132	8	15.999	16	8	1314	3.5	0.074	1	14	28.085	28	14	-	-	31.6	125	93.3927
SiO2	O=[Si]=O	0	1	2	0	786.3	0	0	0	0	0	0	0	14	28.085	28	14	786.3	1.8	0.132	8	15.999	16	8	1314	3.5	0.074	1	14	28.085	28	14	-	-	31.6	250	90.3196
SiO2	O=[Si]=O	0	1	2	0	786.3	0	0	0	0	0	0	0	14	28.085	28	14	786.3	1.8	0.132	8	15.999	16	8	1314	3.5	0.074	1	14	28.085	28	14	-	-	31.6	500	89.6665
SiO2	O=[Si]=O	0	1	2	0	786.3	0	0	0	0	0	0	0	14	28.085	28	14	786.3	1.8	0.132	8	15.999	16	8	1314	3.5	0.074	1	14	28.085	28	14	-	-	70.1	0.01	100
SiO2	O=[Si]=O	0	1	2	0	786.3	0	0	0	0	0	0	0	14	28.085	28	14	786.3	1.8	0.132	8	15.999	16	8	1314	3.5	0.074	1	14	28.085	28	14	-	-	70.1	7.81	93.8478
SiO2	O=[Si]=O	0	1	2	0	786.3	0	0	0	0	0	0	0	14	28.085	28	14	786.3	1.8	0.132	8	15.999	16	8	1314	3.5	0.074	1	14	28.085	28	14	-	-	70.1	15.6	88.284
SiO2	O=[Si]=O	0	1	2	0	786.3	0	0	0	0	0	0	0	14	28.085	28	14	786.3	1.8	0.132	8	15.999	16	8	1314	3.5	0.074	1	14	28.085	28	14	-	-	70.1	31.3	88.7731
SiO2	O=[Si]=O	0	1	2	0	786.3	0	0	0	0	0	0	0	14	28.085	28	14	786.3	1.8	0.132	8	15.999	16	8	1314	3.5	0.074	1	14	28.085	28	14	-	-	70.1	62.5	89.4955
SiO2	O=[Si]=O	0	1	2	0	786.3	0	0	0	0	0	0	0	14	28.085	28	14	786.3	1.8	0.132	8	15.999	16	8	1314	3.5	0.074	1	14	28.085	28	14	-	-	70.1	125	89.4276
SiO2	O=[Si]=O	0	1	2	0	786.3	0	0	0	0	0	0	0	14	28.085	28	14	786.3	1.8	0.132	8	15.999	16	8	1314	3.5	0.074	1	14	28.085	28	14	-	-	70.1	250	87.1928
SiO2	O=[Si]=O	0	1	2	0	786.3	0	0	0	0	0	0	0	14	28.085	28	14	786.3	1.8	0.132	8	15.999	16	8	1314	3.5	0.074	1	14	28.085	28	14	-	-	70.1	500	93.1368
SiO2	O=[Si]=O	0	1	2	0	786.3	0	0	0	0	0	0	0	14	28.085	28	14	786.3	1.8	0.132	8	15.999	16	8	1314	3.5	0.074	1	14	28.085	28	14	-	-	141.3	0.01	100
SiO2	O=[Si]=O	0	1	2	0	786.3	0	0	0	0	0	0	0	14	28.085	28	14	786.3	1.8	0.132	8	15.999	16	8	1314	3.5	0.074	1	14	28.085	28	14	-	-	141.3	7.81	95.5978
SiO2	O=[Si]=O	0	1	2	0	786.3	0	0	0	0	0	0	0	14	28.085	28	14	786.3	1.8	0.132	8	15.999	16	8	1314	3.5	0.074	1	14	28.085	28	14	-	-	141.3	15.6	92.8866
SiO2	O=[Si]=O	0	1	2	0	786.3	0	0	0	0	0	0	0	14	28.085	28	14	786.3	1.8	0.132	8	15.999	16	8	1314	3.5	0.074	1	14	28.085	28	14	-	-	141.3	31.3	91.1338
SiO2	O=[Si]=O	0	1	2	0	786.3	0	0	0	0	0	0	0	14	28.085	28	14	786.3	1.8	0.132	8	15.999	16	8	1314	3.5	0.074	1	14	28.085	28	14	-	-	141.3	62.5	87.7596
SiO2	O=[Si]=O	0	1	2	0	786.3	0	0	0	0	0	0	0	14	28.085	28	14	786.3	1.8	0.132	8	15.999	16	8	1314	3.5	0.074	1	14	28.085	28	14	-	-	141.3	125	88.465
SiO2	O=[Si]=O	0	1	2	0	786.3	0	0	0	0	0	0	0	14	28.085	28	14	786.3	1.8	0.132	8	15.999	16	8	1314	3.5	0.074	1	14	28.085	28	14	-	-	141.3	250	86.2033
SiO2	O=[Si]=O	0	1	2	0	786.3	0	0	0	0	0	0	0	14	28.085	28	14	786.3	1.8	0.132	8	15.999	16	8	1314	3.5	0.074	1	14	28.085	28	14	-	-	141.3	500	92.953
SiO2	O=[Si]=O	0	1	2	0	786.3	0	0	0	0	0	0	0	14	28.085	28	14	786.3	1.8	0.132	8	15.999	16	8	1314	3.5	0.074	1	14	28.085	28	14	-	-	260.3	0.01	100
SiO2	O=[Si]=O	0	1	2	0	786.3	0	0	0	0	0	0	0	14	28.085	28	14	786.3	1.8	0.132	8	15.999	16	8	1314	3.5	0.074	1	14	28.085	28	14	-	-	260.3	7.81	98.6455
SiO2	O=[Si]=O	0	1	2	0	786.3	0	0	0	0	0	0	0	14	28.085	28	14	786.3	1.8	0.132	8	15.999	16	8	1314	3.5	0.074	1	14	28.085	28	14	-	-	260.3	15.6	97.2347
SiO2	O=[Si]=O	0	1	2	0	786.3	0	0	0	0	0	0	0	14	28.085	28	14	786.3	1.8	0.132	8	15.999	16	8	1314	3.5	0.074	1	14	28.085	28	14	-	-	260.3	31.3	93.8987
SiO2	O=[Si]=O	0	1	2	0	786.3	0	0	0	0	0	0	0	14	28.085	28	14	786.3	1.8	0.132	8	15.999	16	8	1314	3.5	0.074	1	14	28.085	28	14	-	-	260.3	62.5	95.8
SiO2	O=[Si]=O	0	1	2	0	786.3	0	0	0	0	0	0	0	14	28.085	28	14	786.3	1.8	0.132	8	15.999	16	8	1314	3.5	0.074	1	14	28.085	28	14	-	-	260.3	125	94.0471
SiO2	O=[Si]=O	0	1	2	0	786.3	0	0	0	0	0	0	0	14	28.085	28	14	786.3	1.8	0.132	8	15.999	16	8	1314	3.5	0.074	1	14	28.085	28	14	-	-	260.3	250	96.8785
SiO2	O=[Si]=O	0	1	2	0	786.3	0	0	0	0	0	0	0	14	28.085	28	14	786.3	1.8	0.132	8	15.999	16	8	1314	3.5	0.074	1	14	28.085	28	14	-	-	260.3	500	106.445
SiO2	O=[Si]=O	0	1	2	0	786.3	0	0	0	0	0	0	0	14	28.085	28	14	786.3	1.8	0.132	8	15.999	16	8	1314	3.5	0.074	1	14	28.085	28	14	-	-	50	0.01	100
SiO2	O=[Si]=O	0	1	2	0	786.3	0	0	0	0	0	0	0	14	28.085	28	14	786.3	1.8	0.132	8	15.999	16	8	1314	3.5	0.074	1	14	28.085	28	14	-	-	50	6.25	101.352
SiO2	O=[Si]=O	0	1	2	0	786.3	0	0	0	0	0	0	0	14	28.085	28	14	786.3	1.8	0.132	8	15.999	16	8	1314	3.5	0.074	1	14	28.085	28	14	-	-	50	12.5	100.33
SiO2	O=[Si]=O	0	1	2	0	786.3	0	0	0	0	0	0	0	14	28.085	28	14	786.3	1.8	0.132	8	15.999	16	8	1314	3.5	0.074	1	14	28.085	28	14	-	-	50	25	96.6844
SiO2	O=[Si]=O	0	1	2	0	786.3	0	0	0	0	0	0	0	14	28.085	28	14	786.3	1.8	0.132	8	15.999	16	8	1314	3.5	0.074	1	14	28.085	28	14	-	-	50	50	106.194
SiO2	O=[Si]=O	0	1	2	0	786.3	0	0	0	0	0	0	0	14	28.085	28	14	786.3	1.8	0.132	8	15.999	16	8	1314	3.5	0.074	1	14	28.085	28	14	-	-	50	100	106.251
TiO2	O=[Ti]=O	1	0	2	658	0	22	47.867	48	26	658	1.5	0.147	0	0	0	0	0	0	0	8	15.999	16	8	1314	3.5	0.074	1	22	47.867	48	26	-	-	17.5	0.01	100
TiO2	O=[Ti]=O	1	0	2	658	0	22	47.867	48	26	658	1.5	0.147	0	0	0	0	0	0	0	8	15.999	16	8	1314	3.5	0.074	1	22	47.867	48	26	-	-	17.5	6.25	102.662
TiO2	O=[Ti]=O	1	0	2	658	0	22	47.867	48	26	658	1.5	0.147	0	0	0	0	0	0	0	8	15.999	16	8	1314	3.5	0.074	1	22	47.867	48	26	-	-	17.5	12.5	106.168
TiO2	O=[Ti]=O	1	0	2	658	0	22	47.867	48	26	658	1.5	0.147	0	0	0	0	0	0	0	8	15.999	16	8	1314	3.5	0.074	1	22	47.867	48	26	-	-	17.5	25	108.462
TiO2	O=[Ti]=O	1	0	2	658	0	22	47.867	48	26	658	1.5	0.147	0	0	0	0	0	0	0	8	15.999	16	8	1314	3.5	0.074	1	22	47.867	48	26	-	-	17.5	50	115.802
TiO2	O=[Ti]=O	1	0	2	658	0	22	47.867	48	26	658	1.5	0.147	0	0	0	0	0	0	0	8	15.999	16	8	1314	3.5	0.074	1	22	47.867	48	26	-	-	17.5	100	125.811
TiO2	O=[Ti]=O	1	0	2	658	0	22	47.867	48	26	658	1.5	0.147	0	0	0	0	0	0	0	8	15.999	16	8	1314	3.5	0.074	1	22	47.867	48	26	Na (3%)	-	5.5	0.01	100
TiO2	O=[Ti]=O	1	0	2	658	0	22	47.867	48	26	658	1.5	0.147	0	0	0	0	0	0	0	8	15.999	16	8	1314	3.5	0.074	1	22	47.867	48	26	Na (3%)	-	5.5	6.25	96.1622
TiO2	O=[Ti]=O	1	0	2	658	0	22	47.867	48	26	658	1.5	0.147	0	0	0	0	0	0	0	8	15.999	16	8	1314	3.5	0.074	1	22	47.867	48	26	Na (3%)	-	5.5	12.5	95.505
TiO2	O=[Ti]=O	1	0	2	658	0	22	47.867	48	26	658	1.5	0.147	0	0	0	0	0	0	0	8	15.999	16	8	1314	3.5	0.074	1	22	47.867	48	26	Na (3%)	-	5.5	25	107.538
TiO2	O=[Ti]=O	1	0	2	658	0	22	47.867	48	26	658	1.5	0.147	0	0	0	0	0	0	0	8	15.999	16	8	1314	3.5	0.074	1	22	47.867	48	26	Na (3%)	-	5.5	50	117.645
TiO2	O=[Ti]=O	1	0	2	658	0	22	47.867	48	26	658	1.5	0.147	0	0	0	0	0	0	0	8	15.999	16	8	1314	3.5	0.074	1	22	47.867	48	26	Na (3%)	-	5.5	100	123.432
TiO2	O=[Ti]=O	1	0	2	658	0	22	47.867	48	26	658	1.5	0.147	0	0	0	0	0	0	0	8	15.999	16	8	1314	3.5	0.074	1	22	47.867	48	26	Cl (3%)	-	5.5	0.01	100
TiO2	O=[Ti]=O	1	0	2	658	0	22	47.867	48	26	658	1.5	0.147	0	0	0	0	0	0	0	8	15.999	16	8	1314	3.5	0.074	1	22	47.867	48	26	Cl (3%)	-	5.5	6.25	81.3171
TiO2	O=[Ti]=O	1	0	2	658	0	22	47.867	48	26	658	1.5	0.147	0	0	0	0	0	0	0	8	15.999	16	8	1314	3.5	0.074	1	22	47.867	48	26	Cl (3%)	-	5.5	12.5	76.9189
TiO2	O=[Ti]=O	1	0	2	658	0	22	47.867	48	26	658	1.5	0.147	0	0	0	0	0	0	0	8	15.999	16	8	1314	3.5	0.074	1	22	47.867	48	26	Cl (3%)	-	5.5	25	21.7175
TiO2	O=[Ti]=O	1	0	2	658	0	22	47.867	48	26	658	1.5	0.147	0	0	0	0	0	0	0	8	15.999	16	8	1314	3.5	0.074	1	22	47.867	48	26	Cl (3%)	-	5.5	50	7.03251
TiO2	O=[Ti]=O	1	0	2	658	0	22	47.867	48	26	658	1.5	0.147	0	0	0	0	0	0	0	8	15.999	16	8	1314	3.5	0.074	1	22	47.867	48	26	Cl (3%)	-	5.5	100	6.84179
TiO2	O=[Ti]=O	1	0	2	658	0	22	47.867	48	26	658	1.5	0.147	0	0	0	0	0	0	0	8	15.999	16	8	1314	3.5	0.074	1	22	47.867	48	26	-	-	14.7	0.01	100
TiO2	O=[Ti]=O	1	0	2	658	0	22	47.867	48	26	658	1.5	0.147	0	0	0	0	0	0	0	8	15.999	16	8	1314	3.5	0.074	1	22	47.867	48	26	-	-	14.7	0.625	97.4146
TiO2	O=[Ti]=O	1	0	2	658	0	22	47.867	48	26	658	1.5	0.147	0	0	0	0	0	0	0	8	15.999	16	8	1314	3.5	0.074	1	22	47.867	48	26	-	-	14.7	1.25	94.631
TiO2	O=[Ti]=O	1	0	2	658	0	22	47.867	48	26	658	1.5	0.147	0	0	0	0	0	0	0	8	15.999	16	8	1314	3.5	0.074	1	22	47.867	48	26	-	-	14.7	2.5	94.1388
TiO2	O=[Ti]=O	1	0	2	658	0	22	47.867	48	26	658	1.5	0.147	0	0	0	0	0	0	0	8	15.999	16	8	1314	3.5	0.074	1	22	47.867	48	26	-	-	14.7	5	95.7783
TiO2	O=[Ti]=O	1	0	2	658	0	22	47.867	48	26	658	1.5	0.147	0	0	0	0	0	0	0	8	15.999	16	8	1314	3.5	0.074	1	22	47.867	48	26	-	-	14.7	10	95.6512
TiO2	O=[Ti]=O	1	0	2	658	0	22	47.867	48	26	658	1.5	0.147	0	0	0	0	0	0	0	8	15.999	16	8	1314	3.5	0.074	1	22	47.867	48	26	-	-	21	0.01	100
TiO2	O=[Ti]=O	1	0	2	658	0	22	47.867	48	26	658	1.5	0.147	0	0	0	0	0	0	0	8	15.999	16	8	1314	3.5	0.074	1	22	47.867	48	26	-	-	21	6.25	95.6538
TiO2	O=[Ti]=O	1	0	2	658	0	22	47.867	48	26	658	1.5	0.147	0	0	0	0	0	0	0	8	15.999	16	8	1314	3.5	0.074	1	22	47.867	48	26	-	-	21	12.5	94.516
TiO2	O=[Ti]=O	1	0	2	658	0	22	47.867	48	26	658	1.5	0.147	0	0	0	0	0	0	0	8	15.999	16	8	1314	3.5	0.074	1	22	47.867	48	26	-	-	21	25	98.3182
TiO2	O=[Ti]=O	1	0	2	658	0	22	47.867	48	26	658	1.5	0.147	0	0	0	0	0	0	0	8	15.999	16	8	1314	3.5	0.074	1	22	47.867	48	26	-	-	21	50	104.026
TiO2	O=[Ti]=O	1	0	2	658	0	22	47.867	48	26	658	1.5	0.147	0	0	0	0	0	0	0	8	15.999	16	8	1314	3.5	0.074	1	22	47.867	48	26	-	-	21	100	115.245
Fe2O3	[O-2].[O-2].[O-2].[Fe+3].[Fe+3]	2	0	3	1522	0	26	55.845	56	30	761	1.8	0.126	0	0	0	0	0	0	0	8	15.999	16	8	1314	3.5	0.074	2	26	55.845	56	30	Na (3%)	-	5.5	0.01	100
Fe2O3	[O-2].[O-2].[O-2].[Fe+3].[Fe+3]	2	0	3	1522	0	26	55.845	56	30	761	1.8	0.126	0	0	0	0	0	0	0	8	15.999	16	8	1314	3.5	0.074	2	26	55.845	56	30	Na (3%)	-	5.5	6.25	89.7763
Fe2O3	[O-2].[O-2].[O-2].[Fe+3].[Fe+3]	2	0	3	1522	0	26	55.845	56	30	761	1.8	0.126	0	0	0	0	0	0	0	8	15.999	16	8	1314	3.5	0.074	2	26	55.845	56	30	Na (3%)	-	5.5	12.5	91.0964
Fe2O3	[O-2].[O-2].[O-2].[Fe+3].[Fe+3]	2	0	3	1522	0	26	55.845	56	30	761	1.8	0.126	0	0	0	0	0	0	0	8	15.999	16	8	1314	3.5	0.074	2	26	55.845	56	30	Na (3%)	-	5.5	25	96.8525
Fe2O3	[O-2].[O-2].[O-2].[Fe+3].[Fe+3]	2	0	3	1522	0	26	55.845	56	30	761	1.8	0.126	0	0	0	0	0	0	0	8	15.999	16	8	1314	3.5	0.074	2	26	55.845	56	30	Na (3%)	-	5.5	50	95.6903
Fe2O3	[O-2].[O-2].[O-2].[Fe+3].[Fe+3]	2	0	3	1522	0	26	55.845	56	30	761	1.8	0.126	0	0	0	0	0	0	0	8	15.999	16	8	1314	3.5	0.074	2	26	55.845	56	30	Na (3%)	-	5.5	100	100.512
Fe3O4	O=[Fe].O=[Fe]O[Fe]=O	3	0	4	2283	0	26	55.845	56	30	761	1.8	0.126	0	0	0	0	0	0	0	8	15.999	16	8	1314	3.5	0.074	3	26	55.845	56	30	Na (3%)	-	5.5	0.01	100
Fe3O4	O=[Fe].O=[Fe]O[Fe]=O	3	0	4	2283	0	26	55.845	56	30	761	1.8	0.126	0	0	0	0	0	0	0	8	15.999	16	8	1314	3.5	0.074	3	26	55.845	56	30	Na (3%)	-	5.5	6.25	96.0868
Fe3O4	O=[Fe].O=[Fe]O[Fe]=O	3	0	4	2283	0	26	55.845	56	30	761	1.8	0.126	0	0	0	0	0	0	0	8	15.999	16	8	1314	3.5	0.074	3	26	55.845	56	30	Na (3%)	-	5.5	12.5	102.942
Fe3O4	O=[Fe].O=[Fe]O[Fe]=O	3	0	4	2283	0	26	55.845	56	30	761	1.8	0.126	0	0	0	0	0	0	0	8	15.999	16	8	1314	3.5	0.074	3	26	55.845	56	30	Na (3%)	-	5.5	25	106.4
Fe3O4	O=[Fe].O=[Fe]O[Fe]=O	3	0	4	2283	0	26	55.845	56	30	761	1.8	0.126	0	0	0	0	0	0	0	8	15.999	16	8	1314	3.5	0.074	3	26	55.845	56	30	Na (3%)	-	5.5	50	107.088
Fe3O4	O=[Fe].O=[Fe]O[Fe]=O	3	0	4	2283	0	26	55.845	56	30	761	1.8	0.126	0	0	0	0	0	0	0	8	15.999	16	8	1314	3.5	0.074	3	26	55.845	56	30	Na (3%)	-	5.5	100	111.376
Fe3O4	O=[Fe].O=[Fe]O[Fe]=O	3	0	4	2283	0	26	55.845	56	30	761	1.8	0.126	0	0	0	0	0	0	0	8	15.999	16	8	1314	3.5	0.074	3	26	55.845	56	30	-	PVP	31.95	0.01	100
Fe3O4	O=[Fe].O=[Fe]O[Fe]=O	3	0	4	2283	0	26	55.845	56	30	761	1.8	0.126	0	0	0	0	0	0	0	8	15.999	16	8	1314	3.5	0.074	3	26	55.845	56	30	-	PVP	31.95	6.25	98.2306
Fe3O4	O=[Fe].O=[Fe]O[Fe]=O	3	0	4	2283	0	26	55.845	56	30	761	1.8	0.126	0	0	0	0	0	0	0	8	15.999	16	8	1314	3.5	0.074	3	26	55.845	56	30	-	PVP	31.95	12.5	118.104
Fe3O4	O=[Fe].O=[Fe]O[Fe]=O	3	0	4	2283	0	26	55.845	56	30	761	1.8	0.126	0	0	0	0	0	0	0	8	15.999	16	8	1314	3.5	0.074	3	26	55.845	56	30	-	PVP	31.95	25	166.481
Fe3O4	O=[Fe].O=[Fe]O[Fe]=O	3	0	4	2283	0	26	55.845	56	30	761	1.8	0.126	0	0	0	0	0	0	0	8	15.999	16	8	1314	3.5	0.074	3	26	55.845	56	30	-	PVP	31.95	50	144.271
Fe3O4	O=[Fe].O=[Fe]O[Fe]=O	3	0	4	2283	0	26	55.845	56	30	761	1.8	0.126	0	0	0	0	0	0	0	8	15.999	16	8	1314	3.5	0.074	3	26	55.845	56	30	-	PVP	31.95	100	131.629
Fe3O4	O=[Fe].O=[Fe]O[Fe]=O	3	0	4	2283	0	26	55.845	56	30	761	1.8	0.126	0	0	0	0	0	0	0	8	15.999	16	8	1314	3.5	0.074	3	26	55.845	56	30	-	-	50	0.01	100
Fe3O4	O=[Fe].O=[Fe]O[Fe]=O	3	0	4	2283	0	26	55.845	56	30	761	1.8	0.126	0	0	0	0	0	0	0	8	15.999	16	8	1314	3.5	0.074	3	26	55.845	56	30	-	-	50	6.25	97.7283
Fe3O4	O=[Fe].O=[Fe]O[Fe]=O	3	0	4	2283	0	26	55.845	56	30	761	1.8	0.126	0	0	0	0	0	0	0	8	15.999	16	8	1314	3.5	0.074	3	26	55.845	56	30	-	-	50	12.5	95.8864
Fe3O4	O=[Fe].O=[Fe]O[Fe]=O	3	0	4	2283	0	26	55.845	56	30	761	1.8	0.126	0	0	0	0	0	0	0	8	15.999	16	8	1314	3.5	0.074	3	26	55.845	56	30	-	-	50	25	98.3561
Fe3O4	O=[Fe].O=[Fe]O[Fe]=O	3	0	4	2283	0	26	55.845	56	30	761	1.8	0.126	0	0	0	0	0	0	0	8	15.999	16	8	1314	3.5	0.074	3	26	55.845	56	30	-	-	50	50	103.867
Fe3O4	O=[Fe].O=[Fe]O[Fe]=O	3	0	4	2283	0	26	55.845	56	30	761	1.8	0.126	0	0	0	0	0	0	0	8	15.999	16	8	1314	3.5	0.074	3	26	55.845	56	30	-	-	50	100	103.251
Fe3O4	O=[Fe].O=[Fe]O[Fe]=O	3	0	4	2283	0	26	55.845	56	30	761	1.8	0.126	0	0	0	0	0	0	0	8	15.999	16	8	1314	3.5	0.074	3	26	55.845	56	30	-	COOH	50	0.01	100
Fe3O4	O=[Fe].O=[Fe]O[Fe]=O	3	0	4	2283	0	26	55.845	56	30	761	1.8	0.126	0	0	0	0	0	0	0	8	15.999	16	8	1314	3.5	0.074	3	26	55.845	56	30	-	COOH	50	6.25	99.4799
Fe3O4	O=[Fe].O=[Fe]O[Fe]=O	3	0	4	2283	0	26	55.845	56	30	761	1.8	0.126	0	0	0	0	0	0	0	8	15.999	16	8	1314	3.5	0.074	3	26	55.845	56	30	-	COOH	50	12.5	99.1931
Fe3O4	O=[Fe].O=[Fe]O[Fe]=O	3	0	4	2283	0	26	55.845	56	30	761	1.8	0.126	0	0	0	0	0	0	0	8	15.999	16	8	1314	3.5	0.074	3	26	55.845	56	30	-	COOH	50	25	105.489
Fe3O4	O=[Fe].O=[Fe]O[Fe]=O	3	0	4	2283	0	26	55.845	56	30	761	1.8	0.126	0	0	0	0	0	0	0	8	15.999	16	8	1314	3.5	0.074	3	26	55.845	56	30	-	COOH	50	50	103.873
Fe3O4	O=[Fe].O=[Fe]O[Fe]=O	3	0	4	2283	0	26	55.845	56	30	761	1.8	0.126	0	0	0	0	0	0	0	8	15.999	16	8	1314	3.5	0.074	3	26	55.845	56	30	-	COOH	50	100	112.648
Fe3O4	O=[Fe].O=[Fe]O[Fe]=O	3	0	4	2283	0	26	55.845	56	30	761	1.8	0.126	0	0	0	0	0	0	0	8	15.999	16	8	1314	3.5	0.074	3	26	55.845	56	30	-	PEG	16	0.05	102.271
Fe3O4	O=[Fe].O=[Fe]O[Fe]=O	3	0	4	2283	0	26	55.845	56	30	761	1.8	0.126	0	0	0	0	0	0	0	8	15.999	16	8	1314	3.5	0.074	3	26	55.845	56	30	-	PEG	16	0.5	99.5443
Fe3O4	O=[Fe].O=[Fe]O[Fe]=O	3	0	4	2283	0	26	55.845	56	30	761	1.8	0.126	0	0	0	0	0	0	0	8	15.999	16	8	1314	3.5	0.074	3	26	55.845	56	30	-	PEG	16	5	93.5426
Fe3O4	O=[Fe].O=[Fe]O[Fe]=O	3	0	4	2283	0	26	55.845	56	30	761	1.8	0.126	0	0	0	0	0	0	0	8	15.999	16	8	1314	3.5	0.074	3	26	55.845	56	30	-	PEG	16	50	97.0019
Fe3O4	O=[Fe].O=[Fe]O[Fe]=O	3	0	4	2283	0	26	55.845	56	30	761	1.8	0.126	0	0	0	0	0	0	0	8	15.999	16	8	1314	3.5	0.074	3	26	55.845	56	30	-	PEG	16	500	75.1642
Fe3O4	O=[Fe].O=[Fe]O[Fe]=O	3	0	4	2283	0	26	55.845	56	30	761	1.8	0.126	0	0	0	0	0	0	0	8	15.999	16	8	1314	3.5	0.074	3	26	55.845	56	30	-	PEG	31.3	0.05	118.026
Fe3O4	O=[Fe].O=[Fe]O[Fe]=O	3	0	4	2283	0	26	55.845	56	30	761	1.8	0.126	0	0	0	0	0	0	0	8	15.999	16	8	1314	3.5	0.074	3	26	55.845	56	30	-	PEG	31.3	0.5	120.319
Fe3O4	O=[Fe].O=[Fe]O[Fe]=O	3	0	4	2283	0	26	55.845	56	30	761	1.8	0.126	0	0	0	0	0	0	0	8	15.999	16	8	1314	3.5	0.074	3	26	55.845	56	30	-	PEG	31.3	5	113.951
Fe3O4	O=[Fe].O=[Fe]O[Fe]=O	3	0	4	2283	0	26	55.845	56	30	761	1.8	0.126	0	0	0	0	0	0	0	8	15.999	16	8	1314	3.5	0.074	3	26	55.845	56	30	-	PEG	31.3	50	117.384
Fe3O4	O=[Fe].O=[Fe]O[Fe]=O	3	0	4	2283	0	26	55.845	56	30	761	1.8	0.126	0	0	0	0	0	0	0	8	15.999	16	8	1314	3.5	0.074	3	26	55.845	56	30	-	PEG	31.3	500	105.86
Fe3O4	O=[Fe].O=[Fe]O[Fe]=O	3	0	4	2283	0	26	55.845	56	30	761	1.8	0.126	0	0	0	0	0	0	0	8	15.999	16	8	1314	3.5	0.074	3	26	55.845	56	30	-	PEG	58.7	0.05	118.917
Fe3O4	O=[Fe].O=[Fe]O[Fe]=O	3	0	4	2283	0	26	55.845	56	30	761	1.8	0.126	0	0	0	0	0	0	0	8	15.999	16	8	1314	3.5	0.074	3	26	55.845	56	30	-	PEG	58.7	0.5	123.901
Fe3O4	O=[Fe].O=[Fe]O[Fe]=O	3	0	4	2283	0	26	55.845	56	30	761	1.8	0.126	0	0	0	0	0	0	0	8	15.999	16	8	1314	3.5	0.074	3	26	55.845	56	30	-	PEG	58.7	5	111.527
Fe3O4	O=[Fe].O=[Fe]O[Fe]=O	3	0	4	2283	0	26	55.845	56	30	761	1.8	0.126	0	0	0	0	0	0	0	8	15.999	16	8	1314	3.5	0.074	3	26	55.845	56	30	-	PEG	58.7	50	118.863
Fe3O4	O=[Fe].O=[Fe]O[Fe]=O	3	0	4	2283	0	26	55.845	56	30	761	1.8	0.126	0	0	0	0	0	0	0	8	15.999	16	8	1314	3.5	0.074	3	26	55.845	56	30	-	PEG	58.7	500	95.5796
Cu2O	[O-2].[Cu+].[Cu+]	2	0	1	1487	0	29	63.546	64	35	743.5	1.9	0.128	0	0	0	0	0	0	0	8	15.999	16	8	1314	3.5	0.074	2	29	63.546	64	35	-	PVP	1968	0.01	100
Cu2O	[O-2].[Cu+].[Cu+]	2	0	1	1487	0	29	63.546	64	35	743.5	1.9	0.128	0	0	0	0	0	0	0	8	15.999	16	8	1314	3.5	0.074	2	29	63.546	64	35	-	PVP	1968	3.13	90.3121
Cu2O	[O-2].[Cu+].[Cu+]	2	0	1	1487	0	29	63.546	64	35	743.5	1.9	0.128	0	0	0	0	0	0	0	8	15.999	16	8	1314	3.5	0.074	2	29	63.546	64	35	-	PVP	1968	6.25	72.8704
Cu2O	[O-2].[Cu+].[Cu+]	2	0	1	1487	0	29	63.546	64	35	743.5	1.9	0.128	0	0	0	0	0	0	0	8	15.999	16	8	1314	3.5	0.074	2	29	63.546	64	35	-	PVP	1968	12.5	49.2006
Cu2O	[O-2].[Cu+].[Cu+]	2	0	1	1487	0	29	63.546	64	35	743.5	1.9	0.128	0	0	0	0	0	0	0	8	15.999	16	8	1314	3.5	0.074	2	29	63.546	64	35	-	PVP	1968	25	33.5566
Cu2O	[O-2].[Cu+].[Cu+]	2	0	1	1487	0	29	63.546	64	35	743.5	1.9	0.128	0	0	0	0	0	0	0	8	15.999	16	8	1314	3.5	0.074	2	29	63.546	64	35	-	PVP	1968	50	19.7705
Ag	[Ag]	1	0	0	758	0	47	107.868	108	61	758	1.9	0.144	0	0	0	0	0	0	0	0	0	0	0	0	0	0	1	47	107.868	108	61	-	Sodium citrate	7.6	0.01	100
Ag	[Ag]	1	0	0	758	0	47	107.868	108	61	758	1.9	0.144	0	0	0	0	0	0	0	0	0	0	0	0	0	0	1	47	107.868	108	61	-	Sodium citrate	7.6	6.25	103.852
Ag	[Ag]	1	0	0	758	0	47	107.868	108	61	758	1.9	0.144	0	0	0	0	0	0	0	0	0	0	0	0	0	0	1	47	107.868	108	61	-	Sodium citrate	7.6	12.5	105.686
Ag	[Ag]	1	0	0	758	0	47	107.868	108	61	758	1.9	0.144	0	0	0	0	0	0	0	0	0	0	0	0	0	0	1	47	107.868	108	61	-	Sodium citrate	7.6	25	103.008
Ag	[Ag]	1	0	0	758	0	47	107.868	108	61	758	1.9	0.144	0	0	0	0	0	0	0	0	0	0	0	0	0	0	1	47	107.868	108	61	-	Sodium citrate	7.6	50	104.082
Ag	[Ag]	1	0	0	758	0	47	107.868	108	61	758	1.9	0.144	0	0	0	0	0	0	0	0	0	0	0	0	0	0	1	47	107.868	108	61	-	Sodium citrate	7.6	100	91.8188
Ag	[Ag]	1	0	0	758	0	47	107.868	108	61	758	1.9	0.144	0	0	0	0	0	0	0	0	0	0	0	0	0	0	1	47	107.868	108	61	-	PVP	14.1	0.01	100
Ag	[Ag]	1	0	0	758	0	47	107.868	108	61	758	1.9	0.144	0	0	0	0	0	0	0	0	0	0	0	0	0	0	1	47	107.868	108	61	-	PVP	14.1	6.25	105.541
Ag	[Ag]	1	0	0	758	0	47	107.868	108	61	758	1.9	0.144	0	0	0	0	0	0	0	0	0	0	0	0	0	0	1	47	107.868	108	61	-	PVP	14.1	12.5	106.908
Ag	[Ag]	1	0	0	758	0	47	107.868	108	61	758	1.9	0.144	0	0	0	0	0	0	0	0	0	0	0	0	0	0	1	47	107.868	108	61	-	PVP	14.1	25	103.993
Ag	[Ag]	1	0	0	758	0	47	107.868	108	61	758	1.9	0.144	0	0	0	0	0	0	0	0	0	0	0	0	0	0	1	47	107.868	108	61	-	PVP	14.1	50	89.4376
Ag	[Ag]	1	0	0	758	0	47	107.868	108	61	758	1.9	0.144	0	0	0	0	0	0	0	0	0	0	0	0	0	0	1	47	107.868	108	61	-	PVP	14.1	100	42.4615
Ag	[Ag]	1	0	0	758	0	47	107.868	108	61	758	1.9	0.144	0	0	0	0	0	0	0	0	0	0	0	0	0	0	1	47	107.868	108	61	-	Sodium citrate	15.32	0.01	100
Ag	[Ag]	1	0	0	758	0	47	107.868	108	61	758	1.9	0.144	0	0	0	0	0	0	0	0	0	0	0	0	0	0	1	47	107.868	108	61	-	Sodium citrate	15.32	6.25	97.7167
Ag	[Ag]	1	0	0	758	0	47	107.868	108	61	758	1.9	0.144	0	0	0	0	0	0	0	0	0	0	0	0	0	0	1	47	107.868	108	61	-	Sodium citrate	15.32	12.5	100.722
Ag	[Ag]	1	0	0	758	0	47	107.868	108	61	758	1.9	0.144	0	0	0	0	0	0	0	0	0	0	0	0	0	0	1	47	107.868	108	61	-	Sodium citrate	15.32	25	105.743
Ag	[Ag]	1	0	0	758	0	47	107.868	108	61	758	1.9	0.144	0	0	0	0	0	0	0	0	0	0	0	0	0	0	1	47	107.868	108	61	-	Sodium citrate	15.32	50	114.344
Ag	[Ag]	1	0	0	758	0	47	107.868	108	61	758	1.9	0.144	0	0	0	0	0	0	0	0	0	0	0	0	0	0	1	47	107.868	108	61	-	Sodium citrate	15.32	100	129.995
Ag	[Ag]	1	0	0	758	0	47	107.868	108	61	758	1.9	0.144	0	0	0	0	0	0	0	0	0	0	0	0	0	0	1	47	107.868	108	61	-	PVP	9.15	0.01	100
Ag	[Ag]	1	0	0	758	0	47	107.868	108	61	758	1.9	0.144	0	0	0	0	0	0	0	0	0	0	0	0	0	0	1	47	107.868	108	61	-	PVP	9.15	6.25	93.5063
Ag	[Ag]	1	0	0	758	0	47	107.868	108	61	758	1.9	0.144	0	0	0	0	0	0	0	0	0	0	0	0	0	0	1	47	107.868	108	61	-	PVP	9.15	12.5	103.371
Ag	[Ag]	1	0	0	758	0	47	107.868	108	61	758	1.9	0.144	0	0	0	0	0	0	0	0	0	0	0	0	0	0	1	47	107.868	108	61	-	PVP	9.15	25	101.643
Ag	[Ag]	1	0	0	758	0	47	107.868	108	61	758	1.9	0.144	0	0	0	0	0	0	0	0	0	0	0	0	0	0	1	47	107.868	108	61	-	PVP	9.15	50	89.3605
Ag	[Ag]	1	0	0	758	0	47	107.868	108	61	758	1.9	0.144	0	0	0	0	0	0	0	0	0	0	0	0	0	0	1	47	107.868	108	61	-	PVP	9.15	100	51.0919
Ag	[Ag]	1	0	0	758	0	47	107.868	108	61	758	1.9	0.144	0	0	0	0	0	0	0	0	0	0	0	0	0	0	1	47	107.868	108	61	-	bPEI	28.55	0.01	100
Ag	[Ag]	1	0	0	758	0	47	107.868	108	61	758	1.9	0.144	0	0	0	0	0	0	0	0	0	0	0	0	0	0	1	47	107.868	108	61	-	bPEI	28.55	6.25	107.994
Ag	[Ag]	1	0	0	758	0	47	107.868	108	61	758	1.9	0.144	0	0	0	0	0	0	0	0	0	0	0	0	0	0	1	47	107.868	108	61	-	bPEI	28.55	12.5	96.041
Ag	[Ag]	1	0	0	758	0	47	107.868	108	61	758	1.9	0.144	0	0	0	0	0	0	0	0	0	0	0	0	0	0	1	47	107.868	108	61	-	bPEI	28.55	25	94.673
Ag	[Ag]	1	0	0	758	0	47	107.868	108	61	758	1.9	0.144	0	0	0	0	0	0	0	0	0	0	0	0	0	0	1	47	107.868	108	61	-	bPEI	28.55	50	29.1524
Ag	[Ag]	1	0	0	758	0	47	107.868	108	61	758	1.9	0.144	0	0	0	0	0	0	0	0	0	0	0	0	0	0	1	47	107.868	108	61	-	bPEI	28.55	100	6.16308
Ag	[Ag]	1	0	0	758	0	47	107.868	108	61	758	1.9	0.144	0	0	0	0	0	0	0	0	0	0	0	0	0	0	1	47	107.868	108	61	-	Lipoic acid	13.25	0.01	100
Ag	[Ag]	1	0	0	758	0	47	107.868	108	61	758	1.9	0.144	0	0	0	0	0	0	0	0	0	0	0	0	0	0	1	47	107.868	108	61	-	Lipoic acid	13.25	6.25	117.473
Ag	[Ag]	1	0	0	758	0	47	107.868	108	61	758	1.9	0.144	0	0	0	0	0	0	0	0	0	0	0	0	0	0	1	47	107.868	108	61	-	Lipoic acid	13.25	12.5	104.344
Ag	[Ag]	1	0	0	758	0	47	107.868	108	61	758	1.9	0.144	0	0	0	0	0	0	0	0	0	0	0	0	0	0	1	47	107.868	108	61	-	Lipoic acid	13.25	25	88.6171
Ag	[Ag]	1	0	0	758	0	47	107.868	108	61	758	1.9	0.144	0	0	0	0	0	0	0	0	0	0	0	0	0	0	1	47	107.868	108	61	-	Lipoic acid	13.25	50	84.5937
Ag	[Ag]	1	0	0	758	0	47	107.868	108	61	758	1.9	0.144	0	0	0	0	0	0	0	0	0	0	0	0	0	0	1	47	107.868	108	61	-	Lipoic acid	13.25	100	91.8807
Ag	[Ag]	1	0	0	758	0	47	107.868	108	61	758	1.9	0.144	0	0	0	0	0	0	0	0	0	0	0	0	0	0	1	47	107.868	108	61	-	Sodium citrate	34.15	0.01	100
Ag	[Ag]	1	0	0	758	0	47	107.868	108	61	758	1.9	0.144	0	0	0	0	0	0	0	0	0	0	0	0	0	0	1	47	107.868	108	61	-	Sodium citrate	34.15	6.25	97.1277
Ag	[Ag]	1	0	0	758	0	47	107.868	108	61	758	1.9	0.144	0	0	0	0	0	0	0	0	0	0	0	0	0	0	1	47	107.868	108	61	-	Sodium citrate	34.15	12.5	88.2363
Ag	[Ag]	1	0	0	758	0	47	107.868	108	61	758	1.9	0.144	0	0	0	0	0	0	0	0	0	0	0	0	0	0	1	47	107.868	108	61	-	Sodium citrate	34.15	25	94.2794
Ag	[Ag]	1	0	0	758	0	47	107.868	108	61	758	1.9	0.144	0	0	0	0	0	0	0	0	0	0	0	0	0	0	1	47	107.868	108	61	-	Sodium citrate	34.15	50	91.0564
Ag	[Ag]	1	0	0	758	0	47	107.868	108	61	758	1.9	0.144	0	0	0	0	0	0	0	0	0	0	0	0	0	0	1	47	107.868	108	61	-	Sodium citrate	34.15	100	73.579
Ag	[Ag]	1	0	0	758	0	47	107.868	108	61	758	1.9	0.144	0	0	0	0	0	0	0	0	0	0	0	0	0	0	1	47	107.868	108	61	-	Sodium citrate	75.8	0.01	100
Ag	[Ag]	1	0	0	758	0	47	107.868	108	61	758	1.9	0.144	0	0	0	0	0	0	0	0	0	0	0	0	0	0	1	47	107.868	108	61	-	Sodium citrate	75.8	6.25	102.216
Ag	[Ag]	1	0	0	758	0	47	107.868	108	61	758	1.9	0.144	0	0	0	0	0	0	0	0	0	0	0	0	0	0	1	47	107.868	108	61	-	Sodium citrate	75.8	12.5	104.336
Ag	[Ag]	1	0	0	758	0	47	107.868	108	61	758	1.9	0.144	0	0	0	0	0	0	0	0	0	0	0	0	0	0	1	47	107.868	108	61	-	Sodium citrate	75.8	25	113.101
Ag	[Ag]	1	0	0	758	0	47	107.868	108	61	758	1.9	0.144	0	0	0	0	0	0	0	0	0	0	0	0	0	0	1	47	107.868	108	61	-	Sodium citrate	75.8	50	131.748
Ag	[Ag]	1	0	0	758	0	47	107.868	108	61	758	1.9	0.144	0	0	0	0	0	0	0	0	0	0	0	0	0	0	1	47	107.868	108	61	-	Sodium citrate	75.8	100	140.417
Ag	[Ag]	1	0	0	758	0	47	107.868	108	61	758	1.9	0.144	0	0	0	0	0	0	0	0	0	0	0	0	0	0	1	47	107.868	108	61	-	PVP	79.55	0.01	100
Ag	[Ag]	1	0	0	758	0	47	107.868	108	61	758	1.9	0.144	0	0	0	0	0	0	0	0	0	0	0	0	0	0	1	47	107.868	108	61	-	PVP	79.55	6.25	97.6407
Ag	[Ag]	1	0	0	758	0	47	107.868	108	61	758	1.9	0.144	0	0	0	0	0	0	0	0	0	0	0	0	0	0	1	47	107.868	108	61	-	PVP	79.55	12.5	94.2009
Ag	[Ag]	1	0	0	758	0	47	107.868	108	61	758	1.9	0.144	0	0	0	0	0	0	0	0	0	0	0	0	0	0	1	47	107.868	108	61	-	PVP	79.55	25	100.279
Ag	[Ag]	1	0	0	758	0	47	107.868	108	61	758	1.9	0.144	0	0	0	0	0	0	0	0	0	0	0	0	0	0	1	47	107.868	108	61	-	PVP	79.55	50	108.65
Ag	[Ag]	1	0	0	758	0	47	107.868	108	61	758	1.9	0.144	0	0	0	0	0	0	0	0	0	0	0	0	0	0	1	47	107.868	108	61	-	PVP	79.55	100	101.385
Ag	[Ag]	1	0	0	758	0	47	107.868	108	61	758	1.9	0.144	0	0	0	0	0	0	0	0	0	0	0	0	0	0	1	47	107.868	108	61	Au (25%)	Sodium citrate	60	0.01	100
Ag	[Ag]	1	0	0	758	0	47	107.868	108	61	758	1.9	0.144	0	0	0	0	0	0	0	0	0	0	0	0	0	0	1	47	107.868	108	61	Au (25%)	Sodium citrate	60	6.25	105.136
Ag	[Ag]	1	0	0	758	0	47	107.868	108	61	758	1.9	0.144	0	0	0	0	0	0	0	0	0	0	0	0	0	0	1	47	107.868	108	61	Au (25%)	Sodium citrate	60	12.5	105.556
Ag	[Ag]	1	0	0	758	0	47	107.868	108	61	758	1.9	0.144	0	0	0	0	0	0	0	0	0	0	0	0	0	0	1	47	107.868	108	61	Au (25%)	Sodium citrate	60	25	111.278
Ag	[Ag]	1	0	0	758	0	47	107.868	108	61	758	1.9	0.144	0	0	0	0	0	0	0	0	0	0	0	0	0	0	1	47	107.868	108	61	Au (25%)	Sodium citrate	60	50	113.078
Ag	[Ag]	1	0	0	758	0	47	107.868	108	61	758	1.9	0.144	0	0	0	0	0	0	0	0	0	0	0	0	0	0	1	47	107.868	108	61	Au (25%)	Sodium citrate	60	100	107.49
Au	[Au]	1	0	0	888	0	79	196.97	197	118	888	2.4	0.144	0	0	0	0	0	0	0	0	0	0	0	0	0	0	1	79	196.97	197	118	-	Sodium citrate	11.65	0.01	100
Au	[Au]	1	0	0	888	0	79	196.97	197	118	888	2.4	0.144	0	0	0	0	0	0	0	0	0	0	0	0	0	0	1	79	196.97	197	118	-	Sodium citrate	11.65	6.25	104.659
Au	[Au]	1	0	0	888	0	79	196.97	197	118	888	2.4	0.144	0	0	0	0	0	0	0	0	0	0	0	0	0	0	1	79	196.97	197	118	-	Sodium citrate	11.65	12.5	106.495
Au	[Au]	1	0	0	888	0	79	196.97	197	118	888	2.4	0.144	0	0	0	0	0	0	0	0	0	0	0	0	0	0	1	79	196.97	197	118	-	Sodium citrate	11.65	25	114.423
Au	[Au]	1	0	0	888	0	79	196.97	197	118	888	2.4	0.144	0	0	0	0	0	0	0	0	0	0	0	0	0	0	1	79	196.97	197	118	-	Sodium citrate	11.65	50	124.995
Au	[Au]	1	0	0	888	0	79	196.97	197	118	888	2.4	0.144	0	0	0	0	0	0	0	0	0	0	0	0	0	0	1	79	196.97	197	118	-	Sodium citrate	11.65	100	126.446
Polystyrene	C=CC1=CC=CC=C1	0	0	8	0	0	0	0	0	0	0	0	0	0	0	0	0	0	0	0	6	12.011	12	6	1086.1	2.5	0.091	0	0	0	0	0	-	COOH	50	0.01	100
Polystyrene	C=CC1=CC=CC=C1	0	0	8	0	0	0	0	0	0	0	0	0	0	0	0	0	0	0	0	6	12.011	12	6	1086.1	2.5	0.091	0	0	0	0	0	-	COOH	50	6.25	97.7396
Polystyrene	C=CC1=CC=CC=C1	0	0	8	0	0	0	0	0	0	0	0	0	0	0	0	0	0	0	0	6	12.011	12	6	1086.1	2.5	0.091	0	0	0	0	0	-	COOH	50	12.5	100.109
Polystyrene	C=CC1=CC=CC=C1	0	0	8	0	0	0	0	0	0	0	0	0	0	0	0	0	0	0	0	6	12.011	12	6	1086.1	2.5	0.091	0	0	0	0	0	-	COOH	50	25	98.8017
Polystyrene	C=CC1=CC=CC=C1	0	0	8	0	0	0	0	0	0	0	0	0	0	0	0	0	0	0	0	6	12.011	12	6	1086.1	2.5	0.091	0	0	0	0	0	-	COOH	50	50	97.3807
Polystyrene	C=CC1=CC=CC=C1	0	0	8	0	0	0	0	0	0	0	0	0	0	0	0	0	0	0	0	6	12.011	12	6	1086.1	2.5	0.091	0	0	0	0	0	-	COOH	50	100	100.009
Polystyrene	C=CC1=CC=CC=C1	0	0	8	0	0	0	0	0	0	0	0	0	0	0	0	0	0	0	0	6	12.011	12	6	1086.1	2.5	0.091	0	0	0	0	0	-	COOH	91.34	0.01	100
Polystyrene	C=CC1=CC=CC=C1	0	0	8	0	0	0	0	0	0	0	0	0	0	0	0	0	0	0	0	6	12.011	12	6	1086.1	2.5	0.091	0	0	0	0	0	-	COOH	91.34	6.25	101.194
Polystyrene	C=CC1=CC=CC=C1	0	0	8	0	0	0	0	0	0	0	0	0	0	0	0	0	0	0	0	6	12.011	12	6	1086.1	2.5	0.091	0	0	0	0	0	-	COOH	91.34	12.5	99.6435
Polystyrene	C=CC1=CC=CC=C1	0	0	8	0	0	0	0	0	0	0	0	0	0	0	0	0	0	0	0	6	12.011	12	6	1086.1	2.5	0.091	0	0	0	0	0	-	COOH	91.34	25	103.369
Polystyrene	C=CC1=CC=CC=C1	0	0	8	0	0	0	0	0	0	0	0	0	0	0	0	0	0	0	0	6	12.011	12	6	1086.1	2.5	0.091	0	0	0	0	0	-	COOH	91.34	50	101.183
Polystyrene	C=CC1=CC=CC=C1	0	0	8	0	0	0	0	0	0	0	0	0	0	0	0	0	0	0	0	6	12.011	12	6	1086.1	2.5	0.091	0	0	0	0	0	-	COOH	91.34	100	99.072
Polystyrene	C=CC1=CC=CC=C1	0	0	8	0	0	0	0	0	0	0	0	0	0	0	0	0	0	0	0	6	12.011	12	6	1086.1	2.5	0.091	0	0	0	0	0	-	NH2	89.77	0.01	100
Polystyrene	C=CC1=CC=CC=C1	0	0	8	0	0	0	0	0	0	0	0	0	0	0	0	0	0	0	0	6	12.011	12	6	1086.1	2.5	0.091	0	0	0	0	0	-	NH2	89.77	6.25	99.9489
Polystyrene	C=CC1=CC=CC=C1	0	0	8	0	0	0	0	0	0	0	0	0	0	0	0	0	0	0	0	6	12.011	12	6	1086.1	2.5	0.091	0	0	0	0	0	-	NH2	89.77	12.5	102.254
Polystyrene	C=CC1=CC=CC=C1	0	0	8	0	0	0	0	0	0	0	0	0	0	0	0	0	0	0	0	6	12.011	12	6	1086.1	2.5	0.091	0	0	0	0	0	-	NH2	89.77	25	102.84
Polystyrene	C=CC1=CC=CC=C1	0	0	8	0	0	0	0	0	0	0	0	0	0	0	0	0	0	0	0	6	12.011	12	6	1086.1	2.5	0.091	0	0	0	0	0	-	NH2	89.77	50	103.066
Polystyrene	C=CC1=CC=CC=C1	0	0	8	0	0	0	0	0	0	0	0	0	0	0	0	0	0	0	0	6	12.011	12	6	1086.1	2.5	0.091	0	0	0	0	0	-	NH2	89.77	100	107.815
CdSe	[Se]=[Cd]	1	0	1	866	0	48	112.414	112	64	866	1.7	0.154	0	0	0	0	0	0	0	34	78.96	79	45	941	2.4	0.14	1	48	112.414	112	64	-	PEG	13.46	0.01	100
CdSe	[Se]=[Cd]	1	0	1	866	0	48	112.414	112	64	866	1.7	0.154	0	0	0	0	0	0	0	34	78.96	79	45	941	2.4	0.14	1	48	112.414	112	64	-	PEG	13.46	31.3	105.379
CdSe	[Se]=[Cd]	1	0	1	866	0	48	112.414	112	64	866	1.7	0.154	0	0	0	0	0	0	0	34	78.96	79	45	941	2.4	0.14	1	48	112.414	112	64	-	PEG	13.46	62.5	105.321
CdSe	[Se]=[Cd]	1	0	1	866	0	48	112.414	112	64	866	1.7	0.154	0	0	0	0	0	0	0	34	78.96	79	45	941	2.4	0.14	1	48	112.414	112	64	-	PEG	13.46	125	109.06
CdSe	[Se]=[Cd]	1	0	1	866	0	48	112.414	112	64	866	1.7	0.154	0	0	0	0	0	0	0	34	78.96	79	45	941	2.4	0.14	1	48	112.414	112	64	-	PEG	13.46	250	102.036
CdSe	[Se]=[Cd]	1	0	1	866	0	48	112.414	112	64	866	1.7	0.154	0	0	0	0	0	0	0	34	78.96	79	45	941	2.4	0.14	1	48	112.414	112	64	-	PEG	13.46	500	96.3588
SiO2	O=[Si]=O	0	1	2	0	786.3	0	0	0	0	0	0	0	14	28.085	28	14	786.3	1.8	0.132	8	15.999	16	8	1314	3.5	0.074	1	14	28.085	28	14	-	Silanol	30.7	0	100
SiO2	O=[Si]=O	0	1	2	0	786.3	0	0	0	0	0	0	0	14	28.085	28	14	786.3	1.8	0.132	8	15.999	16	8	1314	3.5	0.074	1	14	28.085	28	14	-	Silanol	30.7	6.25	100.79
SiO2	O=[Si]=O	0	1	2	0	786.3	0	0	0	0	0	0	0	14	28.085	28	14	786.3	1.8	0.132	8	15.999	16	8	1314	3.5	0.074	1	14	28.085	28	14	-	Silanol	30.7	12.5	108.746
SiO2	O=[Si]=O	0	1	2	0	786.3	0	0	0	0	0	0	0	14	28.085	28	14	786.3	1.8	0.132	8	15.999	16	8	1314	3.5	0.074	1	14	28.085	28	14	-	Silanol	30.7	25	108.735
SiO2	O=[Si]=O	0	1	2	0	786.3	0	0	0	0	0	0	0	14	28.085	28	14	786.3	1.8	0.132	8	15.999	16	8	1314	3.5	0.074	1	14	28.085	28	14	-	Silanol	30.7	50	106.223
SiO2	O=[Si]=O	0	1	2	0	786.3	0	0	0	0	0	0	0	14	28.085	28	14	786.3	1.8	0.132	8	15.999	16	8	1314	3.5	0.074	1	14	28.085	28	14	-	Silanol	30.7	100	102.775
SiO2	O=[Si]=O	0	1	2	0	786.3	0	0	0	0	0	0	0	14	28.085	28	14	786.3	1.8	0.132	8	15.999	16	8	1314	3.5	0.074	1	14	28.085	28	14	-	NH2	92.8	0	100
SiO2	O=[Si]=O	0	1	2	0	786.3	0	0	0	0	0	0	0	14	28.085	28	14	786.3	1.8	0.132	8	15.999	16	8	1314	3.5	0.074	1	14	28.085	28	14	-	NH2	92.8	31.25	97.7917
SiO2	O=[Si]=O	0	1	2	0	786.3	0	0	0	0	0	0	0	14	28.085	28	14	786.3	1.8	0.132	8	15.999	16	8	1314	3.5	0.074	1	14	28.085	28	14	-	NH2	92.8	62.5	87.3495
SiO2	O=[Si]=O	0	1	2	0	786.3	0	0	0	0	0	0	0	14	28.085	28	14	786.3	1.8	0.132	8	15.999	16	8	1314	3.5	0.074	1	14	28.085	28	14	-	NH2	92.8	125	66.4251
SiO2	O=[Si]=O	0	1	2	0	786.3	0	0	0	0	0	0	0	14	28.085	28	14	786.3	1.8	0.132	8	15.999	16	8	1314	3.5	0.074	1	14	28.085	28	14	-	NH2	92.8	250	46.5336
SiO2	O=[Si]=O	0	1	2	0	786.3	0	0	0	0	0	0	0	14	28.085	28	14	786.3	1.8	0.132	8	15.999	16	8	1314	3.5	0.074	1	14	28.085	28	14	-	NH2	92.8	500	42.0447
Pt	[Pt]	1	0	0	867	0	78	195.08	195	117	867	2.2	0.138	0	0	0	0	0	0	0	0	0	0	0	0	0	0	1	78	195.08	195	117	-	Sodium citrate	4.6	0	100
Pt	[Pt]	1	0	0	867	0	78	195.08	195	117	867	2.2	0.138	0	0	0	0	0	0	0	0	0	0	0	0	0	0	1	78	195.08	195	117	-	Sodium citrate	4.6	6.25	106.719
Pt	[Pt]	1	0	0	867	0	78	195.08	195	117	867	2.2	0.138	0	0	0	0	0	0	0	0	0	0	0	0	0	0	1	78	195.08	195	117	-	Sodium citrate	4.6	12.5	107.387
Pt	[Pt]	1	0	0	867	0	78	195.08	195	117	867	2.2	0.138	0	0	0	0	0	0	0	0	0	0	0	0	0	0	1	78	195.08	195	117	-	Sodium citrate	4.6	25	110.075
Pt	[Pt]	1	0	0	867	0	78	195.08	195	117	867	2.2	0.138	0	0	0	0	0	0	0	0	0	0	0	0	0	0	1	78	195.08	195	117	-	Sodium citrate	4.6	50	107.989
Pt	[Pt]	1	0	0	867	0	78	195.08	195	117	867	2.2	0.138	0	0	0	0	0	0	0	0	0	0	0	0	0	0	1	78	195.08	195	117	-	Sodium citrate	4.6	100	90.5445
Pt	[Pt]	1	0	0	867	0	78	195.08	195	117	867	2.2	0.138	0	0	0	0	0	0	0	0	0	0	0	0	0	0	1	78	195.08	195	117	-	Sodium citrate	36.8	0	100
Pt	[Pt]	1	0	0	867	0	78	195.08	195	117	867	2.2	0.138	0	0	0	0	0	0	0	0	0	0	0	0	0	0	1	78	195.08	195	117	-	Sodium citrate	36.8	6.25	101.935
Pt	[Pt]	1	0	0	867	0	78	195.08	195	117	867	2.2	0.138	0	0	0	0	0	0	0	0	0	0	0	0	0	0	1	78	195.08	195	117	-	Sodium citrate	36.8	12.5	101.823
Pt	[Pt]	1	0	0	867	0	78	195.08	195	117	867	2.2	0.138	0	0	0	0	0	0	0	0	0	0	0	0	0	0	1	78	195.08	195	117	-	Sodium citrate	36.8	25	106.627
Pt	[Pt]	1	0	0	867	0	78	195.08	195	117	867	2.2	0.138	0	0	0	0	0	0	0	0	0	0	0	0	0	0	1	78	195.08	195	117	-	Sodium citrate	36.8	50	112.804
Pt	[Pt]	1	0	0	867	0	78	195.08	195	117	867	2.2	0.138	0	0	0	0	0	0	0	0	0	0	0	0	0	0	1	78	195.08	195	117	-	Sodium citrate	36.8	100	108.89
Pt	[Pt]	1	0	0	867	0	78	195.08	195	117	867	2.2	0.138	0	0	0	0	0	0	0	0	0	0	0	0	0	0	1	78	195.08	195	117	-	Sodium citrate	54.6	0	100
Pt	[Pt]	1	0	0	867	0	78	195.08	195	117	867	2.2	0.138	0	0	0	0	0	0	0	0	0	0	0	0	0	0	1	78	195.08	195	117	-	Sodium citrate	54.6	6.25	99.0768
Pt	[Pt]	1	0	0	867	0	78	195.08	195	117	867	2.2	0.138	0	0	0	0	0	0	0	0	0	0	0	0	0	0	1	78	195.08	195	117	-	Sodium citrate	54.6	12.5	108.776
Pt	[Pt]	1	0	0	867	0	78	195.08	195	117	867	2.2	0.138	0	0	0	0	0	0	0	0	0	0	0	0	0	0	1	78	195.08	195	117	-	Sodium citrate	54.6	25	100.549
Pt	[Pt]	1	0	0	867	0	78	195.08	195	117	867	2.2	0.138	0	0	0	0	0	0	0	0	0	0	0	0	0	0	1	78	195.08	195	117	-	Sodium citrate	54.6	50	114.1
Pt	[Pt]	1	0	0	867	0	78	195.08	195	117	867	2.2	0.138	0	0	0	0	0	0	0	0	0	0	0	0	0	0	1	78	195.08	195	117	-	Sodium citrate	54.6	100	101.793
Pt	[Pt]	1	0	0	867	0	78	195.08	195	117	867	2.2	0.138	0	0	0	0	0	0	0	0	0	0	0	0	0	0	1	78	195.08	195	117	-	Citrate	70.4	0	100
Pt	[Pt]	1	0	0	867	0	78	195.08	195	117	867	2.2	0.138	0	0	0	0	0	0	0	0	0	0	0	0	0	0	1	78	195.08	195	117	-	Citrate	70.4	6.25	100.357
Pt	[Pt]	1	0	0	867	0	78	195.08	195	117	867	2.2	0.138	0	0	0	0	0	0	0	0	0	0	0	0	0	0	1	78	195.08	195	117	-	Citrate	70.4	12.5	103.762
Pt	[Pt]	1	0	0	867	0	78	195.08	195	117	867	2.2	0.138	0	0	0	0	0	0	0	0	0	0	0	0	0	0	1	78	195.08	195	117	-	Citrate	70.4	25	102.834
Pt	[Pt]	1	0	0	867	0	78	195.08	195	117	867	2.2	0.138	0	0	0	0	0	0	0	0	0	0	0	0	0	0	1	78	195.08	195	117	-	Citrate	70.4	50	100.59
Pt	[Pt]	1	0	0	867	0	78	195.08	195	117	867	2.2	0.138	0	0	0	0	0	0	0	0	0	0	0	0	0	0	1	78	195.08	195	117	-	Citrate	70.4	100	96.3432
NiO	O=[Ni]	1	0	1	735	0	28	58.6934	59	31	735	1.8	0.124	0	0	0	0	0	0	0	8	15.999	16	8	1314	3.5	0.074	1	28	58.6934	59	31	-	-	229.8	0	100
NiO	O=[Ni]	1	0	1	735	0	28	58.6934	59	31	735	1.8	0.124	0	0	0	0	0	0	0	8	15.999	16	8	1314	3.5	0.074	1	28	58.6934	59	31	-	-	229.8	9.4	97.92
NiO	O=[Ni]	1	0	1	735	0	28	58.6934	59	31	735	1.8	0.124	0	0	0	0	0	0	0	8	15.999	16	8	1314	3.5	0.074	1	28	58.6934	59	31	-	-	229.8	18.8	103.343
NiO	O=[Ni]	1	0	1	735	0	28	58.6934	59	31	735	1.8	0.124	0	0	0	0	0	0	0	8	15.999	16	8	1314	3.5	0.074	1	28	58.6934	59	31	-	-	229.8	37.5	108.06
NiO	O=[Ni]	1	0	1	735	0	28	58.6934	59	31	735	1.8	0.124	0	0	0	0	0	0	0	8	15.999	16	8	1314	3.5	0.074	1	28	58.6934	59	31	-	-	229.8	75	106.012
NiO	O=[Ni]	1	0	1	735	0	28	58.6934	59	31	735	1.8	0.124	0	0	0	0	0	0	0	8	15.999	16	8	1314	3.5	0.074	1	28	58.6934	59	31	-	-	229.8	150	101.775
Cr2O3	O=[Cr]O[Cr]=O	2	0	3	1302.2	0	24	51.996	52	28	651.1	1.6	0.127	0	0	0	0	0	0	0	8	15.999	16	8	1314	3.5	0.074	2	24	51.996	52	28	-	-	1159	0	100
Cr2O3	O=[Cr]O[Cr]=O	2	0	3	1302.2	0	24	51.996	52	28	651.1	1.6	0.127	0	0	0	0	0	0	0	8	15.999	16	8	1314	3.5	0.074	2	24	51.996	52	28	-	-	1159	6.25	67.7744
Cr2O3	O=[Cr]O[Cr]=O	2	0	3	1302.2	0	24	51.996	52	28	651.1	1.6	0.127	0	0	0	0	0	0	0	8	15.999	16	8	1314	3.5	0.074	2	24	51.996	52	28	-	-	1159	12.5	54.4244
Cr2O3	O=[Cr]O[Cr]=O	2	0	3	1302.2	0	24	51.996	52	28	651.1	1.6	0.127	0	0	0	0	0	0	0	8	15.999	16	8	1314	3.5	0.074	2	24	51.996	52	28	-	-	1159	25	42.5983
Cr2O3	O=[Cr]O[Cr]=O	2	0	3	1302.2	0	24	51.996	52	28	651.1	1.6	0.127	0	0	0	0	0	0	0	8	15.999	16	8	1314	3.5	0.074	2	24	51.996	52	28	-	-	1159	50	23.4047
Cr2O3	O=[Cr]O[Cr]=O	2	0	3	1302.2	0	24	51.996	52	28	651.1	1.6	0.127	0	0	0	0	0	0	0	8	15.999	16	8	1314	3.5	0.074	2	24	51.996	52	28	-	-	1159	100	8.41886
MgO	O=[Mg]	1	0	1	737.5	0	12	24.305	24	12	737.5	1.2	0.16	0	0	0	0	0	0	0	8	15.999	16	8	1314	3.5	0.074	1	12	24.305	24	12	-	-	1462	0	100
MgO	O=[Mg]	1	0	1	737.5	0	12	24.305	24	12	737.5	1.2	0.16	0	0	0	0	0	0	0	8	15.999	16	8	1314	3.5	0.074	1	12	24.305	24	12	-	-	1462	12.5	84.0194
MgO	O=[Mg]	1	0	1	737.5	0	12	24.305	24	12	737.5	1.2	0.16	0	0	0	0	0	0	0	8	15.999	16	8	1314	3.5	0.074	1	12	24.305	24	12	-	-	1462	25	78.068
MgO	O=[Mg]	1	0	1	737.5	0	12	24.305	24	12	737.5	1.2	0.16	0	0	0	0	0	0	0	8	15.999	16	8	1314	3.5	0.074	1	12	24.305	24	12	-	-	1462	50	69.9675
MgO	O=[Mg]	1	0	1	737.5	0	12	24.305	24	12	737.5	1.2	0.16	0	0	0	0	0	0	0	8	15.999	16	8	1314	3.5	0.074	1	12	24.305	24	12	-	-	1462	100	56.9913
MgO	O=[Mg]	1	0	1	737.5	0	12	24.305	24	12	737.5	1.2	0.16	0	0	0	0	0	0	0	8	15.999	16	8	1314	3.5	0.074	1	12	24.305	24	12	-	-	1462	200	35.1592
CuO	O=[Cu]	1	0	1	743.5	0	29	63.546	64	35	743.5	1.9	0.128	0	0	0	0	0	0	0	8	15.999	16	8	1314	3.5	0.074	1	29	63.546	64	35	-	-	209.6	0	100
CuO	O=[Cu]	1	0	1	743.5	0	29	63.546	64	35	743.5	1.9	0.128	0	0	0	0	0	0	0	8	15.999	16	8	1314	3.5	0.074	1	29	63.546	64	35	-	-	209.6	9.375	71.5774
CuO	O=[Cu]	1	0	1	743.5	0	29	63.546	64	35	743.5	1.9	0.128	0	0	0	0	0	0	0	8	15.999	16	8	1314	3.5	0.074	1	29	63.546	64	35	-	-	209.6	18.75	63.2541
CuO	O=[Cu]	1	0	1	743.5	0	29	63.546	64	35	743.5	1.9	0.128	0	0	0	0	0	0	0	8	15.999	16	8	1314	3.5	0.074	1	29	63.546	64	35	-	-	209.6	37.5	49.4848
CuO	O=[Cu]	1	0	1	743.5	0	29	63.546	64	35	743.5	1.9	0.128	0	0	0	0	0	0	0	8	15.999	16	8	1314	3.5	0.074	1	29	63.546	64	35	-	-	209.6	75	35.7056
CuO	O=[Cu]	1	0	1	743.5	0	29	63.546	64	35	743.5	1.9	0.128	0	0	0	0	0	0	0	8	15.999	16	8	1314	3.5	0.074	1	29	63.546	64	35	-	-	209.6	150	11.2147
CuO	O=[Cu]	1	0	1	743.5	0	29	63.546	64	35	743.5	1.9	0.128	0	0	0	0	0	0	0	8	15.999	16	8	1314	3.5	0.074	1	29	63.546	64	35	-	-	772.2	0	100
CuO	O=[Cu]	1	0	1	743.5	0	29	63.546	64	35	743.5	1.9	0.128	0	0	0	0	0	0	0	8	15.999	16	8	1314	3.5	0.074	1	29	63.546	64	35	-	-	772.2	12.5	84.0194
CuO	O=[Cu]	1	0	1	743.5	0	29	63.546	64	35	743.5	1.9	0.128	0	0	0	0	0	0	0	8	15.999	16	8	1314	3.5	0.074	1	29	63.546	64	35	-	-	772.2	25	78.068
CuO	O=[Cu]	1	0	1	743.5	0	29	63.546	64	35	743.5	1.9	0.128	0	0	0	0	0	0	0	8	15.999	16	8	1314	3.5	0.074	1	29	63.546	64	35	-	-	772.2	50	69.9675
CuO	O=[Cu]	1	0	1	743.5	0	29	63.546	64	35	743.5	1.9	0.128	0	0	0	0	0	0	0	8	15.999	16	8	1314	3.5	0.074	1	29	63.546	64	35	-	-	772.2	100	56.9913
CuO	O=[Cu]	1	0	1	743.5	0	29	63.546	64	35	743.5	1.9	0.128	0	0	0	0	0	0	0	8	15.999	16	8	1314	3.5	0.074	1	29	63.546	64	35	-	-	772.2	200	35.1592
