# Supplementary material for: A Nano-QSTR model to predict nano-cytotoxicity: an approach using human lung cells data
Source: Part Fibre Toxicol. 2023 May 22;20:21. doi: 10.1186/s12989-023-00530-0 (PMC10201760; doi:10.1186/s12989-023-00530-0)
Supplement: Supplementary file 1 — Additional file 1. Table S1 Original dataset. Table S2 List and description of calculated nano-descriptors. Table S3 Dataset with calculated nano-descriptors. Table S4 Dataset for modelling after the filtering step. Table S5 Unseen subset after the filtering step. Table S6 Training and test data after nano-descriptors selection. Table S7 Dataset assuming data normalization by ENMs surface area. Table S8 Applicability domain of the proposed ML nano-QSTR model. [file 12989_2023_530_MOESM1_ESM.zip › Table S4 _ Dataset for modeling after the filtering step.xlsx]

## Sheet: Data for modelling
	core	d1_metals	d2_semimetals	d3_heterononmetals	metals_sumip	semimetals_sumip	electrons_activem	atwt_activem	massno_activem	neutons_activem	ip_activm	x_activm	vwr_activm	electrons_activ_sm	atwt_activ_sm	massno_activ_sm	neutons_activ_sm	ip_activ_sm	x_activ_sm	vwr_activ_sm	electrons_activ_nm	atwt_activ_nm	massno_activ_nm	neutons_activ_nm	ip_activ_nm	x_activ_nm	vwr_activ_nm	sum_active_m_sm	sumelectrons_active_m_sm	sumatwt_active_m_sm	summassno_active_m_sm	sumneutons_active_m_sm	doping	surface	diameter_(nm)	concentration_(Âµg/ml)	cell_viability_(%)
0	zno	1	0	1	904.5	0	30	65.38	65	35	904.5	1.6	0.138	0	0	0	0	0	0	0	8	15.999	16	8	1314	3.5	0.074	1	30	65.38	65	35	co_(2%)	pmaa	156	0.01	100
1	pt	1	0	0	867	0	78	195.08	195	117	867	2.2	0.138	0	0	0	0	0	0	0	0	0	0	0	0	0	0	1	78	195.08	195	117	-	citrate	70.4	0	100
2	ag	1	0	0	758	0	47	107.868	108	61	758	1.9	0.144	0	0	0	0	0	0	0	0	0	0	0	0	0	0	1	47	107.868	108	61	au_(25%)	sodium_citrate	60	25	111.278
3	zno	1	0	1	904.5	0	30	65.38	65	35	904.5	1.6	0.138	0	0	0	0	0	0	0	8	15.999	16	8	1314	3.5	0.074	1	30	65.38	65	35	-	-	135	100	48.9622
4	fe2o3	2	0	3	1522	0	26	55.845	56	30	761	1.8	0.126	0	0	0	0	0	0	0	8	15.999	16	8	1314	3.5	0.074	2	26	55.845	56	30	na_(3%)	-	5.5	50	95.6903
5	ag	1	0	0	758	0	47	107.868	108	61	758	1.9	0.144	0	0	0	0	0	0	0	0	0	0	0	0	0	0	1	47	107.868	108	61	au_(25%)	sodium_citrate	60	100	107.49
6	zno	1	0	1	904.5	0	30	65.38	65	35	904.5	1.6	0.138	0	0	0	0	0	0	0	8	15.999	16	8	1314	3.5	0.074	1	30	65.38	65	35	fe_(1%)	pmaa	198	25	109.632
7	zno	1	0	1	904.5	0	30	65.38	65	35	904.5	1.6	0.138	0	0	0	0	0	0	0	8	15.999	16	8	1314	3.5	0.074	1	30	65.38	65	35	fe_(4%)	pmaa	174	6.25	111.365
8	ag	1	0	0	758	0	47	107.868	108	61	758	1.9	0.144	0	0	0	0	0	0	0	0	0	0	0	0	0	0	1	47	107.868	108	61	-	sodium_citrate	75.8	100	140.417
9	fe2o3	2	0	3	1522	0	26	55.845	56	30	761	1.8	0.126	0	0	0	0	0	0	0	8	15.999	16	8	1314	3.5	0.074	2	26	55.845	56	30	na_(3%)	-	5.5	6.25	89.7763
10	tio2	1	0	2	658	0	22	47.867	48	26	658	1.5	0.147	0	0	0	0	0	0	0	8	15.999	16	8	1314	3.5	0.074	1	22	47.867	48	26	-	-	21	50	104.026
11	zno	1	0	1	904.5	0	30	65.38	65	35	904.5	1.6	0.138	0	0	0	0	0	0	0	8	15.999	16	8	1314	3.5	0.074	1	30	65.38	65	35	fe_(5%)	pmaa	165	6.25	109.75
12	ag	1	0	0	758	0	47	107.868	108	61	758	1.9	0.144	0	0	0	0	0	0	0	0	0	0	0	0	0	0	1	47	107.868	108	61	-	sodium_citrate	75.8	0.01	100
13	cdse	1	0	1	866	0	48	112.414	112	64	866	1.7	0.154	0	0	0	0	0	0	0	34	78.96	79	45	941	2.4	0.14	1	48	112.414	112	64	-	peg	13.46	500	96.3588
14	sio2	0	1	2	0	786.3	0	0	0	0	0	0	0	14	28.085	28	14	786.3	1.8	0.132	8	15.999	16	8	1314	3.5	0.074	1	14	28.085	28	14	-	-	70.1	62.5	89.4955
15	fe3o4	3	0	4	2283	0	26	55.845	56	30	761	1.8	0.126	0	0	0	0	0	0	0	8	15.999	16	8	1314	3.5	0.074	3	26	55.845	56	30	-	peg	31.3	0.05	118.026
16	zno	1	0	1	904.5	0	30	65.38	65	35	904.5	1.6	0.138	0	0	0	0	0	0	0	8	15.999	16	8	1314	3.5	0.074	1	30	65.38	65	35	fe_(1%)	pmaa	198	50	12.6638
17	ceo2	1	0	2	526.8	0	58	140.12	140	82	526.8	1.1	0.181	0	0	0	0	0	0	0	8	15.999	16	8	1314	3.5	0.074	1	58	140.12	140	82	-	-	101.1	50	148.91
18	ag	1	0	0	758	0	47	107.868	108	61	758	1.9	0.144	0	0	0	0	0	0	0	0	0	0	0	0	0	0	1	47	107.868	108	61	-	sodium_citrate	15.32	25	105.743
19	fe3o4	3	0	4	2283	0	26	55.845	56	30	761	1.8	0.126	0	0	0	0	0	0	0	8	15.999	16	8	1314	3.5	0.074	3	26	55.845	56	30	-	cooh	50	100	112.648
20	sio2	0	1	2	0	786.3	0	0	0	0	0	0	0	14	28.085	28	14	786.3	1.8	0.132	8	15.999	16	8	1314	3.5	0.074	1	14	28.085	28	14	-	-	141.3	7.81	95.5978
21	sio2	0	1	2	0	786.3	0	0	0	0	0	0	0	14	28.085	28	14	786.3	1.8	0.132	8	15.999	16	8	1314	3.5	0.074	1	14	28.085	28	14	-	-	70.1	125	89.4276
22	polystyrene	0	0	8	0	0	0	0	0	0	0	0	0	0	0	0	0	0	0	0	6	12.011	12	6	1086.1	2.5	0.091	0	0	0	0	0	-	nh2	89.77	0.01	100
23	pt	1	0	0	867	0	78	195.08	195	117	867	2.2	0.138	0	0	0	0	0	0	0	0	0	0	0	0	0	0	1	78	195.08	195	117	-	sodium_citrate	4.6	6.25	106.719
24	ag	1	0	0	758	0	47	107.868	108	61	758	1.9	0.144	0	0	0	0	0	0	0	0	0	0	0	0	0	0	1	47	107.868	108	61	-	sodium_citrate	7.6	25	103.008
25	sio2	0	1	2	0	786.3	0	0	0	0	0	0	0	14	28.085	28	14	786.3	1.8	0.132	8	15.999	16	8	1314	3.5	0.074	1	14	28.085	28	14	-	-	31.6	0.01	100
26	zno	1	0	1	904.5	0	30	65.38	65	35	904.5	1.6	0.138	0	0	0	0	0	0	0	8	15.999	16	8	1314	3.5	0.074	1	30	65.38	65	35	fe_(1%)	pmaa	198	0.01	100
27	zno	1	0	1	904.5	0	30	65.38	65	35	904.5	1.6	0.138	0	0	0	0	0	0	0	8	15.999	16	8	1314	3.5	0.074	1	30	65.38	65	35	co_(5%)	pmaa	164.7	25	102.868
28	sio2	0	1	2	0	786.3	0	0	0	0	0	0	0	14	28.085	28	14	786.3	1.8	0.132	8	15.999	16	8	1314	3.5	0.074	1	14	28.085	28	14	-	silanol	30.7	50	106.223
29	ag	1	0	0	758	0	47	107.868	108	61	758	1.9	0.144	0	0	0	0	0	0	0	0	0	0	0	0	0	0	1	47	107.868	108	61	-	pvp	9.15	100	51.0919
30	fe3o4	3	0	4	2283	0	26	55.845	56	30	761	1.8	0.126	0	0	0	0	0	0	0	8	15.999	16	8	1314	3.5	0.074	3	26	55.845	56	30	na_(3%)	-	5.5	100	111.376
31	sio2	0	1	2	0	786.3	0	0	0	0	0	0	0	14	28.085	28	14	786.3	1.8	0.132	8	15.999	16	8	1314	3.5	0.074	1	14	28.085	28	14	-	silanol	30.7	6.25	100.79
32	ag	1	0	0	758	0	47	107.868	108	61	758	1.9	0.144	0	0	0	0	0	0	0	0	0	0	0	0	0	0	1	47	107.868	108	61	au_(25%)	sodium_citrate	60	12.5	105.556
33	fe3o4	3	0	4	2283	0	26	55.845	56	30	761	1.8	0.126	0	0	0	0	0	0	0	8	15.999	16	8	1314	3.5	0.074	3	26	55.845	56	30	-	peg	58.7	500	95.5796
34	zno	1	0	1	904.5	0	30	65.38	65	35	904.5	1.6	0.138	0	0	0	0	0	0	0	8	15.999	16	8	1314	3.5	0.074	1	30	65.38	65	35	co_(3%)	pmaa	152	25	107.646
35	fe3o4	3	0	4	2283	0	26	55.845	56	30	761	1.8	0.126	0	0	0	0	0	0	0	8	15.999	16	8	1314	3.5	0.074	3	26	55.845	56	30	-	pvp	31.95	25	166.481
36	ag	1	0	0	758	0	47	107.868	108	61	758	1.9	0.144	0	0	0	0	0	0	0	0	0	0	0	0	0	0	1	47	107.868	108	61	-	pvp	79.55	25	100.279
37	zno	1	0	1	904.5	0	30	65.38	65	35	904.5	1.6	0.138	0	0	0	0	0	0	0	8	15.999	16	8	1314	3.5	0.074	1	30	65.38	65	35	fe_(5%)	pmaa	165	25	108.542
38	ag	1	0	0	758	0	47	107.868	108	61	758	1.9	0.144	0	0	0	0	0	0	0	0	0	0	0	0	0	0	1	47	107.868	108	61	-	sodium_citrate	15.32	6.25	97.7167
39	fe3o4	3	0	4	2283	0	26	55.845	56	30	761	1.8	0.126	0	0	0	0	0	0	0	8	15.999	16	8	1314	3.5	0.074	3	26	55.845	56	30	-	peg	58.7	5	111.527
40	zno	1	0	1	904.5	0	30	65.38	65	35	904.5	1.6	0.138	0	0	0	0	0	0	0	8	15.999	16	8	1314	3.5	0.074	1	30	65.38	65	35	fe_(4%)	pmaa	174	0.01	100
41	sio2	0	1	2	0	786.3	0	0	0	0	0	0	0	14	28.085	28	14	786.3	1.8	0.132	8	15.999	16	8	1314	3.5	0.074	1	14	28.085	28	14	-	nh2	92.8	62.5	87.3495
42	sio2	0	1	2	0	786.3	0	0	0	0	0	0	0	14	28.085	28	14	786.3	1.8	0.132	8	15.999	16	8	1314	3.5	0.074	1	14	28.085	28	14	-	nh2	92.8	125	66.4251
43	fe3o4	3	0	4	2283	0	26	55.845	56	30	761	1.8	0.126	0	0	0	0	0	0	0	8	15.999	16	8	1314	3.5	0.074	3	26	55.845	56	30	-	cooh	50	25	105.489
44	zno	1	0	1	904.5	0	30	65.38	65	35	904.5	1.6	0.138	0	0	0	0	0	0	0	8	15.999	16	8	1314	3.5	0.074	1	30	65.38	65	35	fe_(2%)	pmaa	145	100	2.10826
45	ag	1	0	0	758	0	47	107.868	108	61	758	1.9	0.144	0	0	0	0	0	0	0	0	0	0	0	0	0	0	1	47	107.868	108	61	-	lipoic_acid	13.25	6.25	117.473
46	zno	1	0	1	904.5	0	30	65.38	65	35	904.5	1.6	0.138	0	0	0	0	0	0	0	8	15.999	16	8	1314	3.5	0.074	1	30	65.38	65	35	co_(5%)	pmaa	164.7	12.5	99.5447
47	fe2o3	2	0	3	1522	0	26	55.845	56	30	761	1.8	0.126	0	0	0	0	0	0	0	8	15.999	16	8	1314	3.5	0.074	2	26	55.845	56	30	na_(3%)	-	5.5	100	100.512
48	fe3o4	3	0	4	2283	0	26	55.845	56	30	761	1.8	0.126	0	0	0	0	0	0	0	8	15.999	16	8	1314	3.5	0.074	3	26	55.845	56	30	-	-	50	50	103.867
49	tio2	1	0	2	658	0	22	47.867	48	26	658	1.5	0.147	0	0	0	0	0	0	0	8	15.999	16	8	1314	3.5	0.074	1	22	47.867	48	26	-	-	21	12.5	94.516
50	ag	1	0	0	758	0	47	107.868	108	61	758	1.9	0.144	0	0	0	0	0	0	0	0	0	0	0	0	0	0	1	47	107.868	108	61	-	pvp	9.15	50	89.3605
51	zno	1	0	1	904.5	0	30	65.38	65	35	904.5	1.6	0.138	0	0	0	0	0	0	0	8	15.999	16	8	1314	3.5	0.074	1	30	65.38	65	35	-	-	135	50	107.207
52	ceo2	1	0	2	526.8	0	58	140.12	140	82	526.8	1.1	0.181	0	0	0	0	0	0	0	8	15.999	16	8	1314	3.5	0.074	1	58	140.12	140	82	-	-	101.1	0.01	100
53	sio2	0	1	2	0	786.3	0	0	0	0	0	0	0	14	28.085	28	14	786.3	1.8	0.132	8	15.999	16	8	1314	3.5	0.074	1	14	28.085	28	14	-	silanol	30.7	12.5	108.746
54	ag	1	0	0	758	0	47	107.868	108	61	758	1.9	0.144	0	0	0	0	0	0	0	0	0	0	0	0	0	0	1	47	107.868	108	61	-	lipoic_acid	13.25	100	91.8807
55	ag	1	0	0	758	0	47	107.868	108	61	758	1.9	0.144	0	0	0	0	0	0	0	0	0	0	0	0	0	0	1	47	107.868	108	61	-	pvp	79.55	6.25	97.6407
56	zno	1	0	1	904.5	0	30	65.38	65	35	904.5	1.6	0.138	0	0	0	0	0	0	0	8	15.999	16	8	1314	3.5	0.074	1	30	65.38	65	35	na_(1.5%)	-	5.5	50	96.4698
57	fe3o4	3	0	4	2283	0	26	55.845	56	30	761	1.8	0.126	0	0	0	0	0	0	0	8	15.999	16	8	1314	3.5	0.074	3	26	55.845	56	30	-	-	50	12.5	95.8864
58	polystyrene	0	0	8	0	0	0	0	0	0	0	0	0	0	0	0	0	0	0	0	6	12.011	12	6	1086.1	2.5	0.091	0	0	0	0	0	-	cooh	91.34	12.5	99.6435
59	zno	1	0	1	904.5	0	30	65.38	65	35	904.5	1.6	0.138	0	0	0	0	0	0	0	8	15.999	16	8	1314	3.5	0.074	1	30	65.38	65	35	fe_(2%)	pmaa	145	25	97.018
60	fe3o4	3	0	4	2283	0	26	55.845	56	30	761	1.8	0.126	0	0	0	0	0	0	0	8	15.999	16	8	1314	3.5	0.074	3	26	55.845	56	30	-	pvp	31.95	0.01	100
61	ag	1	0	0	758	0	47	107.868	108	61	758	1.9	0.144	0	0	0	0	0	0	0	0	0	0	0	0	0	0	1	47	107.868	108	61	-	pvp	14.1	25	103.993
62	fe3o4	3	0	4	2283	0	26	55.845	56	30	761	1.8	0.126	0	0	0	0	0	0	0	8	15.999	16	8	1314	3.5	0.074	3	26	55.845	56	30	-	-	50	100	103.251
63	ag	1	0	0	758	0	47	107.868	108	61	758	1.9	0.144	0	0	0	0	0	0	0	0	0	0	0	0	0	0	1	47	107.868	108	61	-	sodium_citrate	34.15	25	94.2794
64	fe3o4	3	0	4	2283	0	26	55.845	56	30	761	1.8	0.126	0	0	0	0	0	0	0	8	15.999	16	8	1314	3.5	0.074	3	26	55.845	56	30	-	peg	16	50	97.0019
65	pt	1	0	0	867	0	78	195.08	195	117	867	2.2	0.138	0	0	0	0	0	0	0	0	0	0	0	0	0	0	1	78	195.08	195	117	-	sodium_citrate	36.8	0	100
66	cdse	1	0	1	866	0	48	112.414	112	64	866	1.7	0.154	0	0	0	0	0	0	0	34	78.96	79	45	941	2.4	0.14	1	48	112.414	112	64	-	peg	13.46	125	109.06
67	zno	1	0	1	904.5	0	30	65.38	65	35	904.5	1.6	0.138	0	0	0	0	0	0	0	8	15.999	16	8	1314	3.5	0.074	1	30	65.38	65	35	co_(1%)	pmaa	195.3	12.5	109.056
68	ag	1	0	0	758	0	47	107.868	108	61	758	1.9	0.144	0	0	0	0	0	0	0	0	0	0	0	0	0	0	1	47	107.868	108	61	-	pvp	79.55	0.01	100
69	ag	1	0	0	758	0	47	107.868	108	61	758	1.9	0.144	0	0	0	0	0	0	0	0	0	0	0	0	0	0	1	47	107.868	108	61	-	sodium_citrate	7.6	0.01	100
70	tio2	1	0	2	658	0	22	47.867	48	26	658	1.5	0.147	0	0	0	0	0	0	0	8	15.999	16	8	1314	3.5	0.074	1	22	47.867	48	26	-	-	14.7	2.5	94.1388
71	sio2	0	1	2	0	786.3	0	0	0	0	0	0	0	14	28.085	28	14	786.3	1.8	0.132	8	15.999	16	8	1314	3.5	0.074	1	14	28.085	28	14	-	-	31.6	15.6	95.2861
72	tio2	1	0	2	658	0	22	47.867	48	26	658	1.5	0.147	0	0	0	0	0	0	0	8	15.999	16	8	1314	3.5	0.074	1	22	47.867	48	26	-	-	14.7	0.01	100
73	fe2o3	2	0	3	1522	0	26	55.845	56	30	761	1.8	0.126	0	0	0	0	0	0	0	8	15.999	16	8	1314	3.5	0.074	2	26	55.845	56	30	na_(3%)	-	5.5	12.5	91.0964
74	zno	1	0	1	904.5	0	30	65.38	65	35	904.5	1.6	0.138	0	0	0	0	0	0	0	8	15.999	16	8	1314	3.5	0.074	1	30	65.38	65	35	fe_(2%)	pmaa	145	0.01	100
75	tio2	1	0	2	658	0	22	47.867	48	26	658	1.5	0.147	0	0	0	0	0	0	0	8	15.999	16	8	1314	3.5	0.074	1	22	47.867	48	26	cl_(3%)	-	5.5	50	7.03251
76	tio2	1	0	2	658	0	22	47.867	48	26	658	1.5	0.147	0	0	0	0	0	0	0	8	15.999	16	8	1314	3.5	0.074	1	22	47.867	48	26	-	-	14.7	0.625	97.4146
77	tio2	1	0	2	658	0	22	47.867	48	26	658	1.5	0.147	0	0	0	0	0	0	0	8	15.999	16	8	1314	3.5	0.074	1	22	47.867	48	26	-	-	17.5	100	125.811
78	zno	1	0	1	904.5	0	30	65.38	65	35	904.5	1.6	0.138	0	0	0	0	0	0	0	8	15.999	16	8	1314	3.5	0.074	1	30	65.38	65	35	co_(2%)	pmaa	156	25	110.966
79	tio2	1	0	2	658	0	22	47.867	48	26	658	1.5	0.147	0	0	0	0	0	0	0	8	15.999	16	8	1314	3.5	0.074	1	22	47.867	48	26	cl_(3%)	-	5.5	6.25	81.3171
80	zno	1	0	1	904.5	0	30	65.38	65	35	904.5	1.6	0.138	0	0	0	0	0	0	0	8	15.999	16	8	1314	3.5	0.074	1	30	65.38	65	35	fe_(3%)	pmaa	149	12.5	103.592
81	tio2	1	0	2	658	0	22	47.867	48	26	658	1.5	0.147	0	0	0	0	0	0	0	8	15.999	16	8	1314	3.5	0.074	1	22	47.867	48	26	cl_(3%)	-	5.5	12.5	76.9189
82	zno	1	0	1	904.5	0	30	65.38	65	35	904.5	1.6	0.138	0	0	0	0	0	0	0	8	15.999	16	8	1314	3.5	0.074	1	30	65.38	65	35	-	pmaa	172.7	100	0
83	polystyrene	0	0	8	0	0	0	0	0	0	0	0	0	0	0	0	0	0	0	0	6	12.011	12	6	1086.1	2.5	0.091	0	0	0	0	0	-	cooh	91.34	100	99.072
84	zno	1	0	1	904.5	0	30	65.38	65	35	904.5	1.6	0.138	0	0	0	0	0	0	0	8	15.999	16	8	1314	3.5	0.074	1	30	65.38	65	35	co_(5%)	pmaa	164.7	50	10.9265
85	zno	1	0	1	904.5	0	30	65.38	65	35	904.5	1.6	0.138	0	0	0	0	0	0	0	8	15.999	16	8	1314	3.5	0.074	1	30	65.38	65	35	co_(3%)	pmaa	152	50	15.9568
86	zno	1	0	1	904.5	0	30	65.38	65	35	904.5	1.6	0.138	0	0	0	0	0	0	0	8	15.999	16	8	1314	3.5	0.074	1	30	65.38	65	35	fe_(1%)	pmaa	198	12.5	104.879
87	tio2	1	0	2	658	0	22	47.867	48	26	658	1.5	0.147	0	0	0	0	0	0	0	8	15.999	16	8	1314	3.5	0.074	1	22	47.867	48	26	cl_(3%)	-	5.5	0.01	100
88	zno	1	0	1	904.5	0	30	65.38	65	35	904.5	1.6	0.138	0	0	0	0	0	0	0	8	15.999	16	8	1314	3.5	0.074	1	30	65.38	65	35	fe_(4%)	pmaa	174	12.5	114.276
89	polystyrene	0	0	8	0	0	0	0	0	0	0	0	0	0	0	0	0	0	0	0	6	12.011	12	6	1086.1	2.5	0.091	0	0	0	0	0	-	cooh	50	0.01	100
90	tio2	1	0	2	658	0	22	47.867	48	26	658	1.5	0.147	0	0	0	0	0	0	0	8	15.999	16	8	1314	3.5	0.074	1	22	47.867	48	26	na_(3%)	-	5.5	0.01	100
91	ag	1	0	0	758	0	47	107.868	108	61	758	1.9	0.144	0	0	0	0	0	0	0	0	0	0	0	0	0	0	1	47	107.868	108	61	-	sodium_citrate	34.15	0.01	100
92	ag	1	0	0	758	0	47	107.868	108	61	758	1.9	0.144	0	0	0	0	0	0	0	0	0	0	0	0	0	0	1	47	107.868	108	61	-	pvp	14.1	6.25	105.541
93	tio2	1	0	2	658	0	22	47.867	48	26	658	1.5	0.147	0	0	0	0	0	0	0	8	15.999	16	8	1314	3.5	0.074	1	22	47.867	48	26	-	-	21	25	98.3182
94	ag	1	0	0	758	0	47	107.868	108	61	758	1.9	0.144	0	0	0	0	0	0	0	0	0	0	0	0	0	0	1	47	107.868	108	61	-	lipoic_acid	13.25	12.5	104.344
95	fe3o4	3	0	4	2283	0	26	55.845	56	30	761	1.8	0.126	0	0	0	0	0	0	0	8	15.999	16	8	1314	3.5	0.074	3	26	55.845	56	30	-	peg	16	500	75.1642
96	ag	1	0	0	758	0	47	107.868	108	61	758	1.9	0.144	0	0	0	0	0	0	0	0	0	0	0	0	0	0	1	47	107.868	108	61	-	pvp	14.1	50	89.4376
97	tio2	1	0	2	658	0	22	47.867	48	26	658	1.5	0.147	0	0	0	0	0	0	0	8	15.999	16	8	1314	3.5	0.074	1	22	47.867	48	26	na_(3%)	-	5.5	50	117.645
98	fe3o4	3	0	4	2283	0	26	55.845	56	30	761	1.8	0.126	0	0	0	0	0	0	0	8	15.999	16	8	1314	3.5	0.074	3	26	55.845	56	30	-	peg	31.3	5	113.951
99	zno	1	0	1	904.5	0	30	65.38	65	35	904.5	1.6	0.138	0	0	0	0	0	0	0	8	15.999	16	8	1314	3.5	0.074	1	30	65.38	65	35	na_(1.5%)	-	5.5	25	93.574
100	fe3o4	3	0	4	2283	0	26	55.845	56	30	761	1.8	0.126	0	0	0	0	0	0	0	8	15.999	16	8	1314	3.5	0.074	3	26	55.845	56	30	-	peg	31.3	50	117.384
101	tio2	1	0	2	658	0	22	47.867	48	26	658	1.5	0.147	0	0	0	0	0	0	0	8	15.999	16	8	1314	3.5	0.074	1	22	47.867	48	26	-	-	21	100	115.245
102	zno	1	0	1	904.5	0	30	65.38	65	35	904.5	1.6	0.138	0	0	0	0	0	0	0	8	15.999	16	8	1314	3.5	0.074	1	30	65.38	65	35	co_(4%)	pmaa	163.7	6.25	109.443
103	pt	1	0	0	867	0	78	195.08	195	117	867	2.2	0.138	0	0	0	0	0	0	0	0	0	0	0	0	0	0	1	78	195.08	195	117	-	sodium_citrate	36.8	12.5	101.823
104	fe3o4	3	0	4	2283	0	26	55.845	56	30	761	1.8	0.126	0	0	0	0	0	0	0	8	15.999	16	8	1314	3.5	0.074	3	26	55.845	56	30	-	peg	58.7	50	118.863
105	polystyrene	0	0	8	0	0	0	0	0	0	0	0	0	0	0	0	0	0	0	0	6	12.011	12	6	1086.1	2.5	0.091	0	0	0	0	0	-	cooh	50	6.25	97.7396
106	sio2	0	1	2	0	786.3	0	0	0	0	0	0	0	14	28.085	28	14	786.3	1.8	0.132	8	15.999	16	8	1314	3.5	0.074	1	14	28.085	28	14	-	-	50	50	106.194
107	au	1	0	0	888	0	79	196.97	197	118	888	2.4	0.144	0	0	0	0	0	0	0	0	0	0	0	0	0	0	1	79	196.97	197	118	-	sodium_citrate	11.65	50	124.995
108	zno	1	0	1	904.5	0	30	65.38	65	35	904.5	1.6	0.138	0	0	0	0	0	0	0	8	15.999	16	8	1314	3.5	0.074	1	30	65.38	65	35	-	pmaa	172.7	50	26.5234
109	zno	1	0	1	904.5	0	30	65.38	65	35	904.5	1.6	0.138	0	0	0	0	0	0	0	8	15.999	16	8	1314	3.5	0.074	1	30	65.38	65	35	co_(3%)	pmaa	152	0.01	100
110	ag	1	0	0	758	0	47	107.868	108	61	758	1.9	0.144	0	0	0	0	0	0	0	0	0	0	0	0	0	0	1	47	107.868	108	61	-	sodium_citrate	75.8	12.5	104.336
111	fe3o4	3	0	4	2283	0	26	55.845	56	30	761	1.8	0.126	0	0	0	0	0	0	0	8	15.999	16	8	1314	3.5	0.074	3	26	55.845	56	30	-	pvp	31.95	6.25	98.2306
112	fe3o4	3	0	4	2283	0	26	55.845	56	30	761	1.8	0.126	0	0	0	0	0	0	0	8	15.999	16	8	1314	3.5	0.074	3	26	55.845	56	30	-	-	50	25	98.3561
113	ag	1	0	0	758	0	47	107.868	108	61	758	1.9	0.144	0	0	0	0	0	0	0	0	0	0	0	0	0	0	1	47	107.868	108	61	-	pvp	79.55	50	108.65
114	pt	1	0	0	867	0	78	195.08	195	117	867	2.2	0.138	0	0	0	0	0	0	0	0	0	0	0	0	0	0	1	78	195.08	195	117	-	citrate	70.4	25	102.834
115	polystyrene	0	0	8	0	0	0	0	0	0	0	0	0	0	0	0	0	0	0	0	6	12.011	12	6	1086.1	2.5	0.091	0	0	0	0	0	-	nh2	89.77	50	103.066
116	au	1	0	0	888	0	79	196.97	197	118	888	2.4	0.144	0	0	0	0	0	0	0	0	0	0	0	0	0	0	1	79	196.97	197	118	-	sodium_citrate	11.65	25	114.423
117	fe2o3	2	0	3	1522	0	26	55.845	56	30	761	1.8	0.126	0	0	0	0	0	0	0	8	15.999	16	8	1314	3.5	0.074	2	26	55.845	56	30	na_(3%)	-	5.5	25	96.8525
118	zno	1	0	1	904.5	0	30	65.38	65	35	904.5	1.6	0.138	0	0	0	0	0	0	0	8	15.999	16	8	1314	3.5	0.074	1	30	65.38	65	35	co_(1%)	pmaa	195.3	0.01	100
119	pt	1	0	0	867	0	78	195.08	195	117	867	2.2	0.138	0	0	0	0	0	0	0	0	0	0	0	0	0	0	1	78	195.08	195	117	-	sodium_citrate	4.6	12.5	107.387
120	fe3o4	3	0	4	2283	0	26	55.845	56	30	761	1.8	0.126	0	0	0	0	0	0	0	8	15.999	16	8	1314	3.5	0.074	3	26	55.845	56	30	-	cooh	50	12.5	99.1931
121	zno	1	0	1	904.5	0	30	65.38	65	35	904.5	1.6	0.138	0	0	0	0	0	0	0	8	15.999	16	8	1314	3.5	0.074	1	30	65.38	65	35	fe_(3%)	pmaa	149	25	107.975
122	polystyrene	0	0	8	0	0	0	0	0	0	0	0	0	0	0	0	0	0	0	0	6	12.011	12	6	1086.1	2.5	0.091	0	0	0	0	0	-	cooh	91.34	50	101.183
123	sio2	0	1	2	0	786.3	0	0	0	0	0	0	0	14	28.085	28	14	786.3	1.8	0.132	8	15.999	16	8	1314	3.5	0.074	1	14	28.085	28	14	-	-	31.6	500	89.6665
124	fe3o4	3	0	4	2283	0	26	55.845	56	30	761	1.8	0.126	0	0	0	0	0	0	0	8	15.999	16	8	1314	3.5	0.074	3	26	55.845	56	30	-	cooh	50	0.01	100
125	zno	1	0	1	904.5	0	30	65.38	65	35	904.5	1.6	0.138	0	0	0	0	0	0	0	8	15.999	16	8	1314	3.5	0.074	1	30	65.38	65	35	fe_(4%)	pmaa	174	50	74.5525
126	sio2	0	1	2	0	786.3	0	0	0	0	0	0	0	14	28.085	28	14	786.3	1.8	0.132	8	15.999	16	8	1314	3.5	0.074	1	14	28.085	28	14	-	-	31.6	62.5	93.6358
127	tio2	1	0	2	658	0	22	47.867	48	26	658	1.5	0.147	0	0	0	0	0	0	0	8	15.999	16	8	1314	3.5	0.074	1	22	47.867	48	26	-	-	21	0.01	100
128	fe3o4	3	0	4	2283	0	26	55.845	56	30	761	1.8	0.126	0	0	0	0	0	0	0	8	15.999	16	8	1314	3.5	0.074	3	26	55.845	56	30	-	peg	31.3	0.5	120.319
129	zno	1	0	1	904.5	0	30	65.38	65	35	904.5	1.6	0.138	0	0	0	0	0	0	0	8	15.999	16	8	1314	3.5	0.074	1	30	65.38	65	35	fe_(5%)	pmaa	165	100	1.40454
130	zno	1	0	1	904.5	0	30	65.38	65	35	904.5	1.6	0.138	0	0	0	0	0	0	0	8	15.999	16	8	1314	3.5	0.074	1	30	65.38	65	35	-	-	68.9	0.01	100
131	au	1	0	0	888	0	79	196.97	197	118	888	2.4	0.144	0	0	0	0	0	0	0	0	0	0	0	0	0	0	1	79	196.97	197	118	-	sodium_citrate	11.65	6.25	104.659
132	ag	1	0	0	758	0	47	107.868	108	61	758	1.9	0.144	0	0	0	0	0	0	0	0	0	0	0	0	0	0	1	47	107.868	108	61	au_(25%)	sodium_citrate	60	6.25	105.136
133	zno	1	0	1	904.5	0	30	65.38	65	35	904.5	1.6	0.138	0	0	0	0	0	0	0	8	15.999	16	8	1314	3.5	0.074	1	30	65.38	65	35	-	pmaa	172.7	6.25	111.449
134	fe3o4	3	0	4	2283	0	26	55.845	56	30	761	1.8	0.126	0	0	0	0	0	0	0	8	15.999	16	8	1314	3.5	0.074	3	26	55.845	56	30	-	cooh	50	6.25	99.4799
135	fe3o4	3	0	4	2283	0	26	55.845	56	30	761	1.8	0.126	0	0	0	0	0	0	0	8	15.999	16	8	1314	3.5	0.074	3	26	55.845	56	30	-	peg	58.7	0.5	123.901
136	au	1	0	0	888	0	79	196.97	197	118	888	2.4	0.144	0	0	0	0	0	0	0	0	0	0	0	0	0	0	1	79	196.97	197	118	-	sodium_citrate	11.65	12.5	106.495
137	tio2	1	0	2	658	0	22	47.867	48	26	658	1.5	0.147	0	0	0	0	0	0	0	8	15.999	16	8	1314	3.5	0.074	1	22	47.867	48	26	na_(3%)	-	5.5	12.5	95.505
138	zno	1	0	1	904.5	0	30	65.38	65	35	904.5	1.6	0.138	0	0	0	0	0	0	0	8	15.999	16	8	1314	3.5	0.074	1	30	65.38	65	35	co_(2%)	pmaa	156	6.25	108.948
139	sio2	0	1	2	0	786.3	0	0	0	0	0	0	0	14	28.085	28	14	786.3	1.8	0.132	8	15.999	16	8	1314	3.5	0.074	1	14	28.085	28	14	-	-	141.3	15.6	92.8866
140	zno	1	0	1	904.5	0	30	65.38	65	35	904.5	1.6	0.138	0	0	0	0	0	0	0	8	15.999	16	8	1314	3.5	0.074	1	30	65.38	65	35	co_(1%)	pmaa	195.3	50	32.6997
141	pt	1	0	0	867	0	78	195.08	195	117	867	2.2	0.138	0	0	0	0	0	0	0	0	0	0	0	0	0	0	1	78	195.08	195	117	-	sodium_citrate	4.6	25	110.075
142	pt	1	0	0	867	0	78	195.08	195	117	867	2.2	0.138	0	0	0	0	0	0	0	0	0	0	0	0	0	0	1	78	195.08	195	117	-	citrate	70.4	50	100.59
143	tio2	1	0	2	658	0	22	47.867	48	26	658	1.5	0.147	0	0	0	0	0	0	0	8	15.999	16	8	1314	3.5	0.074	1	22	47.867	48	26	-	-	17.5	25	108.462
144	zno	1	0	1	904.5	0	30	65.38	65	35	904.5	1.6	0.138	0	0	0	0	0	0	0	8	15.999	16	8	1314	3.5	0.074	1	30	65.38	65	35	co_(1%)	pmaa	195.3	6.25	102.734
145	zno	1	0	1	904.5	0	30	65.38	65	35	904.5	1.6	0.138	0	0	0	0	0	0	0	8	15.999	16	8	1314	3.5	0.074	1	30	65.38	65	35	na_(1.5%)	-	5.5	6.25	94.6075
146	ag	1	0	0	758	0	47	107.868	108	61	758	1.9	0.144	0	0	0	0	0	0	0	0	0	0	0	0	0	0	1	47	107.868	108	61	-	sodium_citrate	7.6	50	104.082
147	polystyrene	0	0	8	0	0	0	0	0	0	0	0	0	0	0	0	0	0	0	0	6	12.011	12	6	1086.1	2.5	0.091	0	0	0	0	0	-	cooh	50	50	97.3807
148	ceo2	1	0	2	526.8	0	58	140.12	140	82	526.8	1.1	0.181	0	0	0	0	0	0	0	8	15.999	16	8	1314	3.5	0.074	1	58	140.12	140	82	-	-	100.7	100	105.765
149	ceo2	1	0	2	526.8	0	58	140.12	140	82	526.8	1.1	0.181	0	0	0	0	0	0	0	8	15.999	16	8	1314	3.5	0.074	1	58	140.12	140	82	-	-	100.7	50	102.802
150	zno	1	0	1	904.5	0	30	65.38	65	35	904.5	1.6	0.138	0	0	0	0	0	0	0	8	15.999	16	8	1314	3.5	0.074	1	30	65.38	65	35	co_(1%)	pmaa	195.3	25	112.9
151	pt	1	0	0	867	0	78	195.08	195	117	867	2.2	0.138	0	0	0	0	0	0	0	0	0	0	0	0	0	0	1	78	195.08	195	117	-	sodium_citrate	54.6	25	100.549
152	ag	1	0	0	758	0	47	107.868	108	61	758	1.9	0.144	0	0	0	0	0	0	0	0	0	0	0	0	0	0	1	47	107.868	108	61	au_(25%)	sodium_citrate	60	50	113.078
153	zno	1	0	1	904.5	0	30	65.38	65	35	904.5	1.6	0.138	0	0	0	0	0	0	0	8	15.999	16	8	1314	3.5	0.074	1	30	65.38	65	35	fe_(4%)	pmaa	174	100	2.02717
154	sio2	0	1	2	0	786.3	0	0	0	0	0	0	0	14	28.085	28	14	786.3	1.8	0.132	8	15.999	16	8	1314	3.5	0.074	1	14	28.085	28	14	-	-	141.3	250	86.2033
155	cdse	1	0	1	866	0	48	112.414	112	64	866	1.7	0.154	0	0	0	0	0	0	0	34	78.96	79	45	941	2.4	0.14	1	48	112.414	112	64	-	peg	13.46	250	102.036
156	ag	1	0	0	758	0	47	107.868	108	61	758	1.9	0.144	0	0	0	0	0	0	0	0	0	0	0	0	0	0	1	47	107.868	108	61	-	lipoic_acid	13.25	0.01	100
157	ag	1	0	0	758	0	47	107.868	108	61	758	1.9	0.144	0	0	0	0	0	0	0	0	0	0	0	0	0	0	1	47	107.868	108	61	-	bpei	28.55	100	6.16308
158	sio2	0	1	2	0	786.3	0	0	0	0	0	0	0	14	28.085	28	14	786.3	1.8	0.132	8	15.999	16	8	1314	3.5	0.074	1	14	28.085	28	14	-	-	70.1	31.3	88.7731
159	sio2	0	1	2	0	786.3	0	0	0	0	0	0	0	14	28.085	28	14	786.3	1.8	0.132	8	15.999	16	8	1314	3.5	0.074	1	14	28.085	28	14	-	-	50	0.01	100
160	sio2	0	1	2	0	786.3	0	0	0	0	0	0	0	14	28.085	28	14	786.3	1.8	0.132	8	15.999	16	8	1314	3.5	0.074	1	14	28.085	28	14	-	-	70.1	15.6	88.284
161	sio2	0	1	2	0	786.3	0	0	0	0	0	0	0	14	28.085	28	14	786.3	1.8	0.132	8	15.999	16	8	1314	3.5	0.074	1	14	28.085	28	14	-	-	141.3	500	92.953
162	sio2	0	1	2	0	786.3	0	0	0	0	0	0	0	14	28.085	28	14	786.3	1.8	0.132	8	15.999	16	8	1314	3.5	0.074	1	14	28.085	28	14	-	silanol	30.7	0	100
163	au	1	0	0	888	0	79	196.97	197	118	888	2.4	0.144	0	0	0	0	0	0	0	0	0	0	0	0	0	0	1	79	196.97	197	118	-	sodium_citrate	11.65	100	126.446
164	zno	1	0	1	904.5	0	30	65.38	65	35	904.5	1.6	0.138	0	0	0	0	0	0	0	8	15.999	16	8	1314	3.5	0.074	1	30	65.38	65	35	co_(1%)	pmaa	195.3	100	3.37463
165	tio2	1	0	2	658	0	22	47.867	48	26	658	1.5	0.147	0	0	0	0	0	0	0	8	15.999	16	8	1314	3.5	0.074	1	22	47.867	48	26	na_(3%)	-	5.5	6.25	96.1622
166	ceo2	1	0	2	526.8	0	58	140.12	140	82	526.8	1.1	0.181	0	0	0	0	0	0	0	8	15.999	16	8	1314	3.5	0.074	1	58	140.12	140	82	-	-	100.7	25	94.4721
167	sio2	0	1	2	0	786.3	0	0	0	0	0	0	0	14	28.085	28	14	786.3	1.8	0.132	8	15.999	16	8	1314	3.5	0.074	1	14	28.085	28	14	-	nh2	92.8	250	46.5336
168	pt	1	0	0	867	0	78	195.08	195	117	867	2.2	0.138	0	0	0	0	0	0	0	0	0	0	0	0	0	0	1	78	195.08	195	117	-	sodium_citrate	54.6	50	114.1
169	fe3o4	3	0	4	2283	0	26	55.845	56	30	761	1.8	0.126	0	0	0	0	0	0	0	8	15.999	16	8	1314	3.5	0.074	3	26	55.845	56	30	na_(3%)	-	5.5	6.25	96.0868
170	zno	1	0	1	904.5	0	30	65.38	65	35	904.5	1.6	0.138	0	0	0	0	0	0	0	8	15.999	16	8	1314	3.5	0.074	1	30	65.38	65	35	-	-	68.9	12.5	120.161
171	pt	1	0	0	867	0	78	195.08	195	117	867	2.2	0.138	0	0	0	0	0	0	0	0	0	0	0	0	0	0	1	78	195.08	195	117	-	sodium_citrate	36.8	50	112.804
172	ag	1	0	0	758	0	47	107.868	108	61	758	1.9	0.144	0	0	0	0	0	0	0	0	0	0	0	0	0	0	1	47	107.868	108	61	-	bpei	28.55	12.5	96.041
173	zno	1	0	1	904.5	0	30	65.38	65	35	904.5	1.6	0.138	0	0	0	0	0	0	0	8	15.999	16	8	1314	3.5	0.074	1	30	65.38	65	35	co_(4%)	pmaa	163.7	50	14.3007
174	zno	1	0	1	904.5	0	30	65.38	65	35	904.5	1.6	0.138	0	0	0	0	0	0	0	8	15.999	16	8	1314	3.5	0.074	1	30	65.38	65	35	fe_(2%)	pmaa	145	12.5	96.3723
175	ceo2	1	0	2	526.8	0	58	140.12	140	82	526.8	1.1	0.181	0	0	0	0	0	0	0	8	15.999	16	8	1314	3.5	0.074	1	58	140.12	140	82	-	-	100.7	12.5	90.7833
176	zno	1	0	1	904.5	0	30	65.38	65	35	904.5	1.6	0.138	0	0	0	0	0	0	0	8	15.999	16	8	1314	3.5	0.074	1	30	65.38	65	35	na_(1.5%)	-	5.5	0.01	100
177	sio2	0	1	2	0	786.3	0	0	0	0	0	0	0	14	28.085	28	14	786.3	1.8	0.132	8	15.999	16	8	1314	3.5	0.074	1	14	28.085	28	14	-	-	10	50	98.8823
178	ag	1	0	0	758	0	47	107.868	108	61	758	1.9	0.144	0	0	0	0	0	0	0	0	0	0	0	0	0	0	1	47	107.868	108	61	-	sodium_citrate	15.32	100	129.995
179	ag	1	0	0	758	0	47	107.868	108	61	758	1.9	0.144	0	0	0	0	0	0	0	0	0	0	0	0	0	0	1	47	107.868	108	61	-	pvp	79.55	12.5	94.2009
180	pt	1	0	0	867	0	78	195.08	195	117	867	2.2	0.138	0	0	0	0	0	0	0	0	0	0	0	0	0	0	1	78	195.08	195	117	-	citrate	70.4	6.25	100.357
181	zno	1	0	1	904.5	0	30	65.38	65	35	904.5	1.6	0.138	0	0	0	0	0	0	0	8	15.999	16	8	1314	3.5	0.074	1	30	65.38	65	35	-	-	68.9	6.25	112.058
182	ag	1	0	0	758	0	47	107.868	108	61	758	1.9	0.144	0	0	0	0	0	0	0	0	0	0	0	0	0	0	1	47	107.868	108	61	-	pvp	9.15	6.25	93.5063
183	zno	1	0	1	904.5	0	30	65.38	65	35	904.5	1.6	0.138	0	0	0	0	0	0	0	8	15.999	16	8	1314	3.5	0.074	1	30	65.38	65	35	fe_(5%)	pmaa	165	50	12.5592
184	zno	1	0	1	904.5	0	30	65.38	65	35	904.5	1.6	0.138	0	0	0	0	0	0	0	8	15.999	16	8	1314	3.5	0.074	1	30	65.38	65	35	-	-	135	12.5	95.8005
185	zno	1	0	1	904.5	0	30	65.38	65	35	904.5	1.6	0.138	0	0	0	0	0	0	0	8	15.999	16	8	1314	3.5	0.074	1	30	65.38	65	35	co_(4%)	pmaa	163.7	0.01	100
186	fe3o4	3	0	4	2283	0	26	55.845	56	30	761	1.8	0.126	0	0	0	0	0	0	0	8	15.999	16	8	1314	3.5	0.074	3	26	55.845	56	30	na_(3%)	-	5.5	0.01	100
187	ag	1	0	0	758	0	47	107.868	108	61	758	1.9	0.144	0	0	0	0	0	0	0	0	0	0	0	0	0	0	1	47	107.868	108	61	-	sodium_citrate	34.15	100	73.579
188	pt	1	0	0	867	0	78	195.08	195	117	867	2.2	0.138	0	0	0	0	0	0	0	0	0	0	0	0	0	0	1	78	195.08	195	117	-	sodium_citrate	54.6	100	101.793
189	tio2	1	0	2	658	0	22	47.867	48	26	658	1.5	0.147	0	0	0	0	0	0	0	8	15.999	16	8	1314	3.5	0.074	1	22	47.867	48	26	-	-	17.5	12.5	106.168
190	sio2	0	1	2	0	786.3	0	0	0	0	0	0	0	14	28.085	28	14	786.3	1.8	0.132	8	15.999	16	8	1314	3.5	0.074	1	14	28.085	28	14	-	-	31.6	125	93.3927
191	fe3o4	3	0	4	2283	0	26	55.845	56	30	761	1.8	0.126	0	0	0	0	0	0	0	8	15.999	16	8	1314	3.5	0.074	3	26	55.845	56	30	-	-	50	6.25	97.7283
192	sio2	0	1	2	0	786.3	0	0	0	0	0	0	0	14	28.085	28	14	786.3	1.8	0.132	8	15.999	16	8	1314	3.5	0.074	1	14	28.085	28	14	-	-	70.1	500	93.1368
193	ag	1	0	0	758	0	47	107.868	108	61	758	1.9	0.144	0	0	0	0	0	0	0	0	0	0	0	0	0	0	1	47	107.868	108	61	-	sodium_citrate	7.6	12.5	105.686
194	fe3o4	3	0	4	2283	0	26	55.845	56	30	761	1.8	0.126	0	0	0	0	0	0	0	8	15.999	16	8	1314	3.5	0.074	3	26	55.845	56	30	-	-	50	0.01	100
195	zno	1	0	1	904.5	0	30	65.38	65	35	904.5	1.6	0.138	0	0	0	0	0	0	0	8	15.999	16	8	1314	3.5	0.074	1	30	65.38	65	35	fe_(5%)	pmaa	165	0.01	100
196	ceo2	1	0	2	526.8	0	58	140.12	140	82	526.8	1.1	0.181	0	0	0	0	0	0	0	8	15.999	16	8	1314	3.5	0.074	1	58	140.12	140	82	-	-	100.7	0.01	100
197	zno	1	0	1	904.5	0	30	65.38	65	35	904.5	1.6	0.138	0	0	0	0	0	0	0	8	15.999	16	8	1314	3.5	0.074	1	30	65.38	65	35	co_(2%)	pmaa	156	100	2.06009
198	fe3o4	3	0	4	2283	0	26	55.845	56	30	761	1.8	0.126	0	0	0	0	0	0	0	8	15.999	16	8	1314	3.5	0.074	3	26	55.845	56	30	-	peg	16	0.05	102.271
199	cdse	1	0	1	866	0	48	112.414	112	64	866	1.7	0.154	0	0	0	0	0	0	0	34	78.96	79	45	941	2.4	0.14	1	48	112.414	112	64	-	peg	13.46	0.01	100
200	fe3o4	3	0	4	2283	0	26	55.845	56	30	761	1.8	0.126	0	0	0	0	0	0	0	8	15.999	16	8	1314	3.5	0.074	3	26	55.845	56	30	-	pvp	31.95	100	131.629
201	fe3o4	3	0	4	2283	0	26	55.845	56	30	761	1.8	0.126	0	0	0	0	0	0	0	8	15.999	16	8	1314	3.5	0.074	3	26	55.845	56	30	na_(3%)	-	5.5	12.5	102.942
202	sio2	0	1	2	0	786.3	0	0	0	0	0	0	0	14	28.085	28	14	786.3	1.8	0.132	8	15.999	16	8	1314	3.5	0.074	1	14	28.085	28	14	-	silanol	30.7	100	102.775
203	zno	1	0	1	904.5	0	30	65.38	65	35	904.5	1.6	0.138	0	0	0	0	0	0	0	8	15.999	16	8	1314	3.5	0.074	1	30	65.38	65	35	co_(5%)	pmaa	164.7	0.01	100
204	fe3o4	3	0	4	2283	0	26	55.845	56	30	761	1.8	0.126	0	0	0	0	0	0	0	8	15.999	16	8	1314	3.5	0.074	3	26	55.845	56	30	-	peg	16	0.5	99.5443
205	ag	1	0	0	758	0	47	107.868	108	61	758	1.9	0.144	0	0	0	0	0	0	0	0	0	0	0	0	0	0	1	47	107.868	108	61	-	lipoic_acid	13.25	50	84.5937
206	ag	1	0	0	758	0	47	107.868	108	61	758	1.9	0.144	0	0	0	0	0	0	0	0	0	0	0	0	0	0	1	47	107.868	108	61	-	pvp	9.15	25	101.643
207	sio2	0	1	2	0	786.3	0	0	0	0	0	0	0	14	28.085	28	14	786.3	1.8	0.132	8	15.999	16	8	1314	3.5	0.074	1	14	28.085	28	14	-	-	50	12.5	100.33
208	sio2	0	1	2	0	786.3	0	0	0	0	0	0	0	14	28.085	28	14	786.3	1.8	0.132	8	15.999	16	8	1314	3.5	0.074	1	14	28.085	28	14	-	-	31.6	31.3	92.7452
209	pt	1	0	0	867	0	78	195.08	195	117	867	2.2	0.138	0	0	0	0	0	0	0	0	0	0	0	0	0	0	1	78	195.08	195	117	-	sodium_citrate	4.6	100	90.5445
210	sio2	0	1	2	0	786.3	0	0	0	0	0	0	0	14	28.085	28	14	786.3	1.8	0.132	8	15.999	16	8	1314	3.5	0.074	1	14	28.085	28	14	-	nh2	92.8	0	100
211	tio2	1	0	2	658	0	22	47.867	48	26	658	1.5	0.147	0	0	0	0	0	0	0	8	15.999	16	8	1314	3.5	0.074	1	22	47.867	48	26	na_(3%)	-	5.5	25	107.538
212	cdse	1	0	1	866	0	48	112.414	112	64	866	1.7	0.154	0	0	0	0	0	0	0	34	78.96	79	45	941	2.4	0.14	1	48	112.414	112	64	-	peg	13.46	31.3	105.379
213	zno	1	0	1	904.5	0	30	65.38	65	35	904.5	1.6	0.138	0	0	0	0	0	0	0	8	15.999	16	8	1314	3.5	0.074	1	30	65.38	65	35	-	pmaa	172.7	12.5	112.624
214	sio2	0	1	2	0	786.3	0	0	0	0	0	0	0	14	28.085	28	14	786.3	1.8	0.132	8	15.999	16	8	1314	3.5	0.074	1	14	28.085	28	14	-	-	10	0.01	100
215	zno	1	0	1	904.5	0	30	65.38	65	35	904.5	1.6	0.138	0	0	0	0	0	0	0	8	15.999	16	8	1314	3.5	0.074	1	30	65.38	65	35	-	-	135	0.01	100
216	zno	1	0	1	904.5	0	30	65.38	65	35	904.5	1.6	0.138	0	0	0	0	0	0	0	8	15.999	16	8	1314	3.5	0.074	1	30	65.38	65	35	fe_(2%)	pmaa	145	6.25	99.3732
217	polystyrene	0	0	8	0	0	0	0	0	0	0	0	0	0	0	0	0	0	0	0	6	12.011	12	6	1086.1	2.5	0.091	0	0	0	0	0	-	nh2	89.77	25	102.84
218	tio2	1	0	2	658	0	22	47.867	48	26	658	1.5	0.147	0	0	0	0	0	0	0	8	15.999	16	8	1314	3.5	0.074	1	22	47.867	48	26	na_(3%)	-	5.5	100	123.432
219	fe3o4	3	0	4	2283	0	26	55.845	56	30	761	1.8	0.126	0	0	0	0	0	0	0	8	15.999	16	8	1314	3.5	0.074	3	26	55.845	56	30	-	cooh	50	50	103.873
220	fe3o4	3	0	4	2283	0	26	55.845	56	30	761	1.8	0.126	0	0	0	0	0	0	0	8	15.999	16	8	1314	3.5	0.074	3	26	55.845	56	30	-	pvp	31.95	50	144.271
221	zno	1	0	1	904.5	0	30	65.38	65	35	904.5	1.6	0.138	0	0	0	0	0	0	0	8	15.999	16	8	1314	3.5	0.074	1	30	65.38	65	35	co_(5%)	pmaa	164.7	6.25	97.7009
222	fe3o4	3	0	4	2283	0	26	55.845	56	30	761	1.8	0.126	0	0	0	0	0	0	0	8	15.999	16	8	1314	3.5	0.074	3	26	55.845	56	30	-	peg	16	5	93.5426
223	sio2	0	1	2	0	786.3	0	0	0	0	0	0	0	14	28.085	28	14	786.3	1.8	0.132	8	15.999	16	8	1314	3.5	0.074	1	14	28.085	28	14	-	-	10	12.5	102.25
224	zno	1	0	1	904.5	0	30	65.38	65	35	904.5	1.6	0.138	0	0	0	0	0	0	0	8	15.999	16	8	1314	3.5	0.074	1	30	65.38	65	35	fe_(1%)	pmaa	198	6.25	105.858
225	ag	1	0	0	758	0	47	107.868	108	61	758	1.9	0.144	0	0	0	0	0	0	0	0	0	0	0	0	0	0	1	47	107.868	108	61	-	bpei	28.55	6.25	107.994
226	ag	1	0	0	758	0	47	107.868	108	61	758	1.9	0.144	0	0	0	0	0	0	0	0	0	0	0	0	0	0	1	47	107.868	108	61	-	sodium_citrate	34.15	6.25	97.1277
227	sio2	0	1	2	0	786.3	0	0	0	0	0	0	0	14	28.085	28	14	786.3	1.8	0.132	8	15.999	16	8	1314	3.5	0.074	1	14	28.085	28	14	-	-	70.1	250	87.1928
228	zno	1	0	1	904.5	0	30	65.38	65	35	904.5	1.6	0.138	0	0	0	0	0	0	0	8	15.999	16	8	1314	3.5	0.074	1	30	65.38	65	35	-	pmaa	172.7	0.01	100
229	polystyrene	0	0	8	0	0	0	0	0	0	0	0	0	0	0	0	0	0	0	0	6	12.011	12	6	1086.1	2.5	0.091	0	0	0	0	0	-	cooh	91.34	25	103.369
230	ceo2	1	0	2	526.8	0	58	140.12	140	82	526.8	1.1	0.181	0	0	0	0	0	0	0	8	15.999	16	8	1314	3.5	0.074	1	58	140.12	140	82	-	-	101.1	6.25	116.648
231	zno	1	0	1	904.5	0	30	65.38	65	35	904.5	1.6	0.138	0	0	0	0	0	0	0	8	15.999	16	8	1314	3.5	0.074	1	30	65.38	65	35	-	-	68.9	3.13	109.64
232	sio2	0	1	2	0	786.3	0	0	0	0	0	0	0	14	28.085	28	14	786.3	1.8	0.132	8	15.999	16	8	1314	3.5	0.074	1	14	28.085	28	14	-	-	50	100	106.251
233	pt	1	0	0	867	0	78	195.08	195	117	867	2.2	0.138	0	0	0	0	0	0	0	0	0	0	0	0	0	0	1	78	195.08	195	117	-	sodium_citrate	54.6	12.5	108.776
234	fe3o4	3	0	4	2283	0	26	55.845	56	30	761	1.8	0.126	0	0	0	0	0	0	0	8	15.999	16	8	1314	3.5	0.074	3	26	55.845	56	30	na_(3%)	-	5.5	25	106.4
235	zno	1	0	1	904.5	0	30	65.38	65	35	904.5	1.6	0.138	0	0	0	0	0	0	0	8	15.999	16	8	1314	3.5	0.074	1	30	65.38	65	35	fe_(3%)	pmaa	149	6.25	105.499
236	zno	1	0	1	904.5	0	30	65.38	65	35	904.5	1.6	0.138	0	0	0	0	0	0	0	8	15.999	16	8	1314	3.5	0.074	1	30	65.38	65	35	fe_(3%)	pmaa	149	100	2.5974
237	zno	1	0	1	904.5	0	30	65.38	65	35	904.5	1.6	0.138	0	0	0	0	0	0	0	8	15.999	16	8	1314	3.5	0.074	1	30	65.38	65	35	-	-	135	25	107.732
238	sio2	0	1	2	0	786.3	0	0	0	0	0	0	0	14	28.085	28	14	786.3	1.8	0.132	8	15.999	16	8	1314	3.5	0.074	1	14	28.085	28	14	-	-	31.6	250	90.3196
239	polystyrene	0	0	8	0	0	0	0	0	0	0	0	0	0	0	0	0	0	0	0	6	12.011	12	6	1086.1	2.5	0.091	0	0	0	0	0	-	nh2	89.77	12.5	102.254
240	zno	1	0	1	904.5	0	30	65.38	65	35	904.5	1.6	0.138	0	0	0	0	0	0	0	8	15.999	16	8	1314	3.5	0.074	1	30	65.38	65	35	co_(3%)	pmaa	152	100	2.18159
241	zno	1	0	1	904.5	0	30	65.38	65	35	904.5	1.6	0.138	0	0	0	0	0	0	0	8	15.999	16	8	1314	3.5	0.074	1	30	65.38	65	35	co_(3%)	pmaa	152	12.5	102.41
242	sio2	0	1	2	0	786.3	0	0	0	0	0	0	0	14	28.085	28	14	786.3	1.8	0.132	8	15.999	16	8	1314	3.5	0.074	1	14	28.085	28	14	-	-	70.1	7.81	93.8478
243	tio2	1	0	2	658	0	22	47.867	48	26	658	1.5	0.147	0	0	0	0	0	0	0	8	15.999	16	8	1314	3.5	0.074	1	22	47.867	48	26	-	-	14.7	10	95.6512
244	sio2	0	1	2	0	786.3	0	0	0	0	0	0	0	14	28.085	28	14	786.3	1.8	0.132	8	15.999	16	8	1314	3.5	0.074	1	14	28.085	28	14	-	-	10	100	104.257
245	tio2	1	0	2	658	0	22	47.867	48	26	658	1.5	0.147	0	0	0	0	0	0	0	8	15.999	16	8	1314	3.5	0.074	1	22	47.867	48	26	-	-	17.5	50	115.802
246	ag	1	0	0	758	0	47	107.868	108	61	758	1.9	0.144	0	0	0	0	0	0	0	0	0	0	0	0	0	0	1	47	107.868	108	61	-	bpei	28.55	25	94.673
247	sio2	0	1	2	0	786.3	0	0	0	0	0	0	0	14	28.085	28	14	786.3	1.8	0.132	8	15.999	16	8	1314	3.5	0.074	1	14	28.085	28	14	-	-	50	6.25	101.352
248	sio2	0	1	2	0	786.3	0	0	0	0	0	0	0	14	28.085	28	14	786.3	1.8	0.132	8	15.999	16	8	1314	3.5	0.074	1	14	28.085	28	14	-	-	141.3	125	88.465
249	zno	1	0	1	904.5	0	30	65.38	65	35	904.5	1.6	0.138	0	0	0	0	0	0	0	8	15.999	16	8	1314	3.5	0.074	1	30	65.38	65	35	co_(2%)	pmaa	156	50	21.2446
250	ag	1	0	0	758	0	47	107.868	108	61	758	1.9	0.144	0	0	0	0	0	0	0	0	0	0	0	0	0	0	1	47	107.868	108	61	-	sodium_citrate	75.8	6.25	102.216
251	zno	1	0	1	904.5	0	30	65.38	65	35	904.5	1.6	0.138	0	0	0	0	0	0	0	8	15.999	16	8	1314	3.5	0.074	1	30	65.38	65	35	-	pmaa	172.7	25	113.379
252	tio2	1	0	2	658	0	22	47.867	48	26	658	1.5	0.147	0	0	0	0	0	0	0	8	15.999	16	8	1314	3.5	0.074	1	22	47.867	48	26	-	-	14.7	5	95.7783
253	zno	1	0	1	904.5	0	30	65.38	65	35	904.5	1.6	0.138	0	0	0	0	0	0	0	8	15.999	16	8	1314	3.5	0.074	1	30	65.38	65	35	co_(3%)	pmaa	152	6.25	107.147
254	ceo2	1	0	2	526.8	0	58	140.12	140	82	526.8	1.1	0.181	0	0	0	0	0	0	0	8	15.999	16	8	1314	3.5	0.074	1	58	140.12	140	82	-	-	100.7	6.25	90.0681
255	fe2o3	2	0	3	1522	0	26	55.845	56	30	761	1.8	0.126	0	0	0	0	0	0	0	8	15.999	16	8	1314	3.5	0.074	2	26	55.845	56	30	na_(3%)	-	5.5	0.01	100
256	sio2	0	1	2	0	786.3	0	0	0	0	0	0	0	14	28.085	28	14	786.3	1.8	0.132	8	15.999	16	8	1314	3.5	0.074	1	14	28.085	28	14	-	silanol	30.7	25	108.735
257	tio2	1	0	2	658	0	22	47.867	48	26	658	1.5	0.147	0	0	0	0	0	0	0	8	15.999	16	8	1314	3.5	0.074	1	22	47.867	48	26	cl_(3%)	-	5.5	25	21.7175
258	zno	1	0	1	904.5	0	30	65.38	65	35	904.5	1.6	0.138	0	0	0	0	0	0	0	8	15.999	16	8	1314	3.5	0.074	1	30	65.38	65	35	fe_(1%)	pmaa	198	100	2.10011
259	zno	1	0	1	904.5	0	30	65.38	65	35	904.5	1.6	0.138	0	0	0	0	0	0	0	8	15.999	16	8	1314	3.5	0.074	1	30	65.38	65	35	-	-	68.9	1.56	104.791
260	ag	1	0	0	758	0	47	107.868	108	61	758	1.9	0.144	0	0	0	0	0	0	0	0	0	0	0	0	0	0	1	47	107.868	108	61	-	sodium_citrate	75.8	50	131.748
261	ag	1	0	0	758	0	47	107.868	108	61	758	1.9	0.144	0	0	0	0	0	0	0	0	0	0	0	0	0	0	1	47	107.868	108	61	-	sodium_citrate	15.32	0.01	100
262	ag	1	0	0	758	0	47	107.868	108	61	758	1.9	0.144	0	0	0	0	0	0	0	0	0	0	0	0	0	0	1	47	107.868	108	61	-	sodium_citrate	75.8	25	113.101
263	polystyrene	0	0	8	0	0	0	0	0	0	0	0	0	0	0	0	0	0	0	0	6	12.011	12	6	1086.1	2.5	0.091	0	0	0	0	0	-	cooh	91.34	6.25	101.194
264	ag	1	0	0	758	0	47	107.868	108	61	758	1.9	0.144	0	0	0	0	0	0	0	0	0	0	0	0	0	0	1	47	107.868	108	61	-	pvp	14.1	0.01	100
265	ag	1	0	0	758	0	47	107.868	108	61	758	1.9	0.144	0	0	0	0	0	0	0	0	0	0	0	0	0	0	1	47	107.868	108	61	-	sodium_citrate	7.6	6.25	103.852
266	zno	1	0	1	904.5	0	30	65.38	65	35	904.5	1.6	0.138	0	0	0	0	0	0	0	8	15.999	16	8	1314	3.5	0.074	1	30	65.38	65	35	fe_(4%)	pmaa	174	25	114.514
267	tio2	1	0	2	658	0	22	47.867	48	26	658	1.5	0.147	0	0	0	0	0	0	0	8	15.999	16	8	1314	3.5	0.074	1	22	47.867	48	26	-	-	17.5	6.25	102.662
268	ag	1	0	0	758	0	47	107.868	108	61	758	1.9	0.144	0	0	0	0	0	0	0	0	0	0	0	0	0	0	1	47	107.868	108	61	-	bpei	28.55	50	29.1524
269	sio2	0	1	2	0	786.3	0	0	0	0	0	0	0	14	28.085	28	14	786.3	1.8	0.132	8	15.999	16	8	1314	3.5	0.074	1	14	28.085	28	14	-	nh2	92.8	500	42.0447
270	pt	1	0	0	867	0	78	195.08	195	117	867	2.2	0.138	0	0	0	0	0	0	0	0	0	0	0	0	0	0	1	78	195.08	195	117	-	sodium_citrate	36.8	25	106.627
271	tio2	1	0	2	658	0	22	47.867	48	26	658	1.5	0.147	0	0	0	0	0	0	0	8	15.999	16	8	1314	3.5	0.074	1	22	47.867	48	26	cl_(3%)	-	5.5	100	6.84179
272	ceo2	1	0	2	526.8	0	58	140.12	140	82	526.8	1.1	0.181	0	0	0	0	0	0	0	8	15.999	16	8	1314	3.5	0.074	1	58	140.12	140	82	-	-	101.1	12.5	137.515
273	sio2	0	1	2	0	786.3	0	0	0	0	0	0	0	14	28.085	28	14	786.3	1.8	0.132	8	15.999	16	8	1314	3.5	0.074	1	14	28.085	28	14	-	-	50	25	96.6844
274	pt	1	0	0	867	0	78	195.08	195	117	867	2.2	0.138	0	0	0	0	0	0	0	0	0	0	0	0	0	0	1	78	195.08	195	117	-	sodium_citrate	54.6	0	100
275	ag	1	0	0	758	0	47	107.868	108	61	758	1.9	0.144	0	0	0	0	0	0	0	0	0	0	0	0	0	0	1	47	107.868	108	61	-	pvp	9.15	0.01	100
276	polystyrene	0	0	8	0	0	0	0	0	0	0	0	0	0	0	0	0	0	0	0	6	12.011	12	6	1086.1	2.5	0.091	0	0	0	0	0	-	nh2	89.77	100	107.815
277	ag	1	0	0	758	0	47	107.868	108	61	758	1.9	0.144	0	0	0	0	0	0	0	0	0	0	0	0	0	0	1	47	107.868	108	61	-	pvp	9.15	12.5	103.371
278	cdse	1	0	1	866	0	48	112.414	112	64	866	1.7	0.154	0	0	0	0	0	0	0	34	78.96	79	45	941	2.4	0.14	1	48	112.414	112	64	-	peg	13.46	62.5	105.321
279	zno	1	0	1	904.5	0	30	65.38	65	35	904.5	1.6	0.138	0	0	0	0	0	0	0	8	15.999	16	8	1314	3.5	0.074	1	30	65.38	65	35	co_(2%)	pmaa	156	12.5	105.579
280	pt	1	0	0	867	0	78	195.08	195	117	867	2.2	0.138	0	0	0	0	0	0	0	0	0	0	0	0	0	0	1	78	195.08	195	117	-	citrate	70.4	12.5	103.762
281	zno	1	0	1	904.5	0	30	65.38	65	35	904.5	1.6	0.138	0	0	0	0	0	0	0	8	15.999	16	8	1314	3.5	0.074	1	30	65.38	65	35	-	-	135	6.25	94.9217
282	zno	1	0	1	904.5	0	30	65.38	65	35	904.5	1.6	0.138	0	0	0	0	0	0	0	8	15.999	16	8	1314	3.5	0.074	1	30	65.38	65	35	co_(5%)	pmaa	164.7	100	0
283	sio2	0	1	2	0	786.3	0	0	0	0	0	0	0	14	28.085	28	14	786.3	1.8	0.132	8	15.999	16	8	1314	3.5	0.074	1	14	28.085	28	14	-	nh2	92.8	31.25	97.7917
284	fe3o4	3	0	4	2283	0	26	55.845	56	30	761	1.8	0.126	0	0	0	0	0	0	0	8	15.999	16	8	1314	3.5	0.074	3	26	55.845	56	30	na_(3%)	-	5.5	50	107.088
285	zno	1	0	1	904.5	0	30	65.38	65	35	904.5	1.6	0.138	0	0	0	0	0	0	0	8	15.999	16	8	1314	3.5	0.074	1	30	65.38	65	35	-	-	68.9	25	47.3546
286	ceo2	1	0	2	526.8	0	58	140.12	140	82	526.8	1.1	0.181	0	0	0	0	0	0	0	8	15.999	16	8	1314	3.5	0.074	1	58	140.12	140	82	-	-	101.1	25	145.591
287	sio2	0	1	2	0	786.3	0	0	0	0	0	0	0	14	28.085	28	14	786.3	1.8	0.132	8	15.999	16	8	1314	3.5	0.074	1	14	28.085	28	14	-	-	141.3	31.3	91.1338
288	zno	1	0	1	904.5	0	30	65.38	65	35	904.5	1.6	0.138	0	0	0	0	0	0	0	8	15.999	16	8	1314	3.5	0.074	1	30	65.38	65	35	na_(1.5%)	-	5.5	100	102.442
289	sio2	0	1	2	0	786.3	0	0	0	0	0	0	0	14	28.085	28	14	786.3	1.8	0.132	8	15.999	16	8	1314	3.5	0.074	1	14	28.085	28	14	-	-	70.1	0.01	100
290	zno	1	0	1	904.5	0	30	65.38	65	35	904.5	1.6	0.138	0	0	0	0	0	0	0	8	15.999	16	8	1314	3.5	0.074	1	30	65.38	65	35	co_(4%)	pmaa	163.7	12.5	106.141
291	polystyrene	0	0	8	0	0	0	0	0	0	0	0	0	0	0	0	0	0	0	0	6	12.011	12	6	1086.1	2.5	0.091	0	0	0	0	0	-	cooh	50	100	100.009
292	ag	1	0	0	758	0	47	107.868	108	61	758	1.9	0.144	0	0	0	0	0	0	0	0	0	0	0	0	0	0	1	47	107.868	108	61	-	sodium_citrate	15.32	50	114.344
293	tio2	1	0	2	658	0	22	47.867	48	26	658	1.5	0.147	0	0	0	0	0	0	0	8	15.999	16	8	1314	3.5	0.074	1	22	47.867	48	26	-	-	14.7	1.25	94.631
294	sio2	0	1	2	0	786.3	0	0	0	0	0	0	0	14	28.085	28	14	786.3	1.8	0.132	8	15.999	16	8	1314	3.5	0.074	1	14	28.085	28	14	-	-	141.3	0.01	100
295	zno	1	0	1	904.5	0	30	65.38	65	35	904.5	1.6	0.138	0	0	0	0	0	0	0	8	15.999	16	8	1314	3.5	0.074	1	30	65.38	65	35	co_(4%)	pmaa	163.7	100	0
296	ag	1	0	0	758	0	47	107.868	108	61	758	1.9	0.144	0	0	0	0	0	0	0	0	0	0	0	0	0	0	1	47	107.868	108	61	-	sodium_citrate	34.15	50	91.0564
297	ag	1	0	0	758	0	47	107.868	108	61	758	1.9	0.144	0	0	0	0	0	0	0	0	0	0	0	0	0	0	1	47	107.868	108	61	-	pvp	79.55	100	101.385
298	polystyrene	0	0	8	0	0	0	0	0	0	0	0	0	0	0	0	0	0	0	0	6	12.011	12	6	1086.1	2.5	0.091	0	0	0	0	0	-	cooh	50	12.5	100.109
299	ag	1	0	0	758	0	47	107.868	108	61	758	1.9	0.144	0	0	0	0	0	0	0	0	0	0	0	0	0	0	1	47	107.868	108	61	au_(25%)	sodium_citrate	60	0.01	100
