# Supplementary material for: A Nano-QSTR model to predict nano-cytotoxicity: an approach using human lung cells data
Source: Part Fibre Toxicol. 2023 May 22;20:21. doi: 10.1186/s12989-023-00530-0 (PMC10201760; doi:10.1186/s12989-023-00530-0)
Supplement: Supplementary file 1 — Additional file 1. Table S1 Original dataset. Table S2 List and description of calculated nano-descriptors. Table S3 Dataset with calculated nano-descriptors. Table S4 Dataset for modelling after the filtering step. Table S5 Unseen subset after the filtering step. Table S6 Training and test data after nano-descriptors selection. Table S7 Dataset assuming data normalization by ENMs surface area. Table S8 Applicability domain of the proposed ML nano-QSTR model. [file 12989_2023_530_MOESM1_ESM.zip › Table S5 _ Unseen subset after the filtering step.xlsx]

## Sheet: Unseen data
	core	d1_metals	d2_semimetals	d3_heterononmetals	metals_sumip	semimetals_sumip	electrons_activem	atwt_activem	massno_activem	neutons_activem	ip_activm	x_activm	vwr_activm	electrons_activ_sm	atwt_activ_sm	massno_activ_sm	neutons_activ_sm	ip_activ_sm	x_activ_sm	vwr_activ_sm	electrons_activ_nm	atwt_activ_nm	massno_activ_nm	neutons_activ_nm	ip_activ_nm	x_activ_nm	vwr_activ_nm	sum_active_m_sm	sumelectrons_active_m_sm	sumatwt_active_m_sm	summassno_active_m_sm	sumneutons_active_m_sm	doping	surface	diameter_(nm)	concentration_(Âµg/ml)	cell_viability_(%)
0	sio2	0	1	2	0	786.3	0	0	0	0	0	0	0	14	28.085	28	14	786.3	1.8	0.132	8	15.999	16	8	1314	3.5	0.074	1	14	28.085	28	14	-	silanol	30.7	25	108.735
1	sio2	0	1	2	0	786.3	0	0	0	0	0	0	0	14	28.085	28	14	786.3	1.8	0.132	8	15.999	16	8	1314	3.5	0.074	1	14	28.085	28	14	-	silanol	30.7	50	106.223
2	sio2	0	1	2	0	786.3	0	0	0	0	0	0	0	14	28.085	28	14	786.3	1.8	0.132	8	15.999	16	8	1314	3.5	0.074	1	14	28.085	28	14	-	silanol	30.7	100	102.775
3	sio2	0	1	2	0	786.3	0	0	0	0	0	0	0	14	28.085	28	14	786.3	1.8	0.132	8	15.999	16	8	1314	3.5	0.074	1	14	28.085	28	14	-	nh2	92.8	0	100
4	sio2	0	1	2	0	786.3	0	0	0	0	0	0	0	14	28.085	28	14	786.3	1.8	0.132	8	15.999	16	8	1314	3.5	0.074	1	14	28.085	28	14	-	nh2	92.8	31.25	97.7917
5	sio2	0	1	2	0	786.3	0	0	0	0	0	0	0	14	28.085	28	14	786.3	1.8	0.132	8	15.999	16	8	1314	3.5	0.074	1	14	28.085	28	14	-	nh2	92.8	62.5	87.3495
6	sio2	0	1	2	0	786.3	0	0	0	0	0	0	0	14	28.085	28	14	786.3	1.8	0.132	8	15.999	16	8	1314	3.5	0.074	1	14	28.085	28	14	-	nh2	92.8	125	66.4251
7	sio2	0	1	2	0	786.3	0	0	0	0	0	0	0	14	28.085	28	14	786.3	1.8	0.132	8	15.999	16	8	1314	3.5	0.074	1	14	28.085	28	14	-	nh2	92.8	250	46.5336
8	sio2	0	1	2	0	786.3	0	0	0	0	0	0	0	14	28.085	28	14	786.3	1.8	0.132	8	15.999	16	8	1314	3.5	0.074	1	14	28.085	28	14	-	nh2	92.8	500	42.0447
9	pt	1	0	0	867	0	78	195.08	195	117	867	2.2	0.138	0	0	0	0	0	0	0	0	0	0	0	0	0	0	1	78	195.08	195	117	-	sodium_citrate	4.6	0	100
10	pt	1	0	0	867	0	78	195.08	195	117	867	2.2	0.138	0	0	0	0	0	0	0	0	0	0	0	0	0	0	1	78	195.08	195	117	-	sodium_citrate	4.6	6.25	106.719
11	pt	1	0	0	867	0	78	195.08	195	117	867	2.2	0.138	0	0	0	0	0	0	0	0	0	0	0	0	0	0	1	78	195.08	195	117	-	sodium_citrate	4.6	12.5	107.387
12	pt	1	0	0	867	0	78	195.08	195	117	867	2.2	0.138	0	0	0	0	0	0	0	0	0	0	0	0	0	0	1	78	195.08	195	117	-	sodium_citrate	4.6	25	110.075
13	pt	1	0	0	867	0	78	195.08	195	117	867	2.2	0.138	0	0	0	0	0	0	0	0	0	0	0	0	0	0	1	78	195.08	195	117	-	sodium_citrate	4.6	50	107.989
14	pt	1	0	0	867	0	78	195.08	195	117	867	2.2	0.138	0	0	0	0	0	0	0	0	0	0	0	0	0	0	1	78	195.08	195	117	-	sodium_citrate	4.6	100	90.5445
15	pt	1	0	0	867	0	78	195.08	195	117	867	2.2	0.138	0	0	0	0	0	0	0	0	0	0	0	0	0	0	1	78	195.08	195	117	-	sodium_citrate	36.8	0	100
16	pt	1	0	0	867	0	78	195.08	195	117	867	2.2	0.138	0	0	0	0	0	0	0	0	0	0	0	0	0	0	1	78	195.08	195	117	-	sodium_citrate	36.8	6.25	101.935
17	pt	1	0	0	867	0	78	195.08	195	117	867	2.2	0.138	0	0	0	0	0	0	0	0	0	0	0	0	0	0	1	78	195.08	195	117	-	sodium_citrate	36.8	12.5	101.823
18	pt	1	0	0	867	0	78	195.08	195	117	867	2.2	0.138	0	0	0	0	0	0	0	0	0	0	0	0	0	0	1	78	195.08	195	117	-	sodium_citrate	36.8	25	106.627
19	pt	1	0	0	867	0	78	195.08	195	117	867	2.2	0.138	0	0	0	0	0	0	0	0	0	0	0	0	0	0	1	78	195.08	195	117	-	sodium_citrate	36.8	50	112.804
20	pt	1	0	0	867	0	78	195.08	195	117	867	2.2	0.138	0	0	0	0	0	0	0	0	0	0	0	0	0	0	1	78	195.08	195	117	-	sodium_citrate	36.8	100	108.89
21	pt	1	0	0	867	0	78	195.08	195	117	867	2.2	0.138	0	0	0	0	0	0	0	0	0	0	0	0	0	0	1	78	195.08	195	117	-	sodium_citrate	54.6	0	100
22	pt	1	0	0	867	0	78	195.08	195	117	867	2.2	0.138	0	0	0	0	0	0	0	0	0	0	0	0	0	0	1	78	195.08	195	117	-	sodium_citrate	54.6	6.25	99.0768
23	pt	1	0	0	867	0	78	195.08	195	117	867	2.2	0.138	0	0	0	0	0	0	0	0	0	0	0	0	0	0	1	78	195.08	195	117	-	sodium_citrate	54.6	12.5	108.776
24	pt	1	0	0	867	0	78	195.08	195	117	867	2.2	0.138	0	0	0	0	0	0	0	0	0	0	0	0	0	0	1	78	195.08	195	117	-	sodium_citrate	54.6	25	100.549
25	pt	1	0	0	867	0	78	195.08	195	117	867	2.2	0.138	0	0	0	0	0	0	0	0	0	0	0	0	0	0	1	78	195.08	195	117	-	sodium_citrate	54.6	50	114.1
26	pt	1	0	0	867	0	78	195.08	195	117	867	2.2	0.138	0	0	0	0	0	0	0	0	0	0	0	0	0	0	1	78	195.08	195	117	-	sodium_citrate	54.6	100	101.793
27	pt	1	0	0	867	0	78	195.08	195	117	867	2.2	0.138	0	0	0	0	0	0	0	0	0	0	0	0	0	0	1	78	195.08	195	117	-	citrate	70.4	0	100
28	pt	1	0	0	867	0	78	195.08	195	117	867	2.2	0.138	0	0	0	0	0	0	0	0	0	0	0	0	0	0	1	78	195.08	195	117	-	citrate	70.4	6.25	100.357
29	pt	1	0	0	867	0	78	195.08	195	117	867	2.2	0.138	0	0	0	0	0	0	0	0	0	0	0	0	0	0	1	78	195.08	195	117	-	citrate	70.4	12.5	103.762
30	pt	1	0	0	867	0	78	195.08	195	117	867	2.2	0.138	0	0	0	0	0	0	0	0	0	0	0	0	0	0	1	78	195.08	195	117	-	citrate	70.4	25	102.834
31	pt	1	0	0	867	0	78	195.08	195	117	867	2.2	0.138	0	0	0	0	0	0	0	0	0	0	0	0	0	0	1	78	195.08	195	117	-	citrate	70.4	50	100.59
32	pt	1	0	0	867	0	78	195.08	195	117	867	2.2	0.138	0	0	0	0	0	0	0	0	0	0	0	0	0	0	1	78	195.08	195	117	-	citrate	70.4	100	96.3432
