# Supplementary material for: A Nano-QSTR model to predict nano-cytotoxicity: an approach using human lung cells data
Source: Part Fibre Toxicol. 2023 May 22;20:21. doi: 10.1186/s12989-023-00530-0 (PMC10201760; doi:10.1186/s12989-023-00530-0)
Supplement: Supplementary file 1 — Additional file 1. Table S1 Original dataset. Table S2 List and description of calculated nano-descriptors. Table S3 Dataset with calculated nano-descriptors. Table S4 Dataset for modelling after the filtering step. Table S5 Unseen subset after the filtering step. Table S6 Training and test data after nano-descriptors selection. Table S7 Dataset assuming data normalization by ENMs surface area. Table S8 Applicability domain of the proposed ML nano-QSTR model. [file 12989_2023_530_MOESM1_ESM.zip › Table S6 _ Training and test data after nano-descriptors selection.xlsx]

## Sheet: X training
	x_activ_nm	core_polystyrene	surface_pvp	d3_heterononmetals	doping_au_(25%)	core_cdse	d1_metals	core_ag	doping_na_(1.5%)	doping_fe_(5%)	core_fe3o4	core_fe2o3	core_tio2	doping_fe_(3%)	doping_fe_(4%)	doping_co_(3%)	surface_citrate	surface_lipoic_acid	surface_nh2	doping_cl_(3%)	surface_sodium_citrate	doping_co_(4%)	diameter_(nm)	core_pt	doping_co_(5%)	vwr_activ_nm	ip_activm	surface_peg	surface_bpei	x_activm	core_ceo2	surface_cooh	doping_fe_(2%)	sum_active_m_sm	doping_co_(2%)	doping_co_(1%)	neutons_activem	core_au	doping_na_(3%)	core_zno	doping_fe_(1%)	doping_-	vwr_activm	concentration	surface_-	surface_silanol	surface_pmaa	concentration_multiply_surface_pmaa	concentration_multiply_diameter_(nm)
125	0.697692	0	0	-0.201634	0	0	0.0990428	0	0	0	0	0	0	0	1	0	0	0	0	0	0	0	1.49247	0	0	0.374105	1.19993	0	0	-0.0482288	0	0	0	-0.130079	0	0	-0.00587248	0	0	1	0	0	0.223348	0.69056	0	0	1	0.69056	1.03064
258	0.697692	0	0	-0.201634	0	0	0.0990428	0	0	0	0	0	0	0	0	0	0	0	0	0	0	0	1.67988	0	0	0.374105	1.19993	0	0	-0.0482288	0	0	0	-0.130079	0	0	-0.00587248	0	0	1	1	0	0.223348	1.36469	0	0	1	1.36469	2.29251
241	0.697692	0	0	-0.201634	0	0	0.0990428	0	0	0	0	0	0	0	0	1	0	0	0	0	0	0	1.30099	0	0	0.374105	1.19993	0	0	-0.0482288	0	0	0	-0.130079	0	0	-0.00587248	0	0	1	0	0	0.223348	-0.568619	0	0	1	-0.568619	-0.73977
37	0.697692	0	0	-0.201634	0	0	0.0990428	0	0	1	0	0	0	0	0	0	0	0	0	0	0	0	1.4167	0	0	0.374105	1.19993	0	0	-0.0482288	0	0	0	-0.130079	0	0	-0.00587248	0	0	1	0	0	0.223348	-0.0412665	0	0	1	-0.0412665	-0.0584622
34	0.697692	0	0	-0.201634	0	0	0.0990428	0	0	0	0	0	0	0	0	1	0	0	0	0	0	0	1.30099	0	0	0.374105	1.19993	0	0	-0.0482288	0	0	0	-0.130079	0	0	-0.00587248	0	0	1	0	0	0.223348	-0.0412665	0	0	1	-0.0412665	-0.0536875
55	-1.55014	0	1	-1.33535	0	0	0.0990428	1	0	0	0	0	0	0	0	0	0	0	0	0	0	0	0.438428	0	0	-1.44963	-0.00648271	0	0	0.760505	0	0	0	-0.130079	0	0	0.786824	0	0	0	0	1	0.496355	-0.879026	0	0	0	0	-0.38539
91	-1.55014	0	0	-1.33535	0	0	0.0990428	1	0	0	0	0	0	0	0	0	0	0	0	0	1	0	-0.510551	0	0	-1.44963	-0.00648271	0	0	0.760505	0	0	0	-0.130079	0	0	0.786824	0	0	0	0	1	0.496355	-1.22248	0	0	0	0	0.624138
23	-1.55014	0	0	-1.33535	0	0	0.0990428	0	0	0	0	0	0	0	0	0	0	0	0	0	1	0	-1.36097	1	0	-1.44963	0.83767	0	0	1.85082	0	0	0	-0.130079	0	0	1.94244	0	0	0	0	1	0.223348	-0.879026	0	0	0	0	1.19633
238	0.697692	0	0	0.540942	0	0	-1.67924	0	0	0	0	0	0	0	0	0	0	0	0	0	0	0	-0.576976	0	0	0.374105	-1.61622	0	0	-1.60325	0	0	0	-0.130079	0	0	-1.59379	0	0	0	0	1	-1.68268	1.93083	1	0	0	0	-1.11404
132	-1.55014	0	0	-1.33535	1	0	0.0990428	1	0	0	0	0	0	0	0	0	0	0	0	0	1	0	0.0852474	0	0	-1.44963	-0.00648271	0	0	0.760505	0	0	0	-0.130079	0	0	0.786824	0	0	0	0	0	0.496355	-0.879026	0	0	0	0	-0.0749347
128	0.697692	0	0	1.30906	0	0	1.86545	0	0	0	1	0	0	0	0	0	0	0	0	0	0	0	-0.584879	0	0	0.374105	0.0128289	1	0	0.460362	0	0	0	1.93173	0	0	-0.196911	0	0	0	0	1	-0.232066	-1.19425	0	0	0	0	0.698493
152	-1.55014	0	0	-1.33535	1	0	0.0990428	1	0	0	0	0	0	0	0	0	0	0	0	0	1	0	0.0852474	0	0	-1.44963	-0.00648271	0	0	0.760505	0	0	0	-0.130079	0	0	0.786824	0	0	0	0	0	0.496355	0.69056	0	0	0	0	0.0588684
10	0.697692	0	0	0.540942	0	0	0.0990428	0	0	0	0	0	1	0	0	0	0	0	0	0	0	0	-0.867353	0	0	0.374105	-0.534902	0	0	-0.257904	0	0	0	-0.130079	0	0	-0.359042	0	0	0	0	1	0.644781	0.69056	1	0	0	0	-0.59896
283	0.697692	0	0	0.540942	0	0	-1.67924	0	0	0	0	0	0	0	0	0	0	0	1	0	0	0	0.63663	0	0	0.374105	-1.61622	0	0	-1.60325	0	0	0	-0.130079	0	0	-1.59379	0	0	0	0	1	-1.68268	0.179345	0	0	0	0	0.114177
28	0.697692	0	0	0.540942	0	0	-1.67924	0	0	0	0	0	0	0	0	0	0	0	0	0	0	0	-0.60074	0	0	0.374105	-1.61622	0	0	-1.60325	0	0	0	-0.130079	0	0	-1.59379	0	0	0	0	1	-1.68268	0.69056	0	1	0	0	-0.414847
79	0.697692	0	0	0.540942	0	0	0.0990428	0	0	0	0	0	1	0	0	0	0	0	0	1	0	0	-1.33251	0	0	0.374105	-0.534902	0	0	-0.257904	0	0	0	-0.130079	0	0	-0.359042	0	0	0	0	0	0.644781	-0.879026	1	0	0	0	1.17131
115	-0.760898	1	0	2.03968	0	0	-1.67924	0	0	0	0	0	0	0	0	0	0	0	1	0	0	0	0.593608	0	0	1.1067	-1.61622	0	0	-1.60325	0	0	0	-3.07607	0	0	-1.59379	0	0	0	0	1	-1.68268	0.69056	0	0	0	0	0.409922
161	0.697692	0	0	0.540942	0	0	-1.67924	0	0	0	0	0	0	0	0	0	0	0	0	0	0	0	1.19943	0	0	0.374105	-1.61622	0	0	-1.60325	0	0	0	-0.130079	0	0	-1.59379	0	0	0	0	1	-1.68268	2.14716	1	0	0	0	2.57537
33	0.697692	0	0	1.30906	0	0	1.86545	0	0	0	1	0	0	0	0	0	0	0	0	0	0	0	0.0587411	0	0	0.374105	0.0128289	1	0	0.460362	0	0	0	1.93173	0	0	-0.196911	0	0	0	0	1	-0.232066	2.14716	0	0	0	0	0.126126
142	-1.55014	0	0	-1.33535	0	0	0.0990428	0	0	0	0	0	0	0	0	0	1	0	0	0	0	0	0.283619	1	0	-1.44963	0.83767	0	0	1.85082	0	0	0	-0.130079	0	0	1.94244	0	0	0	0	1	0.223348	0.69056	0	0	0	0	0.195856
66	-0.83784	0	0	-0.201634	0	1	0.0990428	0	0	0	0	0	0	0	0	0	0	0	0	0	0	0	-1.08769	0	0	3.88891	0.828534	1	0	0.190981	0	0	0	-0.130079	0	0	0.862605	0	0	0	0	1	1.02316	1.53785	0	0	0	0	-1.6727
216	0.697692	0	0	-0.201634	0	0	0.0990428	0	0	0	0	0	0	0	0	0	0	0	0	0	0	0	1.23525	0	0	0.374105	1.19993	0	0	-0.0482288	0	0	1	-0.130079	0	0	-0.00587248	0	0	1	0	0	0.223348	-0.879026	0	0	1	-0.879026	-1.08582
248	0.697692	0	0	0.540942	0	0	-1.67924	0	0	0	0	0	0	0	0	0	0	0	0	0	0	0	1.19943	0	0	0.374105	-1.61622	0	0	-1.60325	0	0	0	-0.130079	0	0	-1.59379	0	0	0	0	1	-1.68268	1.53785	1	0	0	0	1.84454
162	0.697692	0	0	0.540942	0	0	-1.67924	0	0	0	0	0	0	0	0	0	0	0	0	0	0	0	-0.60074	0	0	0.374105	-1.61622	0	0	-1.60325	0	0	0	-0.130079	0	0	-1.59379	0	0	0	0	1	-1.68268	-1.22306	0	1	0	0	0.734739
112	0.697692	0	0	1.30906	0	0	1.86545	0	0	0	1	0	0	0	0	0	0	0	0	0	0	0	-0.128214	0	0	0.374105	0.0128289	0	0	0.460362	0	0	0	1.93173	0	0	-0.196911	0	0	0	0	1	-0.232066	-0.0412665	1	0	0	0	0.00529096
69	-1.55014	0	0	-1.33535	0	0	0.0990428	1	0	0	0	0	0	0	0	0	0	0	0	0	1	0	-1.26672	0	0	-1.44963	-0.00648271	0	0	0.760505	0	0	0	-0.130079	0	0	0.786824	0	0	0	0	1	0.496355	-1.22248	0	0	0	0	1.54853
4	0.697692	0	0	0.993879	0	0	1.14424	0	0	0	0	1	0	0	0	0	0	0	0	0	0	0	-1.33251	0	0	0.374105	0.0128289	0	0	0.460362	0	0	0	1.21112	0	0	-0.196911	0	1	0	0	0	-0.232066	0.69056	1	0	0	0	-0.92018
100	0.697692	0	0	1.30906	0	0	1.86545	0	0	0	1	0	0	0	0	0	0	0	0	0	0	0	-0.584879	0	0	0.374105	0.0128289	1	0	0.460362	0	0	0	1.93173	0	0	-0.196911	0	0	0	0	1	-0.232066	0.69056	0	0	0	0	-0.403894
120	0.697692	0	0	1.30906	0	0	1.86545	0	0	0	1	0	0	0	0	0	0	0	0	0	0	0	-0.128214	0	0	0.374105	0.0128289	0	0	0.460362	0	1	0	1.93173	0	0	-0.196911	0	0	0	0	1	-0.232066	-0.568619	0	0	0	0	0.0729052
215	0.697692	0	0	-0.201634	0	0	0.0990428	0	0	0	0	0	0	0	0	0	0	0	0	0	0	0	1.1366	0	0	0.374105	1.19993	0	0	-0.0482288	0	0	0	-0.130079	0	0	-0.00587248	0	0	1	0	1	0.223348	-1.22248	1	0	0	0	-1.38947
231	0.697692	0	0	-0.201634	0	0	0.0990428	0	0	0	0	0	0	0	0	0	0	0	0	0	0	0	0.256526	0	0	0.374105	1.19993	0	0	-0.0482288	0	0	0	-0.130079	0	0	-0.00587248	0	0	1	0	1	0.223348	-1.04645	1	0	0	0	-0.268441
232	0.697692	0	0	0.540942	0	0	-1.67924	0	0	0	0	0	0	0	0	0	0	0	0	0	0	0	-0.128214	0	0	0.374105	-1.61622	0	0	-1.60325	0	0	0	-0.130079	0	0	-1.59379	0	0	0	0	1	-1.68268	1.36469	1	0	0	0	-0.174973
269	0.697692	0	0	0.540942	0	0	-1.67924	0	0	0	0	0	0	0	0	0	0	0	1	0	0	0	0.63663	0	0	0.374105	-1.61622	0	0	-1.60325	0	0	0	-0.130079	0	0	-1.59379	0	0	0	0	1	-1.68268	2.14716	0	0	0	0	1.36694
190	0.697692	0	0	0.540942	0	0	-1.67924	0	0	0	0	0	0	0	0	0	0	0	0	0	0	0	-0.576976	0	0	0.374105	-1.61622	0	0	-1.60325	0	0	0	-0.130079	0	0	-1.59379	0	0	0	0	1	-1.68268	1.53785	1	0	0	0	-0.8873
85	0.697692	0	0	-0.201634	0	0	0.0990428	0	0	0	0	0	0	0	0	1	0	0	0	0	0	0	1.30099	0	0	0.374105	1.19993	0	0	-0.0482288	0	0	0	-0.130079	0	0	-0.00587248	0	0	1	0	0	0.223348	0.69056	0	0	1	0.69056	0.898414
78	0.697692	0	0	-0.201634	0	0	0.0990428	0	0	0	0	0	0	0	0	0	0	0	0	0	0	0	1.33744	0	0	0.374105	1.19993	0	0	-0.0482288	0	0	0	-0.130079	1	0	-0.00587248	0	0	1	0	0	0.223348	-0.0412665	0	0	1	-0.0412665	-0.0551915
200	0.697692	0	1	1.30906	0	0	1.86545	0	0	0	1	0	0	0	0	0	0	0	0	0	0	0	-0.567779	0	0	0.374105	0.0128289	0	0	0.460362	0	0	0	1.93173	0	0	-0.196911	0	0	0	0	1	-0.232066	1.36469	0	0	0	0	-0.774844
147	-0.760898	1	0	2.03968	0	0	-1.67924	0	0	0	0	0	0	0	0	0	0	0	0	0	0	0	-0.128214	0	0	1.1067	-1.61622	0	0	-1.60325	0	1	0	-3.07607	0	0	-1.59379	0	0	0	0	1	-1.68268	0.69056	0	0	0	0	-0.0885397
204	0.697692	0	0	1.30906	0	0	1.86545	0	0	0	1	0	0	0	0	0	0	0	0	0	0	0	-1.0122	0	0	0.374105	0.0128289	1	0	0.460362	0	0	0	1.93173	0	0	-0.196911	0	0	0	0	1	-0.232066	-1.19425	0	0	0	0	1.20882
257	0.697692	0	0	0.540942	0	0	0.0990428	0	0	0	0	0	1	0	0	0	0	0	0	1	0	0	-1.33251	0	0	0.374105	-0.534902	0	0	-0.257904	0	0	0	-0.130079	0	0	-0.359042	0	0	0	0	0	0.644781	-0.0412665	1	0	0	0	0.0549881
245	0.697692	0	0	0.540942	0	0	0.0990428	0	0	0	0	0	1	0	0	0	0	0	0	0	0	0	-0.96822	0	0	0.374105	-0.534902	0	0	-0.257904	0	0	0	-0.130079	0	0	-0.359042	0	0	0	0	1	0.644781	0.69056	1	0	0	0	-0.668614
122	-0.760898	1	0	2.03968	0	0	-1.67924	0	0	0	0	0	0	0	0	0	0	0	0	0	0	0	0.616055	0	0	1.1067	-1.61622	0	0	-1.60325	0	1	0	-3.07607	0	0	-1.59379	0	0	0	0	1	-1.68268	0.69056	0	0	0	0	0.425423
298	-0.760898	1	0	2.03968	0	0	-1.67924	0	0	0	0	0	0	0	0	0	0	0	0	0	0	0	-0.128214	0	0	1.1067	-1.61622	0	0	-1.60325	0	1	0	-3.07607	0	0	-1.59379	0	0	0	0	1	-1.68268	-0.568619	0	0	0	0	0.0729052
131	-1.55014	0	0	-1.33535	0	0	0.0990428	0	0	0	0	0	0	0	0	0	0	0	0	0	1	0	-1.14226	0	0	-1.44963	1.03578	0	0	2.74071	0	0	0	-0.130079	0	0	1.9596	1	0	0	0	1	0.496355	-0.879026	0	0	0	0	1.00408
92	-1.55014	0	1	-1.33535	0	0	0.0990428	1	0	0	0	0	0	0	0	0	0	0	0	0	0	0	-1.06855	0	0	-1.44963	-0.00648271	0	0	0.760505	0	0	0	-0.130079	0	0	0.786824	0	0	0	0	1	0.496355	-0.879026	0	0	0	0	0.93928
62	0.697692	0	0	1.30906	0	0	1.86545	0	0	0	1	0	0	0	0	0	0	0	0	0	0	0	-0.128214	0	0	0.374105	0.0128289	0	0	0.460362	0	0	0	1.93173	0	0	-0.196911	0	0	0	0	1	-0.232066	1.36469	1	0	0	0	-0.174973
286	0.697692	0	0	0.540942	0	0	0.0990428	0	0	0	0	0	0	0	0	0	0	0	0	0	0	0	0.748516	0	0	0.374105	-0.952417	0	0	-0.842441	1	0	0	-0.130079	0	0	1.27591	0	0	0	0	1	2.93597	-0.0412665	1	0	0	0	-0.0308887
239	-0.760898	1	0	2.03968	0	0	-1.67924	0	0	0	0	0	0	0	0	0	0	0	1	0	0	0	0.593608	0	0	1.1067	-1.61622	0	0	-1.60325	0	0	0	-3.07607	0	0	-1.59379	0	0	0	0	1	-1.68268	-0.568619	0	0	0	0	-0.337537
187	-1.55014	0	0	-1.33535	0	0	0.0990428	1	0	0	0	0	0	0	0	0	0	0	0	0	1	0	-0.510551	0	0	-1.44963	-0.00648271	0	0	0.760505	0	0	0	-0.130079	0	0	0.786824	0	0	0	0	1	0.496355	1.36469	0	0	0	0	-0.696745
192	0.697692	0	0	0.540942	0	0	-1.67924	0	0	0	0	0	0	0	0	0	0	0	0	0	0	0	0.278242	0	0	0.374105	-1.61622	0	0	-1.60325	0	0	0	-0.130079	0	0	-1.59379	0	0	0	0	1	-1.68268	2.14716	1	0	0	0	0.597428
130	0.697692	0	0	-0.201634	0	0	0.0990428	0	0	0	0	0	0	0	0	0	0	0	0	0	0	0	0.256526	0	0	0.374105	1.19993	0	0	-0.0482288	0	0	0	-0.130079	0	0	-0.00587248	0	0	1	0	1	0.223348	-1.22248	1	0	0	0	-0.313598
247	0.697692	0	0	0.540942	0	0	-1.67924	0	0	0	0	0	0	0	0	0	0	0	0	0	0	0	-0.128214	0	0	0.374105	-1.61622	0	0	-1.60325	0	0	0	-0.130079	0	0	-1.59379	0	0	0	0	1	-1.68268	-0.879026	1	0	0	0	0.112704
50	-1.55014	0	1	-1.33535	0	0	0.0990428	1	0	0	0	0	0	0	0	0	0	0	0	0	0	0	-1.2187	0	0	-1.44963	-0.00648271	0	0	0.760505	0	0	0	-0.130079	0	0	0.786824	0	0	0	0	1	0.496355	0.69056	0	0	0	0	-0.841589
97	0.697692	0	0	0.540942	0	0	0.0990428	0	0	0	0	0	1	0	0	0	0	0	0	0	0	0	-1.33251	0	0	0.374105	-0.534902	0	0	-0.257904	0	0	0	-0.130079	0	0	-0.359042	0	1	0	0	0	0.644781	0.69056	1	0	0	0	-0.92018
170	0.697692	0	0	-0.201634	0	0	0.0990428	0	0	0	0	0	0	0	0	0	0	0	0	0	0	0	0.256526	0	0	0.374105	1.19993	0	0	-0.0482288	0	0	0	-0.130079	0	0	-0.00587248	0	0	1	0	1	0.223348	-0.568619	1	0	0	0	-0.145866
297	-1.55014	0	1	-1.33535	0	0	0.0990428	1	0	0	0	0	0	0	0	0	0	0	0	0	0	0	0.438428	0	0	-1.44963	-0.00648271	0	0	0.760505	0	0	0	-0.130079	0	0	0.786824	0	0	0	0	1	0.496355	1.36469	0	0	0	0	0.598319
218	0.697692	0	0	0.540942	0	0	0.0990428	0	0	0	0	0	1	0	0	0	0	0	0	0	0	0	-1.33251	0	0	0.374105	-0.534902	0	0	-0.257904	0	0	0	-0.130079	0	0	-0.359042	0	1	0	0	0	0.644781	1.36469	1	0	0	0	-1.81847
166	0.697692	0	0	0.540942	0	0	0.0990428	0	0	0	0	0	0	0	0	0	0	0	0	0	0	0	0.743309	0	0	0.374105	-0.952417	0	0	-0.842441	1	0	0	-0.130079	0	0	1.27591	0	0	0	0	1	2.93597	-0.0412665	1	0	0	0	-0.0306738
237	0.697692	0	0	-0.201634	0	0	0.0990428	0	0	0	0	0	0	0	0	0	0	0	0	0	0	0	1.1366	0	0	0.374105	1.19993	0	0	-0.0482288	0	0	0	-0.130079	0	0	-0.00587248	0	0	1	0	1	0.223348	-0.0412665	1	0	0	0	-0.0469034
13	-0.83784	0	0	-0.201634	0	1	0.0990428	0	0	0	0	0	0	0	0	0	0	0	0	0	0	0	-1.08769	0	0	3.88891	0.828534	1	0	0.190981	0	0	0	-0.130079	0	0	0.862605	0	0	0	0	1	1.02316	2.14716	0	0	0	0	-2.33544
171	-1.55014	0	0	-1.33535	0	0	0.0990428	0	0	0	0	0	0	0	0	0	0	0	0	0	1	0	-0.442949	1	0	-1.44963	0.83767	0	0	1.85082	0	0	0	-0.130079	0	0	1.94244	0	0	0	0	1	0.223348	0.69056	0	0	0	0	-0.305883
294	0.697692	0	0	0.540942	0	0	-1.67924	0	0	0	0	0	0	0	0	0	0	0	0	0	0	0	1.19943	0	0	0.374105	-1.61622	0	0	-1.60325	0	0	0	-0.130079	0	0	-1.59379	0	0	0	0	1	-1.68268	-1.22248	1	0	0	0	-1.46628
268	-1.55014	0	0	-1.33535	0	0	0.0990428	1	0	0	0	0	0	0	0	0	0	0	0	0	0	0	-0.658182	0	0	-1.44963	-0.00648271	0	1	0.760505	0	0	0	-0.130079	0	0	0.786824	0	0	0	0	1	0.496355	0.69056	0	0	0	0	-0.454514
184	0.697692	0	0	-0.201634	0	0	0.0990428	0	0	0	0	0	0	0	0	0	0	0	0	0	0	0	1.1366	0	0	0.374105	1.19993	0	0	-0.0482288	0	0	0	-0.130079	0	0	-0.00587248	0	0	1	0	1	0.223348	-0.568619	1	0	0	0	-0.646291
264	-1.55014	0	1	-1.33535	0	0	0.0990428	1	0	0	0	0	0	0	0	0	0	0	0	0	0	0	-1.06855	0	0	-1.44963	-0.00648271	0	0	0.760505	0	0	0	-0.130079	0	0	0.786824	0	0	0	0	1	0.496355	-1.22248	0	0	0	0	1.30627
274	-1.55014	0	0	-1.33535	0	0	0.0990428	0	0	0	0	0	0	0	0	0	0	0	0	0	1	0	-0.0273021	1	0	-1.44963	0.83767	0	0	1.85082	0	0	0	-0.130079	0	0	1.94244	0	0	0	0	1	0.223348	-1.22306	0	0	0	0	0.033392
134	0.697692	0	0	1.30906	0	0	1.86545	0	0	0	1	0	0	0	0	0	0	0	0	0	0	0	-0.128214	0	0	0.374105	0.0128289	0	0	0.460362	0	1	0	1.93173	0	0	-0.196911	0	0	0	0	1	-0.232066	-0.879026	0	0	0	0	0.112704
8	-1.55014	0	0	-1.33535	0	0	0.0990428	1	0	0	0	0	0	0	0	0	0	0	0	0	1	0	0.377022	0	0	-1.44963	-0.00648271	0	0	0.760505	0	0	0	-0.130079	0	0	0.786824	0	0	0	0	1	0.496355	1.36469	0	0	0	0	0.514518
77	0.697692	0	0	0.540942	0	0	0.0990428	0	0	0	0	0	1	0	0	0	0	0	0	0	0	0	-0.96822	0	0	0.374105	-0.534902	0	0	-0.257904	0	0	0	-0.130079	0	0	-0.359042	0	0	0	0	1	0.644781	1.36469	1	0	0	0	-1.32132
58	-0.760898	1	0	2.03968	0	0	-1.67924	0	0	0	0	0	0	0	0	0	0	0	0	0	0	0	0.616055	0	0	1.1067	-1.61622	0	0	-1.60325	0	1	0	-3.07607	0	0	-1.59379	0	0	0	0	1	-1.68268	-0.568619	0	0	0	0	-0.350301
175	0.697692	0	0	0.540942	0	0	0.0990428	0	0	0	0	0	0	0	0	0	0	0	0	0	0	0	0.743309	0	0	0.374105	-0.952417	0	0	-0.842441	1	0	0	-0.130079	0	0	1.27591	0	0	0	0	1	2.93597	-0.568619	1	0	0	0	-0.42266
243	0.697692	0	0	0.540942	0	0	0.0990428	0	0	0	0	0	1	0	0	0	0	0	0	0	0	0	-1.05068	0	0	0.374105	-0.534902	0	0	-0.257904	0	0	0	-0.130079	0	0	-0.359042	0	0	0	0	1	0.644781	-0.688866	1	0	0	0	0.723775
119	-1.55014	0	0	-1.33535	0	0	0.0990428	0	0	0	0	0	0	0	0	0	0	0	0	0	1	0	-1.36097	1	0	-1.44963	0.83767	0	0	1.85082	0	0	0	-0.130079	0	0	1.94244	0	0	0	0	1	0.223348	-0.568619	0	0	0	0	0.773876
164	0.697692	0	0	-0.201634	0	0	0.0990428	0	0	0	0	0	0	0	0	0	0	0	0	0	0	0	1.65975	0	0	0.374105	1.19993	0	0	-0.0482288	0	0	0	-0.130079	0	1	-0.00587248	0	0	1	0	0	0.223348	1.36469	0	0	1	1.36469	2.26505
276	-0.760898	1	0	2.03968	0	0	-1.67924	0	0	0	0	0	0	0	0	0	0	0	1	0	0	0	0.593608	0	0	1.1067	-1.61622	0	0	-1.60325	0	0	0	-3.07607	0	0	-1.59379	0	0	0	0	1	-1.68268	1.36469	0	0	0	0	0.810092
63	-1.55014	0	0	-1.33535	0	0	0.0990428	1	0	0	0	0	0	0	0	0	0	0	0	0	1	0	-0.510551	0	0	-1.44963	-0.00648271	0	0	0.760505	0	0	0	-0.130079	0	0	0.786824	0	0	0	0	1	0.496355	-0.0412665	0	0	0	0	0.0210687
108	0.697692	0	0	-0.201634	0	0	0.0990428	0	0	0	0	0	0	0	0	0	0	0	0	0	0	0	1.48173	0	0	0.374105	1.19993	0	0	-0.0482288	0	0	0	-0.130079	0	0	-0.00587248	0	0	1	0	1	0.223348	0.69056	0	0	1	0.69056	1.02322
156	-1.55014	0	0	-1.33535	0	0	0.0990428	1	0	0	0	0	0	0	0	0	0	1	0	0	0	0	-1.09399	0	0	-1.44963	-0.00648271	0	0	0.760505	0	0	0	-0.130079	0	0	0.786824	0	0	0	0	1	0.496355	-1.22248	0	0	0	0	1.33737
141	-1.55014	0	0	-1.33535	0	0	0.0990428	0	0	0	0	0	0	0	0	0	0	0	0	0	1	0	-1.36097	1	0	-1.44963	0.83767	0	0	1.85082	0	0	0	-0.130079	0	0	1.94244	0	0	0	0	1	0.223348	-0.0412665	0	0	0	0	0.0561627
88	0.697692	0	0	-0.201634	0	0	0.0990428	0	0	0	0	0	0	0	1	0	0	0	0	0	0	0	1.49247	0	0	0.374105	1.19993	0	0	-0.0482288	0	0	0	-0.130079	0	0	-0.00587248	0	0	1	0	0	0.223348	-0.568619	0	0	1	-0.568619	-0.848648
179	-1.55014	0	1	-1.33535	0	0	0.0990428	1	0	0	0	0	0	0	0	0	0	0	0	0	0	0	0.438428	0	0	-1.44963	-0.00648271	0	0	0.760505	0	0	0	-0.130079	0	0	0.786824	0	0	0	0	1	0.496355	-0.568619	0	0	0	0	-0.249299
236	0.697692	0	0	-0.201634	0	0	0.0990428	0	0	0	0	0	0	1	0	0	0	0	0	0	0	0	1.27313	0	0	0.374105	1.19993	0	0	-0.0482288	0	0	0	-0.130079	0	0	-0.00587248	0	0	1	0	0	0.223348	1.36469	0	0	1	1.36469	1.73743
44	0.697692	0	0	-0.201634	0	0	0.0990428	0	0	0	0	0	0	0	0	0	0	0	0	0	0	0	1.23525	0	0	0.374105	1.19993	0	0	-0.0482288	0	0	1	-0.130079	0	0	-0.00587248	0	0	1	0	0	0.223348	1.36469	0	0	1	1.36469	1.68574
226	-1.55014	0	0	-1.33535	0	0	0.0990428	1	0	0	0	0	0	0	0	0	0	0	0	0	1	0	-0.510551	0	0	-1.44963	-0.00648271	0	0	0.760505	0	0	0	-0.130079	0	0	0.786824	0	0	0	0	1	0.496355	-0.879026	0	0	0	0	0.448788
201	0.697692	0	0	1.30906	0	0	1.86545	0	0	0	1	0	0	0	0	0	0	0	0	0	0	0	-1.33251	0	0	0.374105	0.0128289	0	0	0.460362	0	0	0	1.93173	0	0	-0.196911	0	1	0	0	0	-0.232066	-0.568619	1	0	0	0	0.757692
65	-1.55014	0	0	-1.33535	0	0	0.0990428	0	0	0	0	0	0	0	0	0	0	0	0	0	1	0	-0.442949	1	0	-1.44963	0.83767	0	0	1.85082	0	0	0	-0.130079	0	0	1.94244	0	0	0	0	1	0.223348	-1.22306	0	0	0	0	0.541752
60	0.697692	0	1	1.30906	0	0	1.86545	0	0	0	1	0	0	0	0	0	0	0	0	0	0	0	-0.567779	0	0	0.374105	0.0128289	0	0	0.460362	0	0	0	1.93173	0	0	-0.196911	0	0	0	0	1	-0.232066	-1.22248	0	0	0	0	0.694098
93	0.697692	0	0	0.540942	0	0	0.0990428	0	0	0	0	0	1	0	0	0	0	0	0	0	0	0	-0.867353	0	0	0.374105	-0.534902	0	0	-0.257904	0	0	0	-0.130079	0	0	-0.359042	0	0	0	0	1	0.644781	-0.0412665	1	0	0	0	0.0357927
273	0.697692	0	0	0.540942	0	0	-1.67924	0	0	0	0	0	0	0	0	0	0	0	0	0	0	0	-0.128214	0	0	0.374105	-1.61622	0	0	-1.60325	0	0	0	-0.130079	0	0	-1.59379	0	0	0	0	1	-1.68268	-0.0412665	1	0	0	0	0.00529096
261	-1.55014	0	0	-1.33535	0	0	0.0990428	1	0	0	0	0	0	0	0	0	0	0	0	0	1	0	-1.03228	0	0	-1.44963	-0.00648271	0	0	0.760505	0	0	0	-0.130079	0	0	0.786824	0	0	0	0	1	0.496355	-1.22248	0	0	0	0	1.26194
279	0.697692	0	0	-0.201634	0	0	0.0990428	0	0	0	0	0	0	0	0	0	0	0	0	0	0	0	1.33744	0	0	0.374105	1.19993	0	0	-0.0482288	0	0	0	-0.130079	1	0	-0.00587248	0	0	1	0	0	0.223348	-0.568619	0	0	1	-0.568619	-0.760493
250	-1.55014	0	0	-1.33535	0	0	0.0990428	1	0	0	0	0	0	0	0	0	0	0	0	0	1	0	0.377022	0	0	-1.44963	-0.00648271	0	0	0.760505	0	0	0	-0.130079	0	0	0.786824	0	0	0	0	1	0.496355	-0.879026	0	0	0	0	-0.331412
157	-1.55014	0	0	-1.33535	0	0	0.0990428	1	0	0	0	0	0	0	0	0	0	0	0	0	0	0	-0.658182	0	0	-1.44963	-0.00648271	0	1	0.760505	0	0	0	-0.130079	0	0	0.786824	0	0	0	0	1	0.496355	1.36469	0	0	0	0	-0.898216
163	-1.55014	0	0	-1.33535	0	0	0.0990428	0	0	0	0	0	0	0	0	0	0	0	0	0	1	0	-1.14226	0	0	-1.44963	1.03578	0	0	2.74071	0	0	0	-0.130079	0	0	1.9596	1	0	0	0	1	0.496355	1.36469	0	0	0	0	-1.55884
0	0.697692	0	0	-0.201634	0	0	0.0990428	0	0	0	0	0	0	0	0	0	0	0	0	0	0	0	1.33744	0	0	0.374105	1.19993	0	0	-0.0482288	0	0	0	-0.130079	1	0	-0.00587248	0	0	1	0	0	0.223348	-1.22248	0	0	1	-1.22248	-1.63499
229	-0.760898	1	0	2.03968	0	0	-1.67924	0	0	0	0	0	0	0	0	0	0	0	0	0	0	0	0.616055	0	0	1.1067	-1.61622	0	0	-1.60325	0	1	0	-3.07607	0	0	-1.59379	0	0	0	0	1	-1.68268	-0.0412665	0	0	0	0	-0.0254225
45	-1.55014	0	0	-1.33535	0	0	0.0990428	1	0	0	0	0	0	0	0	0	0	1	0	0	0	0	-1.09399	0	0	-1.44963	-0.00648271	0	0	0.760505	0	0	0	-0.130079	0	0	0.786824	0	0	0	0	1	0.496355	-0.879026	0	0	0	0	0.961643
153	0.697692	0	0	-0.201634	0	0	0.0990428	0	0	0	0	0	0	0	1	0	0	0	0	0	0	0	1.49247	0	0	0.374105	1.19993	0	0	-0.0482288	0	0	0	-0.130079	0	0	-0.00587248	0	0	1	0	0	0.223348	1.36469	0	0	1	1.36469	2.03676
40	0.697692	0	0	-0.201634	0	0	0.0990428	0	0	0	0	0	0	0	1	0	0	0	0	0	0	0	1.49247	0	0	0.374105	1.19993	0	0	-0.0482288	0	0	0	-0.130079	0	0	-0.00587248	0	0	1	0	0	0.223348	-1.22248	0	0	1	-1.22248	-1.82451
59	0.697692	0	0	-0.201634	0	0	0.0990428	0	0	0	0	0	0	0	0	0	0	0	0	0	0	0	1.23525	0	0	0.374105	1.19993	0	0	-0.0482288	0	0	1	-0.130079	0	0	-0.00587248	0	0	1	0	0	0.223348	-0.0412665	0	0	1	-0.0412665	-0.0509746
15	0.697692	0	0	1.30906	0	0	1.86545	0	0	0	1	0	0	0	0	0	0	0	0	0	0	0	-0.584879	0	0	0.374105	0.0128289	1	0	0.460362	0	0	0	1.93173	0	0	-0.196911	0	0	0	0	1	-0.232066	-1.22017	0	0	0	0	0.713649
46	0.697692	0	0	-0.201634	0	0	0.0990428	0	0	0	0	0	0	0	0	0	0	0	0	0	0	0	1.41411	0	1	0.374105	1.19993	0	0	-0.0482288	0	0	0	-0.130079	0	0	-0.00587248	0	0	1	0	0	0.223348	-0.568619	0	0	1	-0.568619	-0.804093
228	0.697692	0	0	-0.201634	0	0	0.0990428	0	0	0	0	0	0	0	0	0	0	0	0	0	0	0	1.48173	0	0	0.374105	1.19993	0	0	-0.0482288	0	0	0	-0.130079	0	0	-0.00587248	0	0	1	0	1	0.223348	-1.22248	0	0	1	-1.22248	-1.81138
109	0.697692	0	0	-0.201634	0	0	0.0990428	0	0	0	0	0	0	0	0	1	0	0	0	0	0	0	1.30099	0	0	0.374105	1.19993	0	0	-0.0482288	0	0	0	-0.130079	0	0	-0.00587248	0	0	1	0	0	0.223348	-1.22248	0	0	1	-1.22248	-1.59044
104	0.697692	0	0	1.30906	0	0	1.86545	0	0	0	1	0	0	0	0	0	0	0	0	0	0	0	0.0587411	0	0	0.374105	0.0128289	1	0	0.460362	0	0	0	1.93173	0	0	-0.196911	0	0	0	0	1	-0.232066	0.69056	0	0	0	0	0.0405642
133	0.697692	0	0	-0.201634	0	0	0.0990428	0	0	0	0	0	0	0	0	0	0	0	0	0	0	0	1.48173	0	0	0.374105	1.19993	0	0	-0.0482288	0	0	0	-0.130079	0	0	-0.00587248	0	0	1	0	1	0.223348	-0.879026	0	0	1	-0.879026	-1.30248
16	0.697692	0	0	-0.201634	0	0	0.0990428	0	0	0	0	0	0	0	0	0	0	0	0	0	0	0	1.67988	0	0	0.374105	1.19993	0	0	-0.0482288	0	0	0	-0.130079	0	0	-0.00587248	0	0	1	1	0	0.223348	0.69056	0	0	1	0.69056	1.16006
275	-1.55014	0	1	-1.33535	0	0	0.0990428	1	0	0	0	0	0	0	0	0	0	0	0	0	0	0	-1.2187	0	0	-1.44963	-0.00648271	0	0	0.760505	0	0	0	-0.130079	0	0	0.786824	0	0	0	0	1	0.496355	-1.22248	0	0	0	0	1.48984
193	-1.55014	0	0	-1.33535	0	0	0.0990428	1	0	0	0	0	0	0	0	0	0	0	0	0	1	0	-1.26672	0	0	-1.44963	-0.00648271	0	0	0.760505	0	0	0	-0.130079	0	0	0.786824	0	0	0	0	1	0.496355	-0.568619	0	0	0	0	0.720279
202	0.697692	0	0	0.540942	0	0	-1.67924	0	0	0	0	0	0	0	0	0	0	0	0	0	0	0	-0.60074	0	0	0.374105	-1.61622	0	0	-1.60325	0	0	0	-0.130079	0	0	-1.59379	0	0	0	0	1	-1.68268	1.36469	0	1	0	0	-0.819824
116	-1.55014	0	0	-1.33535	0	0	0.0990428	0	0	0	0	0	0	0	0	0	0	0	0	0	1	0	-1.14226	0	0	-1.44963	1.03578	0	0	2.74071	0	0	0	-0.130079	0	0	1.9596	1	0	0	0	1	0.496355	-0.0412665	0	0	0	0	0.0471372
272	0.697692	0	0	0.540942	0	0	0.0990428	0	0	0	0	0	0	0	0	0	0	0	0	0	0	0	0.748516	0	0	0.374105	-0.952417	0	0	-0.842441	1	0	0	-0.130079	0	0	1.27591	0	0	0	0	1	2.93597	-0.568619	1	0	0	0	-0.425621
74	0.697692	0	0	-0.201634	0	0	0.0990428	0	0	0	0	0	0	0	0	0	0	0	0	0	0	0	1.23525	0	0	0.374105	1.19993	0	0	-0.0482288	0	0	1	-0.130079	0	0	-0.00587248	0	0	1	0	0	0.223348	-1.22248	0	0	1	-1.22248	-1.51007
110	-1.55014	0	0	-1.33535	0	0	0.0990428	1	0	0	0	0	0	0	0	0	0	0	0	0	1	0	0.377022	0	0	-1.44963	-0.00648271	0	0	0.760505	0	0	0	-0.130079	0	0	0.786824	0	0	0	0	1	0.496355	-0.568619	0	0	0	0	-0.214382
189	0.697692	0	0	0.540942	0	0	0.0990428	0	0	0	0	0	1	0	0	0	0	0	0	0	0	0	-0.96822	0	0	0.374105	-0.534902	0	0	-0.257904	0	0	0	-0.130079	0	0	-0.359042	0	0	0	0	1	0.644781	-0.568619	1	0	0	0	0.550549
145	0.697692	0	0	-0.201634	0	0	0.0990428	0	1	0	0	0	0	0	0	0	0	0	0	0	0	0	-1.33251	0	0	0.374105	1.19993	0	0	-0.0482288	0	0	0	-0.130079	0	0	-0.00587248	0	0	1	0	0	0.223348	-0.879026	1	0	0	0	1.17131
38	-1.55014	0	0	-1.33535	0	0	0.0990428	1	0	0	0	0	0	0	0	0	0	0	0	0	1	0	-1.03228	0	0	-1.44963	-0.00648271	0	0	0.760505	0	0	0	-0.130079	0	0	0.786824	0	0	0	0	1	0.496355	-0.879026	0	0	0	0	0.907403
27	0.697692	0	0	-0.201634	0	0	0.0990428	0	0	0	0	0	0	0	0	0	0	0	0	0	0	0	1.41411	0	1	0.374105	1.19993	0	0	-0.0482288	0	0	0	-0.130079	0	0	-0.00587248	0	0	1	0	0	0.223348	-0.0412665	0	0	1	-0.0412665	-0.0583556
252	0.697692	0	0	0.540942	0	0	0.0990428	0	0	0	0	0	1	0	0	0	0	0	0	0	0	0	-1.05068	0	0	0.374105	-0.534902	0	0	-0.257904	0	0	0	-0.130079	0	0	-0.359042	0	0	0	0	1	0.644781	-0.945083	1	0	0	0	0.992975
140	0.697692	0	0	-0.201634	0	0	0.0990428	0	0	0	0	0	0	0	0	0	0	0	0	0	0	0	1.65975	0	0	0.374105	1.19993	0	0	-0.0482288	0	0	0	-0.130079	0	1	-0.00587248	0	0	1	0	0	0.223348	0.69056	0	0	1	0.69056	1.14616
198	0.697692	0	0	1.30906	0	0	1.86545	0	0	0	1	0	0	0	0	0	0	0	0	0	0	0	-1.0122	0	0	0.374105	0.0128289	1	0	0.460362	0	0	0	1.93173	0	0	-0.196911	0	0	0	0	1	-0.232066	-1.22017	0	0	0	0	1.23505
121	0.697692	0	0	-0.201634	0	0	0.0990428	0	0	0	0	0	0	1	0	0	0	0	0	0	0	0	1.27313	0	0	0.374105	1.19993	0	0	-0.0482288	0	0	0	-0.130079	0	0	-0.00587248	0	0	1	0	0	0.223348	-0.0412665	0	0	1	-0.0412665	-0.0525378
211	0.697692	0	0	0.540942	0	0	0.0990428	0	0	0	0	0	1	0	0	0	0	0	0	0	0	0	-1.33251	0	0	0.374105	-0.534902	0	0	-0.257904	0	0	0	-0.130079	0	0	-0.359042	0	1	0	0	0	0.644781	-0.0412665	1	0	0	0	0.0549881
14	0.697692	0	0	0.540942	0	0	-1.67924	0	0	0	0	0	0	0	0	0	0	0	0	0	0	0	0.278242	0	0	0.374105	-1.61622	0	0	-1.60325	0	0	0	-0.130079	0	0	-1.59379	0	0	0	0	1	-1.68268	0.926989	1	0	0	0	0.257927
87	0.697692	0	0	0.540942	0	0	0.0990428	0	0	0	0	0	1	0	0	0	0	0	0	1	0	0	-1.33251	0	0	0.374105	-0.534902	0	0	-0.257904	0	0	0	-0.130079	0	0	-0.359042	0	0	0	0	0	0.644781	-1.22248	1	0	0	0	1.62897
9	0.697692	0	0	0.993879	0	0	1.14424	0	0	0	0	1	0	0	0	0	0	0	0	0	0	0	-1.33251	0	0	0.374105	0.0128289	0	0	0.460362	0	0	0	1.21112	0	0	-0.196911	0	1	0	0	0	-0.232066	-0.879026	1	0	0	0	1.17131
6	0.697692	0	0	-0.201634	0	0	0.0990428	0	0	0	0	0	0	0	0	0	0	0	0	0	0	0	1.67988	0	0	0.374105	1.19993	0	0	-0.0482288	0	0	0	-0.130079	0	0	-0.00587248	0	0	1	1	0	0.223348	-0.0412665	0	0	1	-0.0412665	-0.0693227
220	0.697692	0	1	1.30906	0	0	1.86545	0	0	0	1	0	0	0	0	0	0	0	0	0	0	0	-0.567779	0	0	0.374105	0.0128289	0	0	0.460362	0	0	0	1.93173	0	0	-0.196911	0	0	0	0	1	-0.232066	0.69056	0	0	0	0	-0.392086
291	-0.760898	1	0	2.03968	0	0	-1.67924	0	0	0	0	0	0	0	0	0	0	0	0	0	0	0	-0.128214	0	0	1.1067	-1.61622	0	0	-1.60325	0	1	0	-3.07607	0	0	-1.59379	0	0	0	0	1	-1.68268	1.36469	0	0	0	0	-0.174973
227	0.697692	0	0	0.540942	0	0	-1.67924	0	0	0	0	0	0	0	0	0	0	0	0	0	0	0	0.278242	0	0	0.374105	-1.61622	0	0	-1.60325	0	0	0	-0.130079	0	0	-1.59379	0	0	0	0	1	-1.68268	1.93083	1	0	0	0	0.537236
299	-1.55014	0	0	-1.33535	1	0	0.0990428	1	0	0	0	0	0	0	0	0	0	0	0	0	1	0	0.0852474	0	0	-1.44963	-0.00648271	0	0	0.760505	0	0	0	-0.130079	0	0	0.786824	0	0	0	0	0	0.496355	-1.22248	0	0	0	0	-0.104213
254	0.697692	0	0	0.540942	0	0	0.0990428	0	0	0	0	0	0	0	0	0	0	0	0	0	0	0	0.743309	0	0	0.374105	-0.952417	0	0	-0.842441	1	0	0	-0.130079	0	0	1.27591	0	0	0	0	1	2.93597	-0.879026	1	0	0	0	-0.653388
217	-0.760898	1	0	2.03968	0	0	-1.67924	0	0	0	0	0	0	0	0	0	0	0	1	0	0	0	0.593608	0	0	1.1067	-1.61622	0	0	-1.60325	0	0	0	-3.07607	0	0	-1.59379	0	0	0	0	1	-1.68268	-0.0412665	0	0	0	0	-0.0244961
149	0.697692	0	0	0.540942	0	0	0.0990428	0	0	0	0	0	0	0	0	0	0	0	0	0	0	0	0.743309	0	0	0.374105	-0.952417	0	0	-0.842441	1	0	0	-0.130079	0	0	1.27591	0	0	0	0	1	2.93597	0.69056	1	0	0	0	0.5133
139	0.697692	0	0	0.540942	0	0	-1.67924	0	0	0	0	0	0	0	0	0	0	0	0	0	0	0	1.19943	0	0	0.374105	-1.61622	0	0	-1.60325	0	0	0	-0.130079	0	0	-1.59379	0	0	0	0	1	-1.68268	-0.426559	1	0	0	0	-0.511629
67	0.697692	0	0	-0.201634	0	0	0.0990428	0	0	0	0	0	0	0	0	0	0	0	0	0	0	0	1.65975	0	0	0.374105	1.19993	0	0	-0.0482288	0	0	0	-0.130079	0	1	-0.00587248	0	0	1	0	0	0.223348	-0.568619	0	0	1	-0.568619	-0.943767
3	0.697692	0	0	-0.201634	0	0	0.0990428	0	0	0	0	0	0	0	0	0	0	0	0	0	0	0	1.1366	0	0	0.374105	1.19993	0	0	-0.0482288	0	0	0	-0.130079	0	0	-0.00587248	0	0	1	0	1	0.223348	1.36469	1	0	0	0	1.55111
86	0.697692	0	0	-0.201634	0	0	0.0990428	0	0	0	0	0	0	0	0	0	0	0	0	0	0	0	1.67988	0	0	0.374105	1.19993	0	0	-0.0482288	0	0	0	-0.130079	0	0	-0.00587248	0	0	1	1	0	0.223348	-0.568619	0	0	1	-0.568619	-0.955211
177	0.697692	0	0	0.540942	0	0	-1.67924	0	0	0	0	0	0	0	0	0	0	0	0	0	0	0	-1.19258	0	0	0.374105	-1.61622	0	0	-1.60325	0	0	0	-0.130079	0	0	-1.59379	0	0	0	0	1	-1.68268	0.69056	1	0	0	0	-0.823546
219	0.697692	0	0	1.30906	0	0	1.86545	0	0	0	1	0	0	0	0	0	0	0	0	0	0	0	-0.128214	0	0	0.374105	0.0128289	0	0	0.460362	0	1	0	1.93173	0	0	-0.196911	0	0	0	0	1	-0.232066	0.69056	0	0	0	0	-0.0885397
242	0.697692	0	0	0.540942	0	0	-1.67924	0	0	0	0	0	0	0	0	0	0	0	0	0	0	0	0.278242	0	0	0.374105	-1.61622	0	0	-1.60325	0	0	0	-0.130079	0	0	-1.59379	0	0	0	0	1	-1.68268	-0.798472	1	0	0	0	-0.222168
48	0.697692	0	0	1.30906	0	0	1.86545	0	0	0	1	0	0	0	0	0	0	0	0	0	0	0	-0.128214	0	0	0.374105	0.0128289	0	0	0.460362	0	0	0	1.93173	0	0	-0.196911	0	0	0	0	1	-0.232066	0.69056	1	0	0	0	-0.0885397
233	-1.55014	0	0	-1.33535	0	0	0.0990428	0	0	0	0	0	0	0	0	0	0	0	0	0	1	0	-0.0273021	1	0	-1.44963	0.83767	0	0	1.85082	0	0	0	-0.130079	0	0	1.94244	0	0	0	0	1	0.223348	-0.568619	0	0	0	0	0.0155245
117	0.697692	0	0	0.993879	0	0	1.14424	0	0	0	0	1	0	0	0	0	0	0	0	0	0	0	-1.33251	0	0	0.374105	0.0128289	0	0	0.460362	0	0	0	1.21112	0	0	-0.196911	0	1	0	0	0	-0.232066	-0.0412665	1	0	0	0	0.0549881
172	-1.55014	0	0	-1.33535	0	0	0.0990428	1	0	0	0	0	0	0	0	0	0	0	0	0	0	0	-0.658182	0	0	-1.44963	-0.00648271	0	1	0.760505	0	0	0	-0.130079	0	0	0.786824	0	0	0	0	1	0.496355	-0.568619	0	0	0	0	0.374255
51	0.697692	0	0	-0.201634	0	0	0.0990428	0	0	0	0	0	0	0	0	0	0	0	0	0	0	0	1.1366	0	0	0.374105	1.19993	0	0	-0.0482288	0	0	0	-0.130079	0	0	-0.00587248	0	0	1	0	1	0.223348	0.69056	1	0	0	0	0.784889
1	-1.55014	0	0	-1.33535	0	0	0.0990428	0	0	0	0	0	0	0	0	0	1	0	0	0	0	0	0.283619	1	0	-1.44963	0.83767	0	0	1.85082	0	0	0	-0.130079	0	0	1.94244	0	0	0	0	1	0.223348	-1.22306	0	0	0	0	-0.346881
209	-1.55014	0	0	-1.33535	0	0	0.0990428	0	0	0	0	0	0	0	0	0	0	0	0	0	1	0	-1.36097	1	0	-1.44963	0.83767	0	0	1.85082	0	0	0	-0.130079	0	0	1.94244	0	0	0	0	1	0.223348	1.36469	0	0	0	0	-1.85731
18	-1.55014	0	0	-1.33535	0	0	0.0990428	1	0	0	0	0	0	0	0	0	0	0	0	0	1	0	-1.03228	0	0	-1.44963	-0.00648271	0	0	0.760505	0	0	0	-0.130079	0	0	0.786824	0	0	0	0	1	0.496355	-0.0412665	0	0	0	0	0.0425987
12	-1.55014	0	0	-1.33535	0	0	0.0990428	1	0	0	0	0	0	0	0	0	0	0	0	0	1	0	0.377022	0	0	-1.44963	-0.00648271	0	0	0.760505	0	0	0	-0.130079	0	0	0.786824	0	0	0	0	1	0.496355	-1.22248	0	0	0	0	-0.460901
49	0.697692	0	0	0.540942	0	0	0.0990428	0	0	0	0	0	1	0	0	0	0	0	0	0	0	0	-0.867353	0	0	0.374105	-0.534902	0	0	-0.257904	0	0	0	-0.130079	0	0	-0.359042	0	0	0	0	1	0.644781	-0.568619	1	0	0	0	0.493194
56	0.697692	0	0	-0.201634	0	0	0.0990428	0	1	0	0	0	0	0	0	0	0	0	0	0	0	0	-1.33251	0	0	0.374105	1.19993	0	0	-0.0482288	0	0	0	-0.130079	0	0	-0.00587248	0	0	1	0	0	0.223348	0.69056	1	0	0	0	-0.92018
212	-0.83784	0	0	-0.201634	0	1	0.0990428	0	0	0	0	0	0	0	0	0	0	0	0	0	0	0	-1.08769	0	0	3.88891	0.828534	1	0	0.190981	0	0	0	-0.130079	0	0	0.862605	0	0	0	0	1	1.02316	0.181002	0	0	0	0	-0.196874
178	-1.55014	0	0	-1.33535	0	0	0.0990428	1	0	0	0	0	0	0	0	0	0	0	0	0	1	0	-1.03228	0	0	-1.44963	-0.00648271	0	0	0.760505	0	0	0	-0.130079	0	0	0.786824	0	0	0	0	1	0.496355	1.36469	0	0	0	0	-1.40875
25	0.697692	0	0	0.540942	0	0	-1.67924	0	0	0	0	0	0	0	0	0	0	0	0	0	0	0	-0.576976	0	0	0.374105	-1.61622	0	0	-1.60325	0	0	0	-0.130079	0	0	-1.59379	0	0	0	0	1	-1.68268	-1.22248	1	0	0	0	0.70534
183	0.697692	0	0	-0.201634	0	0	0.0990428	0	0	1	0	0	0	0	0	0	0	0	0	0	0	0	1.4167	0	0	0.374105	1.19993	0	0	-0.0482288	0	0	0	-0.130079	0	0	-0.00587248	0	0	1	0	0	0.223348	0.69056	0	0	1	0.69056	0.978316
101	0.697692	0	0	0.540942	0	0	0.0990428	0	0	0	0	0	1	0	0	0	0	0	0	0	0	0	-0.867353	0	0	0.374105	-0.534902	0	0	-0.257904	0	0	0	-0.130079	0	0	-0.359042	0	0	0	0	1	0.644781	1.36469	1	0	0	0	-1.18367
186	0.697692	0	0	1.30906	0	0	1.86545	0	0	0	1	0	0	0	0	0	0	0	0	0	0	0	-1.33251	0	0	0.374105	0.0128289	0	0	0.460362	0	0	0	1.93173	0	0	-0.196911	0	1	0	0	0	-0.232066	-1.22248	1	0	0	0	1.62897
43	0.697692	0	0	1.30906	0	0	1.86545	0	0	0	1	0	0	0	0	0	0	0	0	0	0	0	-0.128214	0	0	0.374105	0.0128289	0	0	0.460362	0	1	0	1.93173	0	0	-0.196911	0	0	0	0	1	-0.232066	-0.0412665	0	0	0	0	0.00529096
129	0.697692	0	0	-0.201634	0	0	0.0990428	0	0	1	0	0	0	0	0	0	0	0	0	0	0	0	1.4167	0	0	0.374105	1.19993	0	0	-0.0482288	0	0	0	-0.130079	0	0	-0.00587248	0	0	1	0	0	0.223348	1.36469	0	0	1	1.36469	1.93336
199	-0.83784	0	0	-0.201634	0	1	0.0990428	0	0	0	0	0	0	0	0	0	0	0	0	0	0	0	-1.08769	0	0	3.88891	0.828534	1	0	0.190981	0	0	0	-0.130079	0	0	0.862605	0	0	0	0	1	1.02316	-1.22248	0	0	0	0	1.32968
182	-1.55014	0	1	-1.33535	0	0	0.0990428	1	0	0	0	0	0	0	0	0	0	0	0	0	0	0	-1.2187	0	0	-1.44963	-0.00648271	0	0	0.760505	0	0	0	-0.130079	0	0	0.786824	0	0	0	0	1	0.496355	-0.879026	0	0	0	0	1.07127
203	0.697692	0	0	-0.201634	0	0	0.0990428	0	0	0	0	0	0	0	0	0	0	0	0	0	0	0	1.41411	0	1	0.374105	1.19993	0	0	-0.0482288	0	0	0	-0.130079	0	0	-0.00587248	0	0	1	0	0	0.223348	-1.22248	0	0	1	-1.22248	-1.72872
103	-1.55014	0	0	-1.33535	0	0	0.0990428	0	0	0	0	0	0	0	0	0	0	0	0	0	1	0	-0.442949	1	0	-1.44963	0.83767	0	0	1.85082	0	0	0	-0.130079	0	0	1.94244	0	0	0	0	1	0.223348	-0.568619	0	0	0	0	0.25187
244	0.697692	0	0	0.540942	0	0	-1.67924	0	0	0	0	0	0	0	0	0	0	0	0	0	0	0	-1.19258	0	0	0.374105	-1.61622	0	0	-1.60325	0	0	0	-0.130079	0	0	-1.59379	0	0	0	0	1	-1.68268	1.36469	1	0	0	0	-1.6275
255	0.697692	0	0	0.993879	0	0	1.14424	0	0	0	0	1	0	0	0	0	0	0	0	0	0	0	-1.33251	0	0	0.374105	0.0128289	0	0	0.460362	0	0	0	1.21112	0	0	-0.196911	0	1	0	0	0	-0.232066	-1.22248	1	0	0	0	1.62897
280	-1.55014	0	0	-1.33535	0	0	0.0990428	0	0	0	0	0	0	0	0	0	1	0	0	0	0	0	0.283619	1	0	-1.44963	0.83767	0	0	1.85082	0	0	0	-0.130079	0	0	1.94244	0	0	0	0	1	0.223348	-0.568619	0	0	0	0	-0.161271
154	0.697692	0	0	0.540942	0	0	-1.67924	0	0	0	0	0	0	0	0	0	0	0	0	0	0	0	1.19943	0	0	0.374105	-1.61622	0	0	-1.60325	0	0	0	-0.130079	0	0	-1.59379	0	0	0	0	1	-1.68268	1.93083	1	0	0	0	2.3159
70	0.697692	0	0	0.540942	0	0	0.0990428	0	0	0	0	0	1	0	0	0	0	0	0	0	0	0	-1.05068	0	0	0.374105	-0.534902	0	0	-0.257904	0	0	0	-0.130079	0	0	-0.359042	0	0	0	0	1	0.644781	-1.08129	1	0	0	0	1.13608
271	0.697692	0	0	0.540942	0	0	0.0990428	0	0	0	0	0	1	0	0	0	0	0	0	1	0	0	-1.33251	0	0	0.374105	-0.534902	0	0	-0.257904	0	0	0	-0.130079	0	0	-0.359042	0	0	0	0	0	0.644781	1.36469	1	0	0	0	-1.81847
158	0.697692	0	0	0.540942	0	0	-1.67924	0	0	0	0	0	0	0	0	0	0	0	0	0	0	0	0.278242	0	0	0.374105	-1.61622	0	0	-1.60325	0	0	0	-0.130079	0	0	-1.59379	0	0	0	0	1	-1.68268	0.181002	1	0	0	0	0.0503623
282	0.697692	0	0	-0.201634	0	0	0.0990428	0	0	0	0	0	0	0	0	0	0	0	0	0	0	0	1.41411	0	1	0.374105	1.19993	0	0	-0.0482288	0	0	0	-0.130079	0	0	-0.00587248	0	0	1	0	0	0.223348	1.36469	0	0	1	1.36469	1.92983
146	-1.55014	0	0	-1.33535	0	0	0.0990428	1	0	0	0	0	0	0	0	0	0	0	0	0	1	0	-1.26672	0	0	-1.44963	-0.00648271	0	0	0.760505	0	0	0	-0.130079	0	0	0.786824	0	0	0	0	1	0.496355	0.69056	0	0	0	0	-0.874743
205	-1.55014	0	0	-1.33535	0	0	0.0990428	1	0	0	0	0	0	0	0	0	0	1	0	0	0	0	-1.09399	0	0	-1.44963	-0.00648271	0	0	0.760505	0	0	0	-0.130079	0	0	0.786824	0	0	0	0	1	0.496355	0.69056	0	0	0	0	-0.755464
64	0.697692	0	0	1.30906	0	0	1.86545	0	0	0	1	0	0	0	0	0	0	0	0	0	0	0	-1.0122	0	0	0.374105	0.0128289	1	0	0.460362	0	0	0	1.93173	0	0	-0.196911	0	0	0	0	1	-0.232066	0.69056	0	0	0	0	-0.698984
295	0.697692	0	0	-0.201634	0	0	0.0990428	0	0	0	0	0	0	0	0	0	0	0	0	0	0	1	1.40547	0	0	0.374105	1.19993	0	0	-0.0482288	0	0	0	-0.130079	0	0	-0.00587248	0	0	1	0	0	0.223348	1.36469	0	0	1	1.36469	1.91804
168	-1.55014	0	0	-1.33535	0	0	0.0990428	0	0	0	0	0	0	0	0	0	0	0	0	0	1	0	-0.0273021	1	0	-1.44963	0.83767	0	0	1.85082	0	0	0	-0.130079	0	0	1.94244	0	0	0	0	1	0.223348	0.69056	0	0	0	0	-0.0188537
76	0.697692	0	0	0.540942	0	0	0.0990428	0	0	0	0	0	1	0	0	0	0	0	0	0	0	0	-1.05068	0	0	0.374105	-0.534902	0	0	-0.257904	0	0	0	-0.130079	0	0	-0.359042	0	0	0	0	1	0.644781	-1.18709	1	0	0	0	1.24724
118	0.697692	0	0	-0.201634	0	0	0.0990428	0	0	0	0	0	0	0	0	0	0	0	0	0	0	0	1.65975	0	0	0.374105	1.19993	0	0	-0.0482288	0	0	0	-0.130079	0	1	-0.00587248	0	0	1	0	0	0.223348	-1.22248	0	0	1	-1.22248	-2.02901
213	0.697692	0	0	-0.201634	0	0	0.0990428	0	0	0	0	0	0	0	0	0	0	0	0	0	0	0	1.48173	0	0	0.374105	1.19993	0	0	-0.0482288	0	0	0	-0.130079	0	0	-0.00587248	0	0	1	0	1	0.223348	-0.568619	0	0	1	-0.568619	-0.84254
180	-1.55014	0	0	-1.33535	0	0	0.0990428	0	0	0	0	0	0	0	0	0	1	0	0	0	0	0	0.283619	1	0	-1.44963	0.83767	0	0	1.85082	0	0	0	-0.130079	0	0	1.94244	0	0	0	0	1	0.223348	-0.879026	0	0	0	0	-0.249308
99	0.697692	0	0	-0.201634	0	0	0.0990428	0	1	0	0	0	0	0	0	0	0	0	0	0	0	0	-1.33251	0	0	0.374105	1.19993	0	0	-0.0482288	0	0	0	-0.130079	0	0	-0.00587248	0	0	1	0	0	0.223348	-0.0412665	1	0	0	0	0.0549881
135	0.697692	0	0	1.30906	0	0	1.86545	0	0	0	1	0	0	0	0	0	0	0	0	0	0	0	0.0587411	0	0	0.374105	0.0128289	1	0	0.460362	0	0	0	1.93173	0	0	-0.196911	0	0	0	0	1	-0.232066	-1.19425	0	0	0	0	-0.0701516
176	0.697692	0	0	-0.201634	0	0	0.0990428	0	1	0	0	0	0	0	0	0	0	0	0	0	0	0	-1.33251	0	0	0.374105	1.19993	0	0	-0.0482288	0	0	0	-0.130079	0	0	-0.00587248	0	0	1	0	0	0.223348	-1.22248	1	0	0	0	1.62897
287	0.697692	0	0	0.540942	0	0	-1.67924	0	0	0	0	0	0	0	0	0	0	0	0	0	0	0	1.19943	0	0	0.374105	-1.61622	0	0	-1.60325	0	0	0	-0.130079	0	0	-1.59379	0	0	0	0	1	-1.68268	0.181002	1	0	0	0	0.2171
84	0.697692	0	0	-0.201634	0	0	0.0990428	0	0	0	0	0	0	0	0	0	0	0	0	0	0	0	1.41411	0	1	0.374105	1.19993	0	0	-0.0482288	0	0	0	-0.130079	0	0	-0.00587248	0	0	1	0	0	0.223348	0.69056	0	0	1	0.69056	0.976531
39	0.697692	0	0	1.30906	0	0	1.86545	0	0	0	1	0	0	0	0	0	0	0	0	0	0	0	0.0587411	0	0	0.374105	0.0128289	1	0	0.460362	0	0	0	1.93173	0	0	-0.196911	0	0	0	0	1	-0.232066	-0.945083	0	0	0	0	-0.0555151
2	-1.55014	0	0	-1.33535	1	0	0.0990428	1	0	0	0	0	0	0	0	0	0	0	0	0	1	0	0.0852474	0	0	-1.44963	-0.00648271	0	0	0.760505	0	0	0	-0.130079	0	0	0.786824	0	0	0	0	0	0.496355	-0.0412665	0	0	0	0	-0.00351786
68	-1.55014	0	1	-1.33535	0	0	0.0990428	1	0	0	0	0	0	0	0	0	0	0	0	0	0	0	0.438428	0	0	-1.44963	-0.00648271	0	0	0.760505	0	0	0	-0.130079	0	0	0.786824	0	0	0	0	1	0.496355	-1.22248	0	0	0	0	-0.535969
208	0.697692	0	0	0.540942	0	0	-1.67924	0	0	0	0	0	0	0	0	0	0	0	0	0	0	0	-0.576976	0	0	0.374105	-1.61622	0	0	-1.60325	0	0	0	-0.130079	0	0	-1.59379	0	0	0	0	1	-1.68268	0.181002	1	0	0	0	-0.104434
290	0.697692	0	0	-0.201634	0	0	0.0990428	0	0	0	0	0	0	0	0	0	0	0	0	0	0	1	1.40547	0	0	0.374105	1.19993	0	0	-0.0482288	0	0	0	-0.130079	0	0	-0.00587248	0	0	1	0	0	0.223348	-0.568619	0	0	1	-0.568619	-0.79918
253	0.697692	0	0	-0.201634	0	0	0.0990428	0	0	0	0	0	0	0	0	1	0	0	0	0	0	0	1.30099	0	0	0.374105	1.19993	0	0	-0.0482288	0	0	0	-0.130079	0	0	-0.00587248	0	0	1	0	0	0.223348	-0.879026	0	0	1	-0.879026	-1.14361
111	0.697692	0	1	1.30906	0	0	1.86545	0	0	0	1	0	0	0	0	0	0	0	0	0	0	0	-0.567779	0	0	0.374105	0.0128289	0	0	0.460362	0	0	0	1.93173	0	0	-0.196911	0	0	0	0	1	-0.232066	-0.879026	0	0	0	0	0.499093
224	0.697692	0	0	-0.201634	0	0	0.0990428	0	0	0	0	0	0	0	0	0	0	0	0	0	0	0	1.67988	0	0	0.374105	1.19993	0	0	-0.0482288	0	0	0	-0.130079	0	0	-0.00587248	0	0	1	1	0	0.223348	-0.879026	0	0	1	-0.879026	-1.47666
32	-1.55014	0	0	-1.33535	1	0	0.0990428	1	0	0	0	0	0	0	0	0	0	0	0	0	1	0	0.0852474	0	0	-1.44963	-0.00648271	0	0	0.760505	0	0	0	-0.130079	0	0	0.786824	0	0	0	0	0	0.496355	-0.568619	0	0	0	0	-0.0484733
73	0.697692	0	0	0.993879	0	0	1.14424	0	0	0	0	1	0	0	0	0	0	0	0	0	0	0	-1.33251	0	0	0.374105	0.0128289	0	0	0.460362	0	0	0	1.21112	0	0	-0.196911	0	1	0	0	0	-0.232066	-0.568619	1	0	0	0	0.757692
47	0.697692	0	0	0.993879	0	0	1.14424	0	0	0	0	1	0	0	0	0	0	0	0	0	0	0	-1.33251	0	0	0.374105	0.0128289	0	0	0.460362	0	0	0	1.21112	0	0	-0.196911	0	1	0	0	0	-0.232066	1.36469	1	0	0	0	-1.81847
126	0.697692	0	0	0.540942	0	0	-1.67924	0	0	0	0	0	0	0	0	0	0	0	0	0	0	0	-0.576976	0	0	0.374105	-1.61622	0	0	-1.60325	0	0	0	-0.130079	0	0	-1.59379	0	0	0	0	1	-1.68268	0.926989	1	0	0	0	-0.53485
113	-1.55014	0	1	-1.33535	0	0	0.0990428	1	0	0	0	0	0	0	0	0	0	0	0	0	0	0	0.438428	0	0	-1.44963	-0.00648271	0	0	0.760505	0	0	0	-0.130079	0	0	0.786824	0	0	0	0	1	0.496355	0.69056	0	0	0	0	0.302761
96	-1.55014	0	1	-1.33535	0	0	0.0990428	1	0	0	0	0	0	0	0	0	0	0	0	0	0	0	-1.06855	0	0	-1.44963	-0.00648271	0	0	0.760505	0	0	0	-0.130079	0	0	0.786824	0	0	0	0	1	0.496355	0.69056	0	0	0	0	-0.737896
225	-1.55014	0	0	-1.33535	0	0	0.0990428	1	0	0	0	0	0	0	0	0	0	0	0	0	0	0	-0.658182	0	0	-1.44963	-0.00648271	0	1	0.760505	0	0	0	-0.130079	0	0	0.786824	0	0	0	0	1	0.496355	-0.879026	0	0	0	0	0.578559
214	0.697692	0	0	0.540942	0	0	-1.67924	0	0	0	0	0	0	0	0	0	0	0	0	0	0	0	-1.19258	0	0	0.374105	-1.61622	0	0	-1.60325	0	0	0	-0.130079	0	0	-1.59379	0	0	0	0	1	-1.68268	-1.22248	1	0	0	0	1.4579
57	0.697692	0	0	1.30906	0	0	1.86545	0	0	0	1	0	0	0	0	0	0	0	0	0	0	0	-0.128214	0	0	0.374105	0.0128289	0	0	0.460362	0	0	0	1.93173	0	0	-0.196911	0	0	0	0	1	-0.232066	-0.568619	1	0	0	0	0.0729052
123	0.697692	0	0	0.540942	0	0	-1.67924	0	0	0	0	0	0	0	0	0	0	0	0	0	0	0	-0.576976	0	0	0.374105	-1.61622	0	0	-1.60325	0	0	0	-0.130079	0	0	-1.59379	0	0	0	0	1	-1.68268	2.14716	1	0	0	0	-1.23886
106	0.697692	0	0	0.540942	0	0	-1.67924	0	0	0	0	0	0	0	0	0	0	0	0	0	0	0	-0.128214	0	0	0.374105	-1.61622	0	0	-1.60325	0	0	0	-0.130079	0	0	-1.59379	0	0	0	0	1	-1.68268	0.69056	1	0	0	0	-0.0885397
83	-0.760898	1	0	2.03968	0	0	-1.67924	0	0	0	0	0	0	0	0	0	0	0	0	0	0	0	0.616055	0	0	1.1067	-1.61622	0	0	-1.60325	0	1	0	-3.07607	0	0	-1.59379	0	0	0	0	1	-1.68268	1.36469	0	0	0	0	0.840725
17	0.697692	0	0	0.540942	0	0	0.0990428	0	0	0	0	0	0	0	0	0	0	0	0	0	0	0	0.748516	0	0	0.374105	-0.952417	0	0	-0.842441	1	0	0	-0.130079	0	0	1.27591	0	0	0	0	1	2.93597	0.69056	1	0	0	0	0.516895
230	0.697692	0	0	0.540942	0	0	0.0990428	0	0	0	0	0	0	0	0	0	0	0	0	0	0	0	0.748516	0	0	0.374105	-0.952417	0	0	-0.842441	1	0	0	-0.130079	0	0	1.27591	0	0	0	0	1	2.93597	-0.879026	1	0	0	0	-0.657965
98	0.697692	0	0	1.30906	0	0	1.86545	0	0	0	1	0	0	0	0	0	0	0	0	0	0	0	-0.584879	0	0	0.374105	0.0128289	1	0	0.460362	0	0	0	1.93173	0	0	-0.196911	0	0	0	0	1	-0.232066	-0.945083	0	0	0	0	0.552759

## Sheet: y training
	cell_viability
125	74.5525
258	2.10011
241	102.41
37	108.542
34	107.646
55	97.6407
91	100
23	106.719
238	90.3196
132	105.136
128	120.319
152	113.078
10	104.026
283	97.7917
28	106.223
79	81.3171
115	103.066
161	92.953
33	95.5796
142	100.59
66	109.06
216	99.3732
248	88.465
162	100
112	98.3561
69	100
4	95.6903
100	117.384
120	99.1931
215	100
231	109.64
232	106.251
269	42.0447
190	93.3927
85	15.9568
78	110.966
200	131.629
147	97.3807
204	99.5443
257	21.7175
245	115.802
122	101.183
298	100.109
131	104.659
92	105.541
62	103.251
286	145.591
239	102.254
187	73.579
192	93.1368
130	100
247	101.352
50	89.3605
97	117.645
170	120.161
297	101.385
218	123.432
166	94.4721
237	107.732
13	96.3588
171	112.804
294	100
268	29.1524
184	95.8005
264	100
274	100
134	99.48
8	140.417
77	125.811
58	99.6435
175	90.7833
243	95.6512
119	107.387
164	3.37463
276	107.815
63	94.2794
108	26.5234
156	100
141	110.075
88	114.276
179	94.2009
236	2.5974
44	2.10826
226	97.1277
201	102.942
65	100
60	100
93	98.3182
273	96.6844
261	100
279	105.579
250	102.216
157	6.16308
163	126.446
0	100
229	103.369
45	117.473
153	2.02717
40	100
59	97.018
15	118.026
46	99.5447
228	100
109	100
104	118.863
133	111.449
16	12.6638
275	100
193	105.686
202	102.775
116	114.423
272	137.515
74	100
110	104.336
189	106.168
145	94.6075
38	97.7167
27	102.868
252	95.7783
140	32.6997
198	102.271
121	107.975
211	107.538
14	89.4955
87	100
9	89.7763
6	109.632
220	144.271
291	100.009
227	87.1928
299	100
254	90.0681
217	102.84
149	102.802
139	92.8866
67	109.056
3	48.9622
86	104.879
177	98.8823
219	103.873
242	93.8478
48	103.867
233	108.776
117	96.8525
172	96.041
51	107.207
1	100
209	90.5445
18	105.743
12	100
49	94.516
56	96.4698
212	105.379
178	129.995
25	100
183	12.5592
101	115.245
186	100
43	105.489
129	1.40454
199	100
182	93.5063
203	100
103	101.823
244	104.257
255	100
280	103.762
154	86.2033
70	94.1388
271	6.84179
158	88.7731
282	0
146	104.082
205	84.5938
64	97.0019
295	0
168	114.1
76	97.4146
118	100
213	112.624
180	100.357
99	93.574
135	123.901
176	100
287	91.1338
84	10.9265
39	111.527
2	111.278
68	100
208	92.7452
290	106.141
253	107.147
111	98.2306
224	105.858
32	105.556
73	91.0964
47	100.512
126	93.6358
113	108.65
96	89.4376
225	107.994
214	100
57	95.8864
123	89.6665
106	106.194
83	99.072
17	148.91
230	116.648
98	113.951

## Sheet: X test
	x_activ_nm	core_polystyrene	surface_pvp	d3_heterononmetals	doping_au_(25%)	core_cdse	d1_metals	core_ag	doping_na_(1.5%)	doping_fe_(5%)	core_fe3o4	core_fe2o3	core_tio2	doping_fe_(3%)	doping_fe_(4%)	doping_co_(3%)	surface_citrate	surface_lipoic_acid	surface_nh2	doping_cl_(3%)	surface_sodium_citrate	doping_co_(4%)	diameter_(nm)	core_pt	doping_co_(5%)	vwr_activ_nm	ip_activm	surface_peg	surface_bpei	x_activm	core_ceo2	surface_cooh	doping_fe_(2%)	sum_active_m_sm	doping_co_(2%)	doping_co_(1%)	neutons_activem	core_au	doping_na_(3%)	core_zno	doping_fe_(1%)	doping_-	vwr_activm	concentration	surface_-	surface_silanol	surface_pmaa	concentration_multiply_surface_pmaa	concentration_multiply_diameter_(nm)
262	-1.55014	0	0	-1.33535	0	0	0.0990428	1	0	0	0	0	0	0	0	0	0	0	0	0	1	0	0.377022	0	0	-1.44963	-0.00648271	0	0	0.760505	0	0	0	-0.130079	0	0	0.786824	0	0	0	0	1	0.496355	-0.0412665	0	0	0	0	-0.0155584
114	-1.55014	0	0	-1.33535	0	0	0.0990428	0	0	0	0	0	0	0	0	0	1	0	0	0	0	0	0.283619	1	0	-1.44963	0.83767	0	0	1.85082	0	0	0	-0.130079	0	0	1.94244	0	0	0	0	1	0.223348	-0.0412665	0	0	0	0	-0.011704
165	0.697692	0	0	0.540942	0	0	0.0990428	0	0	0	0	0	1	0	0	0	0	0	0	0	0	0	-1.33251	0	0	0.374105	-0.534902	0	0	-0.257904	0	0	0	-0.130079	0	0	-0.359042	0	1	0	0	0	0.644781	-0.879026	1	0	0	0	1.17131
278	-0.83784	0	0	-0.201634	0	1	0.0990428	0	0	0	0	0	0	0	0	0	0	0	0	0	0	0	-1.08769	0	0	3.88891	0.828534	1	0	0.190981	0	0	0	-0.130079	0	0	0.862605	0	0	0	0	1	1.02316	0.926989	0	0	0	0	-1.00827
293	0.697692	0	0	0.540942	0	0	0.0990428	0	0	0	0	0	1	0	0	0	0	0	0	0	0	0	-1.05068	0	0	0.374105	-0.534902	0	0	-0.257904	0	0	0	-0.130079	0	0	-0.359042	0	0	0	0	1	0.644781	-1.15147	1	0	0	0	1.20982
169	0.697692	0	0	1.30906	0	0	1.86545	0	0	0	1	0	0	0	0	0	0	0	0	0	0	0	-1.33251	0	0	0.374105	0.0128289	0	0	0.460362	0	0	0	1.93173	0	0	-0.196911	0	1	0	0	0	-0.232066	-0.879026	1	0	0	0	1.17131
11	0.697692	0	0	-0.201634	0	0	0.0990428	0	0	1	0	0	0	0	0	0	0	0	0	0	0	0	1.4167	0	0	0.374105	1.19993	0	0	-0.0482288	0	0	0	-0.130079	0	0	-0.00587248	0	0	1	0	0	0.223348	-0.879026	0	0	1	-0.879026	-1.24532
235	0.697692	0	0	-0.201634	0	0	0.0990428	0	0	0	0	0	0	1	0	0	0	0	0	0	0	0	1.27313	0	0	0.374105	1.19993	0	0	-0.0482288	0	0	0	-0.130079	0	0	-0.00587248	0	0	1	0	0	0.223348	-0.879026	0	0	1	-0.879026	-1.11912
240	0.697692	0	0	-0.201634	0	0	0.0990428	0	0	0	0	0	0	0	0	1	0	0	0	0	0	0	1.30099	0	0	0.374105	1.19993	0	0	-0.0482288	0	0	0	-0.130079	0	0	-0.00587248	0	0	1	0	0	0.223348	1.36469	0	0	1	1.36469	1.77545
206	-1.55014	0	1	-1.33535	0	0	0.0990428	1	0	0	0	0	0	0	0	0	0	0	0	0	0	0	-1.2187	0	0	-1.44963	-0.00648271	0	0	0.760505	0	0	0	-0.130079	0	0	0.786824	0	0	0	0	1	0.496355	-0.0412665	0	0	0	0	0.0502917
194	0.697692	0	0	1.30906	0	0	1.86545	0	0	0	1	0	0	0	0	0	0	0	0	0	0	0	-0.128214	0	0	0.374105	0.0128289	0	0	0.460362	0	0	0	1.93173	0	0	-0.196911	0	0	0	0	1	-0.232066	-1.22248	1	0	0	0	0.156739
223	0.697692	0	0	0.540942	0	0	-1.67924	0	0	0	0	0	0	0	0	0	0	0	0	0	0	0	-1.19258	0	0	0.374105	-1.61622	0	0	-1.60325	0	0	0	-0.130079	0	0	-1.59379	0	0	0	0	1	-1.68268	-0.568619	1	0	0	0	0.678122
52	0.697692	0	0	0.540942	0	0	0.0990428	0	0	0	0	0	0	0	0	0	0	0	0	0	0	0	0.748516	0	0	0.374105	-0.952417	0	0	-0.842441	1	0	0	-0.130079	0	0	1.27591	0	0	0	0	1	2.93597	-1.22248	1	0	0	0	-0.915044
167	0.697692	0	0	0.540942	0	0	-1.67924	0	0	0	0	0	0	0	0	0	0	0	1	0	0	0	0.63663	0	0	0.374105	-1.61622	0	0	-1.60325	0	0	0	-0.130079	0	0	-1.59379	0	0	0	0	1	-1.68268	1.93083	0	0	0	0	1.22922
30	0.697692	0	0	1.30906	0	0	1.86545	0	0	0	1	0	0	0	0	0	0	0	0	0	0	0	-1.33251	0	0	0.374105	0.0128289	0	0	0.460362	0	0	0	1.93173	0	0	-0.196911	0	1	0	0	0	-0.232066	1.36469	1	0	0	0	-1.81847
150	0.697692	0	0	-0.201634	0	0	0.0990428	0	0	0	0	0	0	0	0	0	0	0	0	0	0	0	1.65975	0	0	0.374105	1.19993	0	0	-0.0482288	0	0	0	-0.130079	0	1	-0.00587248	0	0	1	0	0	0.223348	-0.0412665	0	0	1	-0.0412665	-0.0684922
31	0.697692	0	0	0.540942	0	0	-1.67924	0	0	0	0	0	0	0	0	0	0	0	0	0	0	0	-0.60074	0	0	0.374105	-1.61622	0	0	-1.60325	0	0	0	-0.130079	0	0	-1.59379	0	0	0	0	1	-1.68268	-0.879026	0	1	0	0	0.528066
75	0.697692	0	0	0.540942	0	0	0.0990428	0	0	0	0	0	1	0	0	0	0	0	0	1	0	0	-1.33251	0	0	0.374105	-0.534902	0	0	-0.257904	0	0	0	-0.130079	0	0	-0.359042	0	0	0	0	0	0.644781	0.69056	1	0	0	0	-0.92018
148	0.697692	0	0	0.540942	0	0	0.0990428	0	0	0	0	0	0	0	0	0	0	0	0	0	0	0	0.743309	0	0	0.374105	-0.952417	0	0	-0.842441	1	0	0	-0.130079	0	0	1.27591	0	0	0	0	1	2.93597	1.36469	1	0	0	0	1.01439
94	-1.55014	0	0	-1.33535	0	0	0.0990428	1	0	0	0	0	0	0	0	0	0	1	0	0	0	0	-1.09399	0	0	-1.44963	-0.00648271	0	0	0.760505	0	0	0	-0.130079	0	0	0.786824	0	0	0	0	1	0.496355	-0.568619	0	0	0	0	0.622062
188	-1.55014	0	0	-1.33535	0	0	0.0990428	0	0	0	0	0	0	0	0	0	0	0	0	0	1	0	-0.0273021	1	0	-1.44963	0.83767	0	0	1.85082	0	0	0	-0.130079	0	0	1.94244	0	0	0	0	1	0.223348	1.36469	0	0	0	0	-0.0372589
124	0.697692	0	0	1.30906	0	0	1.86545	0	0	0	1	0	0	0	0	0	0	0	0	0	0	0	-0.128214	0	0	0.374105	0.0128289	0	0	0.460362	0	1	0	1.93173	0	0	-0.196911	0	0	0	0	1	-0.232066	-1.22248	0	0	0	0	0.156739
82	0.697692	0	0	-0.201634	0	0	0.0990428	0	0	0	0	0	0	0	0	0	0	0	0	0	0	0	1.48173	0	0	0.374105	1.19993	0	0	-0.0482288	0	0	0	-0.130079	0	0	-0.00587248	0	0	1	0	1	0.223348	1.36469	0	0	1	1.36469	2.0221
159	0.697692	0	0	0.540942	0	0	-1.67924	0	0	0	0	0	0	0	0	0	0	0	0	0	0	0	-0.128214	0	0	0.374105	-1.61622	0	0	-1.60325	0	0	0	-0.130079	0	0	-1.59379	0	0	0	0	1	-1.68268	-1.22248	1	0	0	0	0.156739
29	-1.55014	0	1	-1.33535	0	0	0.0990428	1	0	0	0	0	0	0	0	0	0	0	0	0	0	0	-1.2187	0	0	-1.44963	-0.00648271	0	0	0.760505	0	0	0	-0.130079	0	0	0.786824	0	0	0	0	1	0.496355	1.36469	0	0	0	0	-1.66316
137	0.697692	0	0	0.540942	0	0	0.0990428	0	0	0	0	0	1	0	0	0	0	0	0	0	0	0	-1.33251	0	0	0.374105	-0.534902	0	0	-0.257904	0	0	0	-0.130079	0	0	-0.359042	0	1	0	0	0	0.644781	-0.568619	1	0	0	0	0.757692
151	-1.55014	0	0	-1.33535	0	0	0.0990428	0	0	0	0	0	0	0	0	0	0	0	0	0	1	0	-0.0273021	1	0	-1.44963	0.83767	0	0	1.85082	0	0	0	-0.130079	0	0	1.94244	0	0	0	0	1	0.223348	-0.0412665	0	0	0	0	0.00112666
265	-1.55014	0	0	-1.33535	0	0	0.0990428	1	0	0	0	0	0	0	0	0	0	0	0	0	1	0	-1.26672	0	0	-1.44963	-0.00648271	0	0	0.760505	0	0	0	-0.130079	0	0	0.786824	0	0	0	0	1	0.496355	-0.879026	0	0	0	0	1.11348
80	0.697692	0	0	-0.201634	0	0	0.0990428	0	0	0	0	0	0	1	0	0	0	0	0	0	0	0	1.27313	0	0	0.374105	1.19993	0	0	-0.0482288	0	0	0	-0.130079	0	0	-0.00587248	0	0	1	0	0	0.223348	-0.568619	0	0	1	-0.568619	-0.723928
19	0.697692	0	0	1.30906	0	0	1.86545	0	0	0	1	0	0	0	0	0	0	0	0	0	0	0	-0.128214	0	0	0.374105	0.0128289	0	0	0.460362	0	1	0	1.93173	0	0	-0.196911	0	0	0	0	1	-0.232066	1.36469	0	0	0	0	-0.174973
266	0.697692	0	0	-0.201634	0	0	0.0990428	0	0	0	0	0	0	0	1	0	0	0	0	0	0	0	1.49247	0	0	0.374105	1.19993	0	0	-0.0482288	0	0	0	-0.130079	0	0	-0.00587248	0	0	1	0	0	0.223348	-0.0412665	0	0	1	-0.0412665	-0.0615891
127	0.697692	0	0	0.540942	0	0	0.0990428	0	0	0	0	0	1	0	0	0	0	0	0	0	0	0	-0.867353	0	0	0.374105	-0.534902	0	0	-0.257904	0	0	0	-0.130079	0	0	-0.359042	0	0	0	0	1	0.644781	-1.22248	1	0	0	0	1.06032
185	0.697692	0	0	-0.201634	0	0	0.0990428	0	0	0	0	0	0	0	0	0	0	0	0	0	0	1	1.40547	0	0	0.374105	1.19993	0	0	-0.0482288	0	0	0	-0.130079	0	0	-0.00587248	0	0	1	0	0	0.223348	-1.22248	0	0	1	-1.22248	-1.71816
144	0.697692	0	0	-0.201634	0	0	0.0990428	0	0	0	0	0	0	0	0	0	0	0	0	0	0	0	1.65975	0	0	0.374105	1.19993	0	0	-0.0482288	0	0	0	-0.130079	0	1	-0.00587248	0	0	1	0	0	0.223348	-0.879026	0	0	1	-0.879026	-1.45897
296	-1.55014	0	0	-1.33535	0	0	0.0990428	1	0	0	0	0	0	0	0	0	0	0	0	0	1	0	-0.510551	0	0	-1.44963	-0.00648271	0	0	0.760505	0	0	0	-0.130079	0	0	0.786824	0	0	0	0	1	0.496355	0.69056	0	0	0	0	-0.352566
22	-0.760898	1	0	2.03968	0	0	-1.67924	0	0	0	0	0	0	0	0	0	0	0	1	0	0	0	0.593608	0	0	1.1067	-1.61622	0	0	-1.60325	0	0	0	-3.07607	0	0	-1.59379	0	0	0	0	1	-1.68268	-1.22248	0	0	0	0	-0.725673
89	-0.760898	1	0	2.03968	0	0	-1.67924	0	0	0	0	0	0	0	0	0	0	0	0	0	0	0	-0.128214	0	0	1.1067	-1.61622	0	0	-1.60325	0	1	0	-3.07607	0	0	-1.59379	0	0	0	0	1	-1.68268	-1.22248	0	0	0	0	0.156739
251	0.697692	0	0	-0.201634	0	0	0.0990428	0	0	0	0	0	0	0	0	0	0	0	0	0	0	0	1.48173	0	0	0.374105	1.19993	0	0	-0.0482288	0	0	0	-0.130079	0	0	-0.00587248	0	0	1	0	1	0.223348	-0.0412665	0	0	1	-0.0412665	-0.0611458
35	0.697692	0	1	1.30906	0	0	1.86545	0	0	0	1	0	0	0	0	0	0	0	0	0	0	0	-0.567779	0	0	0.374105	0.0128289	0	0	0.460362	0	0	0	1.93173	0	0	-0.196911	0	0	0	0	1	-0.232066	-0.0412665	0	0	0	0	0.0234303
41	0.697692	0	0	0.540942	0	0	-1.67924	0	0	0	0	0	0	0	0	0	0	0	1	0	0	0	0.63663	0	0	0.374105	-1.61622	0	0	-1.60325	0	0	0	-0.130079	0	0	-1.59379	0	0	0	0	1	-1.68268	0.926989	0	0	0	0	0.590148
71	0.697692	0	0	0.540942	0	0	-1.67924	0	0	0	0	0	0	0	0	0	0	0	0	0	0	0	-0.576976	0	0	0.374105	-1.61622	0	0	-1.60325	0	0	0	-0.130079	0	0	-1.59379	0	0	0	0	1	-1.68268	-0.426559	1	0	0	0	0.246114
54	-1.55014	0	0	-1.33535	0	0	0.0990428	1	0	0	0	0	0	0	0	0	0	1	0	0	0	0	-1.09399	0	0	-1.44963	-0.00648271	0	0	0.760505	0	0	0	-0.130079	0	0	0.786824	0	0	0	0	1	0.496355	1.36469	0	0	0	0	-1.49295
138	0.697692	0	0	-0.201634	0	0	0.0990428	0	0	0	0	0	0	0	0	0	0	0	0	0	0	0	1.33744	0	0	0.374105	1.19993	0	0	-0.0482288	0	0	0	-0.130079	1	0	-0.00587248	0	0	1	0	0	0.223348	-0.879026	0	0	1	-0.879026	-1.17564
42	0.697692	0	0	0.540942	0	0	-1.67924	0	0	0	0	0	0	0	0	0	0	0	1	0	0	0	0.63663	0	0	0.374105	-1.61622	0	0	-1.60325	0	0	0	-0.130079	0	0	-1.59379	0	0	0	0	1	-1.68268	1.53785	0	0	0	0	0.979038
95	0.697692	0	0	1.30906	0	0	1.86545	0	0	0	1	0	0	0	0	0	0	0	0	0	0	0	-1.0122	0	0	0.374105	0.0128289	1	0	0.460362	0	0	0	1.93173	0	0	-0.196911	0	0	0	0	1	-0.232066	2.14716	0	0	0	0	-2.17335
284	0.697692	0	0	1.30906	0	0	1.86545	0	0	0	1	0	0	0	0	0	0	0	0	0	0	0	-1.33251	0	0	0.374105	0.0128289	0	0	0.460362	0	0	0	1.93173	0	0	-0.196911	0	1	0	0	0	-0.232066	0.69056	1	0	0	0	-0.92018
288	0.697692	0	0	-0.201634	0	0	0.0990428	0	1	0	0	0	0	0	0	0	0	0	0	0	0	0	-1.33251	0	0	0.374105	1.19993	0	0	-0.0482288	0	0	0	-0.130079	0	0	-0.00587248	0	0	1	0	0	0.223348	1.36469	1	0	0	0	-1.81847
285	0.697692	0	0	-0.201634	0	0	0.0990428	0	0	0	0	0	0	0	0	0	0	0	0	0	0	0	0.256526	0	0	0.374105	1.19993	0	0	-0.0482288	0	0	0	-0.130079	0	0	-0.00587248	0	0	1	0	1	0.223348	-0.0412665	1	0	0	0	-0.010586
72	0.697692	0	0	0.540942	0	0	0.0990428	0	0	0	0	0	1	0	0	0	0	0	0	0	0	0	-1.05068	0	0	0.374105	-0.534902	0	0	-0.257904	0	0	0	-0.130079	0	0	-0.359042	0	0	0	0	1	0.644781	-1.22248	1	0	0	0	1.28443
234	0.697692	0	0	1.30906	0	0	1.86545	0	0	0	1	0	0	0	0	0	0	0	0	0	0	0	-1.33251	0	0	0.374105	0.0128289	0	0	0.460362	0	0	0	1.93173	0	0	-0.196911	0	1	0	0	0	-0.232066	-0.0412665	1	0	0	0	0.0549881
26	0.697692	0	0	-0.201634	0	0	0.0990428	0	0	0	0	0	0	0	0	0	0	0	0	0	0	0	1.67988	0	0	0.374105	1.19993	0	0	-0.0482288	0	0	0	-0.130079	0	0	-0.00587248	0	0	1	1	0	0.223348	-1.22248	0	0	1	-1.22248	-2.05361
270	-1.55014	0	0	-1.33535	0	0	0.0990428	0	0	0	0	0	0	0	0	0	0	0	0	0	1	0	-0.442949	1	0	-1.44963	0.83767	0	0	1.85082	0	0	0	-0.130079	0	0	1.94244	0	0	0	0	1	0.223348	-0.0412665	0	0	0	0	0.018279
249	0.697692	0	0	-0.201634	0	0	0.0990428	0	0	0	0	0	0	0	0	0	0	0	0	0	0	0	1.33744	0	0	0.374105	1.19993	0	0	-0.0482288	0	0	0	-0.130079	1	0	-0.00587248	0	0	1	0	0	0.223348	0.69056	0	0	1	0.69056	0.923582
20	0.697692	0	0	0.540942	0	0	-1.67924	0	0	0	0	0	0	0	0	0	0	0	0	0	0	0	1.19943	0	0	0.374105	-1.61622	0	0	-1.60325	0	0	0	-0.130079	0	0	-1.59379	0	0	0	0	1	-1.68268	-0.798472	1	0	0	0	-0.957714
281	0.697692	0	0	-0.201634	0	0	0.0990428	0	0	0	0	0	0	0	0	0	0	0	0	0	0	0	1.1366	0	0	0.374105	1.19993	0	0	-0.0482288	0	0	0	-0.130079	0	0	-0.00587248	0	0	1	0	1	0.223348	-0.879026	1	0	0	0	-0.999099
289	0.697692	0	0	0.540942	0	0	-1.67924	0	0	0	0	0	0	0	0	0	0	0	0	0	0	0	0.278242	0	0	0.374105	-1.61622	0	0	-1.60325	0	0	0	-0.130079	0	0	-1.59379	0	0	0	0	1	-1.68268	-1.22248	1	0	0	0	-0.340144
81	0.697692	0	0	0.540942	0	0	0.0990428	0	0	0	0	0	1	0	0	0	0	0	0	1	0	0	-1.33251	0	0	0.374105	-0.534902	0	0	-0.257904	0	0	0	-0.130079	0	0	-0.359042	0	0	0	0	0	0.644781	-0.568619	1	0	0	0	0.757692
256	0.697692	0	0	0.540942	0	0	-1.67924	0	0	0	0	0	0	0	0	0	0	0	0	0	0	0	-0.60074	0	0	0.374105	-1.61622	0	0	-1.60325	0	0	0	-0.130079	0	0	-1.59379	0	0	0	0	1	-1.68268	-0.0412665	0	1	0	0	0.0247904
191	0.697692	0	0	1.30906	0	0	1.86545	0	0	0	1	0	0	0	0	0	0	0	0	0	0	0	-0.128214	0	0	0.374105	0.0128289	0	0	0.460362	0	0	0	1.93173	0	0	-0.196911	0	0	0	0	1	-0.232066	-0.879026	1	0	0	0	0.112704
24	-1.55014	0	0	-1.33535	0	0	0.0990428	1	0	0	0	0	0	0	0	0	0	0	0	0	1	0	-1.26672	0	0	-1.44963	-0.00648271	0	0	0.760505	0	0	0	-0.130079	0	0	0.786824	0	0	0	0	1	0.496355	-0.0412665	0	0	0	0	0.0522729
210	0.697692	0	0	0.540942	0	0	-1.67924	0	0	0	0	0	0	0	0	0	0	0	1	0	0	0	0.63663	0	0	0.374105	-1.61622	0	0	-1.60325	0	0	0	-0.130079	0	0	-1.59379	0	0	0	0	1	-1.68268	-1.22306	0	0	0	0	-0.778634
102	0.697692	0	0	-0.201634	0	0	0.0990428	0	0	0	0	0	0	0	0	0	0	0	0	0	0	1	1.40547	0	0	0.374105	1.19993	0	0	-0.0482288	0	0	0	-0.130079	0	0	-0.00587248	0	0	1	0	0	0.223348	-0.879026	0	0	1	-0.879026	-1.23545
197	0.697692	0	0	-0.201634	0	0	0.0990428	0	0	0	0	0	0	0	0	0	0	0	0	0	0	0	1.33744	0	0	0.374105	1.19993	0	0	-0.0482288	0	0	0	-0.130079	1	0	-0.00587248	0	0	1	0	0	0.223348	1.36469	0	0	1	1.36469	1.82519
53	0.697692	0	0	0.540942	0	0	-1.67924	0	0	0	0	0	0	0	0	0	0	0	0	0	0	0	-0.60074	0	0	0.374105	-1.61622	0	0	-1.60325	0	0	0	-0.130079	0	0	-1.59379	0	0	0	0	1	-1.68268	-0.568619	0	1	0	0	0.341592
105	-0.760898	1	0	2.03968	0	0	-1.67924	0	0	0	0	0	0	0	0	0	0	0	0	0	0	0	-0.128214	0	0	1.1067	-1.61622	0	0	-1.60325	0	1	0	-3.07607	0	0	-1.59379	0	0	0	0	1	-1.68268	-0.879026	0	0	0	0	0.112704
136	-1.55014	0	0	-1.33535	0	0	0.0990428	0	0	0	0	0	0	0	0	0	0	0	0	0	1	0	-1.14226	0	0	-1.44963	1.03578	0	0	2.74071	0	0	0	-0.130079	0	0	1.9596	1	0	0	0	1	0.496355	-0.568619	0	0	0	0	0.649513
221	0.697692	0	0	-0.201634	0	0	0.0990428	0	0	0	0	0	0	0	0	0	0	0	0	0	0	0	1.41411	0	1	0.374105	1.19993	0	0	-0.0482288	0	0	0	-0.130079	0	0	-0.00587248	0	0	1	0	0	0.223348	-0.879026	0	0	1	-0.879026	-1.24304
292	-1.55014	0	0	-1.33535	0	0	0.0990428	1	0	0	0	0	0	0	0	0	0	0	0	0	1	0	-1.03228	0	0	-1.44963	-0.00648271	0	0	0.760505	0	0	0	-0.130079	0	0	0.786824	0	0	0	0	1	0.496355	0.69056	0	0	0	0	-0.712853
61	-1.55014	0	1	-1.33535	0	0	0.0990428	1	0	0	0	0	0	0	0	0	0	0	0	0	0	0	-1.06855	0	0	-1.44963	-0.00648271	0	0	0.760505	0	0	0	-0.130079	0	0	0.786824	0	0	0	0	1	0.496355	-0.0412665	0	0	0	0	0.0440952
173	0.697692	0	0	-0.201634	0	0	0.0990428	0	0	0	0	0	0	0	0	0	0	0	0	0	0	1	1.40547	0	0	0.374105	1.19993	0	0	-0.0482288	0	0	0	-0.130079	0	0	-0.00587248	0	0	1	0	0	0.223348	0.69056	0	0	1	0.69056	0.970565
36	-1.55014	0	1	-1.33535	0	0	0.0990428	1	0	0	0	0	0	0	0	0	0	0	0	0	0	0	0.438428	0	0	-1.44963	-0.00648271	0	0	0.760505	0	0	0	-0.130079	0	0	0.786824	0	0	0	0	1	0.496355	-0.0412665	0	0	0	0	-0.0180924
143	0.697692	0	0	0.540942	0	0	0.0990428	0	0	0	0	0	1	0	0	0	0	0	0	0	0	0	-0.96822	0	0	0.374105	-0.534902	0	0	-0.257904	0	0	0	-0.130079	0	0	-0.359042	0	0	0	0	1	0.644781	-0.0412665	1	0	0	0	0.0399551
21	0.697692	0	0	0.540942	0	0	-1.67924	0	0	0	0	0	0	0	0	0	0	0	0	0	0	0	0.278242	0	0	0.374105	-1.61622	0	0	-1.60325	0	0	0	-0.130079	0	0	-1.59379	0	0	0	0	1	-1.68268	1.53785	1	0	0	0	0.427893
181	0.697692	0	0	-0.201634	0	0	0.0990428	0	0	0	0	0	0	0	0	0	0	0	0	0	0	0	0.256526	0	0	0.374105	1.19993	0	0	-0.0482288	0	0	0	-0.130079	0	0	-0.00587248	0	0	1	0	1	0.223348	-0.879026	1	0	0	0	-0.225493
155	-0.83784	0	0	-0.201634	0	1	0.0990428	0	0	0	0	0	0	0	0	0	0	0	0	0	0	0	-1.08769	0	0	3.88891	0.828534	1	0	0.190981	0	0	0	-0.130079	0	0	0.862605	0	0	0	0	1	1.02316	1.93083	0	0	0	0	-2.10014
107	-1.55014	0	0	-1.33535	0	0	0.0990428	0	0	0	0	0	0	0	0	0	0	0	0	0	1	0	-1.14226	0	0	-1.44963	1.03578	0	0	2.74071	0	0	0	-0.130079	0	0	1.9596	1	0	0	0	1	0.496355	0.69056	0	0	0	0	-0.788801
5	-1.55014	0	0	-1.33535	1	0	0.0990428	1	0	0	0	0	0	0	0	0	0	0	0	0	1	0	0.0852474	0	0	-1.44963	-0.00648271	0	0	0.760505	0	0	0	-0.130079	0	0	0.786824	0	0	0	0	0	0.496355	1.36469	0	0	0	0	0.116336
207	0.697692	0	0	0.540942	0	0	-1.67924	0	0	0	0	0	0	0	0	0	0	0	0	0	0	0	-0.128214	0	0	0.374105	-1.61622	0	0	-1.60325	0	0	0	-0.130079	0	0	-1.59379	0	0	0	0	1	-1.68268	-0.568619	1	0	0	0	0.0729052
277	-1.55014	0	1	-1.33535	0	0	0.0990428	1	0	0	0	0	0	0	0	0	0	0	0	0	0	0	-1.2187	0	0	-1.44963	-0.00648271	0	0	0.760505	0	0	0	-0.130079	0	0	0.786824	0	0	0	0	1	0.496355	-0.568619	0	0	0	0	0.692979
259	0.697692	0	0	-0.201634	0	0	0.0990428	0	0	0	0	0	0	0	0	0	0	0	0	0	0	0	0.256526	0	0	0.374105	1.19993	0	0	-0.0482288	0	0	0	-0.130079	0	0	-0.00587248	0	0	1	0	1	0.223348	-1.13394	1	0	0	0	-0.290884
7	0.697692	0	0	-0.201634	0	0	0.0990428	0	0	0	0	0	0	0	1	0	0	0	0	0	0	0	1.49247	0	0	0.374105	1.19993	0	0	-0.0482288	0	0	0	-0.130079	0	0	-0.00587248	0	0	1	0	0	0.223348	-0.879026	0	0	1	-0.879026	-1.31192
267	0.697692	0	0	0.540942	0	0	0.0990428	0	0	0	0	0	1	0	0	0	0	0	0	0	0	0	-0.96822	0	0	0.374105	-0.534902	0	0	-0.257904	0	0	0	-0.130079	0	0	-0.359042	0	0	0	0	1	0.644781	-0.879026	1	0	0	0	0.851091
174	0.697692	0	0	-0.201634	0	0	0.0990428	0	0	0	0	0	0	0	0	0	0	0	0	0	0	0	1.23525	0	0	0.374105	1.19993	0	0	-0.0482288	0	0	1	-0.130079	0	0	-0.00587248	0	0	1	0	0	0.223348	-0.568619	0	0	1	-0.568619	-0.702389
90	0.697692	0	0	0.540942	0	0	0.0990428	0	0	0	0	0	1	0	0	0	0	0	0	0	0	0	-1.33251	0	0	0.374105	-0.534902	0	0	-0.257904	0	0	0	-0.130079	0	0	-0.359042	0	1	0	0	0	0.644781	-1.22248	1	0	0	0	1.62897
260	-1.55014	0	0	-1.33535	0	0	0.0990428	1	0	0	0	0	0	0	0	0	0	0	0	0	1	0	0.377022	0	0	-1.44963	-0.00648271	0	0	0.760505	0	0	0	-0.130079	0	0	0.786824	0	0	0	0	1	0.496355	0.69056	0	0	0	0	0.260356
222	0.697692	0	0	1.30906	0	0	1.86545	0	0	0	1	0	0	0	0	0	0	0	0	0	0	0	-1.0122	0	0	0.374105	0.0128289	1	0	0.460362	0	0	0	1.93173	0	0	-0.196911	0	0	0	0	1	-0.232066	-0.945083	0	0	0	0	0.956611
196	0.697692	0	0	0.540942	0	0	0.0990428	0	0	0	0	0	0	0	0	0	0	0	0	0	0	0	0.743309	0	0	0.374105	-0.952417	0	0	-0.842441	1	0	0	-0.130079	0	0	1.27591	0	0	0	0	1	2.93597	-1.22248	1	0	0	0	-0.908679
195	0.697692	0	0	-0.201634	0	0	0.0990428	0	0	1	0	0	0	0	0	0	0	0	0	0	0	0	1.4167	0	0	0.374105	1.19993	0	0	-0.0482288	0	0	0	-0.130079	0	0	-0.00587248	0	0	1	0	0	0.223348	-1.22248	0	0	1	-1.22248	-1.73188
160	0.697692	0	0	0.540942	0	0	-1.67924	0	0	0	0	0	0	0	0	0	0	0	0	0	0	0	0.278242	0	0	0.374105	-1.61622	0	0	-1.60325	0	0	0	-0.130079	0	0	-1.59379	0	0	0	0	1	-1.68268	-0.426559	1	0	0	0	-0.118686
263	-0.760898	1	0	2.03968	0	0	-1.67924	0	0	0	0	0	0	0	0	0	0	0	0	0	0	0	0.616055	0	0	1.1067	-1.61622	0	0	-1.60325	0	1	0	-3.07607	0	0	-1.59379	0	0	0	0	1	-1.68268	-0.879026	0	0	0	0	-0.541528
246	-1.55014	0	0	-1.33535	0	0	0.0990428	1	0	0	0	0	0	0	0	0	0	0	0	0	0	0	-0.658182	0	0	-1.44963	-0.00648271	0	1	0.760505	0	0	0	-0.130079	0	0	0.786824	0	0	0	0	1	0.496355	-0.0412665	0	0	0	0	0.0271609

## Sheet: y test
	cell_viability
262	113.101
114	102.834
165	96.1622
278	105.321
293	94.631
169	96.0868
11	109.75
235	105.499
240	2.18159
206	101.643
194	100
223	102.25
52	100
167	46.5336
30	111.376
150	112.9
31	100.79
75	7.03251
148	105.765
94	104.344
188	101.793
124	100
82	0
159	100
29	51.0919
137	95.505
151	100.549
265	103.852
80	103.592
19	112.648
266	114.514
127	100
185	100
144	102.734
296	91.0564
22	100
89	100
251	113.379
35	166.481
41	87.3495
71	95.2861
54	91.8807
138	108.948
42	66.4251
95	75.1642
284	107.088
288	102.442
285	47.3546
72	100
234	106.4
26	100
270	106.627
249	21.2446
20	95.5978
281	94.9217
289	100
81	76.9189
256	108.735
191	97.7283
24	103.008
210	100
102	109.443
197	2.06009
53	108.746
105	97.7396
136	106.495
221	97.7009
292	114.344
61	103.993
173	14.3007
36	100.279
143	108.462
21	89.4276
181	112.058
155	102.036
107	124.995
5	107.49
207	100.33
277	103.371
259	104.791
7	111.365
267	102.662
174	96.3723
90	100
260	131.748
222	93.5426
196	100
195	100
160	88.284
263	101.194
246	94.673
