# Supplementary material for: A Nano-QSTR model to predict nano-cytotoxicity: an approach using human lung cells data
Source: Part Fibre Toxicol. 2023 May 22;20:21. doi: 10.1186/s12989-023-00530-0 (PMC10201760; doi:10.1186/s12989-023-00530-0)
Supplement: Supplementary file 1 — Additional file 1. Table S1 Original dataset. Table S2 List and description of calculated nano-descriptors. Table S3 Dataset with calculated nano-descriptors. Table S4 Dataset for modelling after the filtering step. Table S5 Unseen subset after the filtering step. Table S6 Training and test data after nano-descriptors selection. Table S7 Dataset assuming data normalization by ENMs surface area. Table S8 Applicability domain of the proposed ML nano-QSTR model. [file 12989_2023_530_MOESM1_ESM.zip › Table S7 _ Dataset assuming data normalization by ENMs surface area.xlsx]

## Sheet: Dataset for modeling 
	core	d1_metals	d2_semimetals	d3_heterononmetals	metals_sumip	semimetals_sumip	electrons_activem	atwt_activem	massno_activem	neutons_activem	ip_activm	x_activm	vwr_activm	electrons_activ_sm	atwt_activ_sm	massno_activ_sm	neutons_activ_sm	ip_activ_sm	x_activ_sm	vwr_activ_sm	electrons_activ_nm	atwt_activ_nm	massno_activ_nm	neutons_activ_nm	ip_activ_nm	x_activ_nm	vwr_activ_nm	sum_active_m_sm	sumelectrons_active_m_sm	sumatwt_active_m_sm	summassno_active_m_sm	sumneutons_active_m_sm	doping	surface	diameter_(nm)	concentration	cell_viability
0	zno	1.30798e-05	0	1.30798e-05	0.0118307	0	0.000392394	0.000855157	0.000850187	0.000457793	0.0118307	2.09277e-05	1.80501e-06	0	0	0	0	0	0	0	0.000104638	0.000209264	0.000209277	0.000104638	0.0171869	4.57793e-05	9.67905e-07	1.30798e-05	0.000392394	0.000855157	0.000850187	0.000457793	co_(2%)	pmaa	0.00204045	1.30798e-07	100
1	pt	6.42251e-05	0	0	0.0556832	0	0.00500956	0.012529	0.0125239	0.00751434	0.0556832	0.000141295	8.86306e-06	0	0	0	0	0	0	0	0	0	0	0	0	0	0	6.42251e-05	0.00500956	0.012529	0.0125239	0.00751434	-	citrate	0.00452145	0	100
2	ag	8.84194e-05	0	0	0.0670219	0	0.00415571	0.00953763	0.0095493	0.00539358	0.0670219	0.000167997	1.27324e-05	0	0	0	0	0	0	0	0	0	0	0	0	0	0	8.84194e-05	0.00415571	0.00953763	0.0095493	0.00539358	au_(25%)	sodium_citrate	0.00530516	0.00221049	111.278
3	zno	1.74656e-05	0	1.74656e-05	0.0157976	0	0.000523967	0.0011419	0.00113526	0.000611295	0.0157976	2.79449e-05	2.41025e-06	0	0	0	0	0	0	0	0.000139725	0.000279432	0.000279449	0.000139725	0.0229497	6.11295e-05	1.29245e-06	1.74656e-05	0.000523967	0.0011419	0.00113526	0.000611295	-	-	0.00235785	0.00174656	48.9622
4	fe2o3	0.0210453	0	0.0315679	16.0155	0	0.273589	0.587637	0.589268	0.315679	8.00773	0.0189408	0.00132585	0	0	0	0	0	0	0	0.0841811	0.168352	0.168362	0.0841811	13.8268	0.0368292	0.000778675	0.0210453	0.273589	0.587637	0.589268	0.315679	na_(3%)	-	0.0578745	0.526132	95.6903
5	ag	8.84194e-05	0	0	0.0670219	0	0.00415571	0.00953763	0.0095493	0.00539358	0.0670219	0.000167997	1.27324e-05	0	0	0	0	0	0	0	0	0	0	0	0	0	0	8.84194e-05	0.00415571	0.00953763	0.0095493	0.00539358	au_(25%)	sodium_citrate	0.00530516	0.00884194	107.49
6	zno	8.11932e-06	0	8.11932e-06	0.00734393	0	0.00024358	0.000530841	0.000527756	0.000284176	0.00734393	1.29909e-05	1.12047e-06	0	0	0	0	0	0	0	6.49546e-05	0.000129901	0.000129909	6.49546e-05	0.0106688	2.84176e-05	6.0083e-07	8.11932e-06	0.00024358	0.000530841	0.000527756	0.000284176	fe_(1%)	pmaa	0.00160763	0.000202983	109.632
7	zno	1.05136e-05	0	1.05136e-05	0.00950956	0	0.000315408	0.000687379	0.000683384	0.000367976	0.00950956	1.68218e-05	1.45088e-06	0	0	0	0	0	0	0	8.41088e-05	0.000168207	0.000168218	8.41088e-05	0.0138149	3.67976e-05	7.78007e-07	1.05136e-05	0.000315408	0.000687379	0.000683384	0.000367976	fe_(4%)	pmaa	0.00182937	6.571e-05	111.365
8	ag	5.54002e-05	0	0	0.0419934	0	0.00260381	0.00597591	0.00598323	0.00337942	0.0419934	0.00010526	7.97764e-06	0	0	0	0	0	0	0	0	0	0	0	0	0	0	5.54002e-05	0.00260381	0.00597591	0.00598323	0.00337942	-	sodium_citrate	0.00419934	0.00554002	140.417
9	fe2o3	0.0210453	0	0.0315679	16.0155	0	0.273589	0.587637	0.589268	0.315679	8.00773	0.0189408	0.00132585	0	0	0	0	0	0	0	0.0841811	0.168352	0.168362	0.0841811	13.8268	0.0368292	0.000778675	0.0210453	0.273589	0.587637	0.589268	0.315679	na_(3%)	-	0.0578745	0.0657665	89.7763
10	tio2	0.000721791	0	0.00144358	0.474939	0	0.0158794	0.03455	0.034646	0.0187666	0.474939	0.00108269	0.000106103	0	0	0	0	0	0	0	0.00577433	0.0115479	0.0115487	0.00577433	0.948434	0.00252627	5.34125e-05	0.000721791	0.0158794	0.03455	0.034646	0.0187666	-	-	0.0151576	0.0360896	104.026
11	zno	1.16918e-05	0	1.16918e-05	0.0105753	0	0.000350755	0.000764411	0.000759969	0.000409214	0.0105753	1.87069e-05	1.61347e-06	0	0	0	0	0	0	0	9.35346e-05	0.000187057	0.000187069	9.35346e-05	0.0153631	4.09214e-05	8.65195e-07	1.16918e-05	0.000350755	0.000764411	0.000759969	0.000409214	fe_(5%)	pmaa	0.00192915	7.30739e-05	109.75
12	ag	5.54002e-05	0	0	0.0419934	0	0.00260381	0.00597591	0.00598323	0.00337942	0.0419934	0.00010526	7.97764e-06	0	0	0	0	0	0	0	0	0	0	0	0	0	0	5.54002e-05	0.00260381	0.00597591	0.00598323	0.00337942	-	sodium_citrate	0.00419934	5.54002e-07	100
13	cdse	0.00175695	0	0.00175695	1.52152	0	0.0843337	0.197506	0.196779	0.112445	1.52152	0.00298682	0.000270571	0	0	0	0	0	0	0	0.0597364	0.138729	0.138799	0.0790629	1.65329	0.00421669	0.000245973	0.00175695	0.0843337	0.197506	0.196779	0.112445	-	peg	0.0236486	0.878476	96.3588
14	sio2	0	6.4776e-05	0.000129552	0	0.0509334	0	0	0	0	0	0	0	0.000906864	0.00181923	0.00181373	0.000906864	0.0509334	0.000116597	8.55043e-06	0.000518208	0.00103635	0.00103642	0.000518208	0.0851157	0.000226716	4.79342e-06	6.4776e-05	0.000906864	0.00181923	0.00181373	0.000906864	-	-	0.0045408	0.0040485	89.4955
15	fe3o4	0.000974726	0	0.00129964	0.741767	0	0.00844763	0.0181445	0.0181949	0.00974726	0.247256	0.000584836	4.09385e-05	0	0	0	0	0	0	0	0.00259927	0.00519822	0.00519854	0.00259927	0.42693	0.00113718	2.40432e-05	0.000974726	0.00844763	0.0181445	0.0181949	0.00974726	-	peg	0.0101696	1.62454e-05	118.026
16	zno	8.11932e-06	0	8.11932e-06	0.00734393	0	0.00024358	0.000530841	0.000527756	0.000284176	0.00734393	1.29909e-05	1.12047e-06	0	0	0	0	0	0	0	6.49546e-05	0.000129901	0.000129909	6.49546e-05	0.0106688	2.84176e-05	6.0083e-07	8.11932e-06	0.00024358	0.000530841	0.000527756	0.000284176	fe_(1%)	pmaa	0.00160763	0.000405966	12.6638
17	ceo2	3.11421e-05	0	6.22842e-05	0.0164057	0	0.00180624	0.00436363	0.00435989	0.00255365	0.0164057	3.42563e-05	5.63672e-06	0	0	0	0	0	0	0	0.000249137	0.000498242	0.000498274	0.000249137	0.0409207	0.000108997	2.30451e-06	3.11421e-05	0.00180624	0.00436363	0.00435989	0.00255365	-	-	0.00314847	0.0015571	148.91
18	ag	0.00135623	0	0	1.02802	0	0.0637427	0.146294	0.146473	0.0827299	1.02802	0.00257683	0.000195297	0	0	0	0	0	0	0	0	0	0	0	0	0	0	0.00135623	0.0637427	0.146294	0.146473	0.0827299	-	sodium_citrate	0.0207774	0.0339057	105.743
19	fe3o4	0.000381972	0	0.000509296	0.290681	0	0.00331042	0.00711041	0.00713014	0.00381972	0.0968935	0.000229183	1.60428e-05	0	0	0	0	0	0	0	0.00101859	0.00203706	0.00203718	0.00101859	0.167304	0.000445634	9.42197e-06	0.000381972	0.00331042	0.00711041	0.00713014	0.00381972	-	cooh	0.0063662	0.0127324	112.648
20	sio2	0	1.59428e-05	3.18857e-05	0	0.0125359	0	0	0	0	0	0	0	0.0002232	0.000447755	0.0004464	0.0002232	0.0125359	2.86971e-05	2.10446e-06	0.000127543	0.00025507	0.000255086	0.000127543	0.0209489	5.58e-05	1.17977e-06	1.59428e-05	0.0002232	0.000447755	0.0004464	0.0002232	-	-	0.00225272	0.000124514	95.5978
21	sio2	0	6.4776e-05	0.000129552	0	0.0509334	0	0	0	0	0	0	0	0.000906864	0.00181923	0.00181373	0.000906864	0.0509334	0.000116597	8.55043e-06	0.000518208	0.00103635	0.00103642	0.000518208	0.0851157	0.000226716	4.79342e-06	6.4776e-05	0.000906864	0.00181923	0.00181373	0.000906864	-	-	0.0045408	0.008097	89.4276
22	polystyrene	0	0	0.000315993	0	0	0	0	0	0	0	0	0	0	0	0	0	0	0	0	0.000236995	0.000474424	0.00047399	0.000236995	0.0429	9.87479e-05	3.59442e-06	0	0	0	0	0	-	nh2	0.00354584	3.94991e-07	100
23	pt	0.015043	0	0	13.0423	0	1.17335	2.93459	2.93339	1.76003	13.0423	0.0330946	0.00207593	0	0	0	0	0	0	0	0	0	0	0	0	0	0	0.015043	1.17335	2.93459	2.93339	1.76003	-	sodium_citrate	0.0691978	0.0940188	106.719
24	ag	0.00551091	0	0	4.17727	0	0.259013	0.59445	0.595178	0.336165	4.17727	0.0104707	0.00079357	0	0	0	0	0	0	0	0	0	0	0	0	0	0	0.00551091	0.259013	0.59445	0.595178	0.336165	-	sodium_citrate	0.0418829	0.137773	103.008
25	sio2	0	0.000318769	0.000637538	0	0.250648	0	0	0	0	0	0	0	0.00446276	0.00895262	0.00892553	0.00446276	0.250648	0.000573784	4.20775e-05	0.00255015	0.00509998	0.0051003	0.00255015	0.418862	0.00111569	2.35889e-05	0.000318769	0.00446276	0.00895262	0.00892553	0.00446276	-	-	0.0100731	3.18769e-06	100
26	zno	8.11932e-06	0	8.11932e-06	0.00734393	0	0.00024358	0.000530841	0.000527756	0.000284176	0.00734393	1.29909e-05	1.12047e-06	0	0	0	0	0	0	0	6.49546e-05	0.000129901	0.000129909	6.49546e-05	0.0106688	2.84176e-05	6.0083e-07	8.11932e-06	0.00024358	0.000530841	0.000527756	0.000284176	fe_(1%)	pmaa	0.00160763	8.11932e-08	100
27	zno	1.17345e-05	0	1.17345e-05	0.0106138	0	0.000352034	0.000767199	0.00076274	0.000410706	0.0106138	1.87751e-05	1.61935e-06	0	0	0	0	0	0	0	9.38756e-05	0.00018774	0.000187751	9.38756e-05	0.0154191	4.10706e-05	8.6835e-07	1.17345e-05	0.000352034	0.000767199	0.00076274	0.000410706	co_(5%)	pmaa	0.00193266	0.000293361	102.868
28	sio2	0	0.000337733	0.000675466	0	0.265559	0	0	0	0	0	0	0	0.00472826	0.00948523	0.00945652	0.00472826	0.265559	0.000607919	4.45807e-05	0.00270186	0.00540339	0.00540373	0.00270186	0.443781	0.00118207	2.49922e-05	0.000337733	0.00472826	0.00948523	0.00945652	0.00472826	-	silanol	0.0103684	0.0168866	106.223
29	ag	0.00380196	0	0	2.88189	0	0.178692	0.41011	0.410612	0.23192	2.88189	0.00722373	0.000547483	0	0	0	0	0	0	0	0	0	0	0	0	0	0	0.00380196	0.178692	0.41011	0.410612	0.23192	-	pvp	0.034788	0.380196	51.0919
30	fe3o4	0.0315679	0	0.0420906	24.0232	0	0.273589	0.587637	0.589268	0.315679	8.00773	0.0189408	0.00132585	0	0	0	0	0	0	0	0.0841811	0.168352	0.168362	0.0841811	13.8268	0.0368292	0.000778675	0.0315679	0.273589	0.587637	0.589268	0.315679	na_(3%)	-	0.0578745	1.05226	111.376
31	sio2	0	0.000337733	0.000675466	0	0.265559	0	0	0	0	0	0	0	0.00472826	0.00948523	0.00945652	0.00472826	0.265559	0.000607919	4.45807e-05	0.00270186	0.00540339	0.00540373	0.00270186	0.443781	0.00118207	2.49922e-05	0.000337733	0.00472826	0.00948523	0.00945652	0.00472826	-	silanol	0.0103684	0.00211083	100.79
32	ag	8.84194e-05	0	0	0.0670219	0	0.00415571	0.00953763	0.0095493	0.00539358	0.0670219	0.000167997	1.27324e-05	0	0	0	0	0	0	0	0	0	0	0	0	0	0	8.84194e-05	0.00415571	0.00953763	0.0095493	0.00539358	au_(25%)	sodium_citrate	0.00530516	0.00110524	105.556
33	fe3o4	0.000277137	0	0.000369517	0.210902	0	0.00240186	0.00515891	0.00517323	0.00277137	0.0703005	0.000166282	1.16398e-05	0	0	0	0	0	0	0	0.000739033	0.00147797	0.00147807	0.000739033	0.121386	0.000323327	6.83606e-06	0.000277137	0.00240186	0.00515891	0.00517323	0.00277137	-	peg	0.00542266	0.0461896	95.5796
34	zno	1.37773e-05	0	1.37773e-05	0.0124615	0	0.000413318	0.000900757	0.000895522	0.000482204	0.0124615	2.20436e-05	1.90126e-06	0	0	0	0	0	0	0	0.000110218	0.000220422	0.000220436	0.000110218	0.0181033	4.82204e-05	1.01952e-06	1.37773e-05	0.000413318	0.000900757	0.000895522	0.000482204	co_(3%)	pmaa	0.00209414	0.000344432	107.646
35	fe3o4	0.00093547	0	0.00124729	0.711892	0	0.0081074	0.0174138	0.0174621	0.0093547	0.237297	0.000561282	3.92897e-05	0	0	0	0	0	0	0	0.00249459	0.00498886	0.00498917	0.00249459	0.409736	0.00109138	2.30749e-05	0.00093547	0.0081074	0.0174138	0.0174621	0.0093547	-	pvp	0.00996275	0.00779558	166.481
36	ag	5.03002e-05	0	0	0.0381276	0	0.00236411	0.00542578	0.00543242	0.00306831	0.0381276	9.55704e-05	7.24323e-06	0	0	0	0	0	0	0	0	0	0	0	0	0	0	5.03002e-05	0.00236411	0.00542578	0.00543242	0.00306831	-	pvp	0.00400138	0.00125751	100.279
37	zno	1.16918e-05	0	1.16918e-05	0.0105753	0	0.000350755	0.000764411	0.000759969	0.000409214	0.0105753	1.87069e-05	1.61347e-06	0	0	0	0	0	0	0	9.35346e-05	0.000187057	0.000187069	9.35346e-05	0.0153631	4.09214e-05	8.65195e-07	1.16918e-05	0.000350755	0.000764411	0.000759969	0.000409214	fe_(5%)	pmaa	0.00192915	0.000292296	108.542
38	ag	0.00135623	0	0	1.02802	0	0.0637427	0.146294	0.146473	0.0827299	1.02802	0.00257683	0.000195297	0	0	0	0	0	0	0	0	0	0	0	0	0	0	0.00135623	0.0637427	0.146294	0.146473	0.0827299	-	sodium_citrate	0.0207774	0.00847642	97.7167
39	fe3o4	0.000277137	0	0.000369517	0.210902	0	0.00240186	0.00515891	0.00517323	0.00277137	0.0703005	0.000166282	1.16398e-05	0	0	0	0	0	0	0	0.000739033	0.00147797	0.00147807	0.000739033	0.121386	0.000323327	6.83606e-06	0.000277137	0.00240186	0.00515891	0.00517323	0.00277137	-	peg	0.00542266	0.000461896	111.527
40	zno	1.05136e-05	0	1.05136e-05	0.00950956	0	0.000315408	0.000687379	0.000683384	0.000367976	0.00950956	1.68218e-05	1.45088e-06	0	0	0	0	0	0	0	8.41088e-05	0.000168207	0.000168218	8.41088e-05	0.0138149	3.67976e-05	7.78007e-07	1.05136e-05	0.000315408	0.000687379	0.000683384	0.000367976	fe_(4%)	pmaa	0.00182937	1.05136e-07	100
41	sio2	0	3.69619e-05	7.39238e-05	0	0.0290631	0	0	0	0	0	0	0	0.000517466	0.00103807	0.00103493	0.000517466	0.0290631	6.65314e-05	4.87897e-06	0.000295695	0.000591353	0.00059139	0.000295695	0.0485679	0.000129367	2.73518e-06	3.69619e-05	0.000517466	0.00103807	0.00103493	0.000517466	-	nh2	0.00343006	0.00231012	87.3495
42	sio2	0	3.69619e-05	7.39238e-05	0	0.0290631	0	0	0	0	0	0	0	0.000517466	0.00103807	0.00103493	0.000517466	0.0290631	6.65314e-05	4.87897e-06	0.000295695	0.000591353	0.00059139	0.000295695	0.0485679	0.000129367	2.73518e-06	3.69619e-05	0.000517466	0.00103807	0.00103493	0.000517466	-	nh2	0.00343006	0.00462024	66.4251
43	fe3o4	0.000381972	0	0.000509296	0.290681	0	0.00331042	0.00711041	0.00713014	0.00381972	0.0968935	0.000229183	1.60428e-05	0	0	0	0	0	0	0	0.00101859	0.00203706	0.00203718	0.00101859	0.167304	0.000445634	9.42197e-06	0.000381972	0.00331042	0.00711041	0.00713014	0.00381972	-	cooh	0.0063662	0.0031831	105.489
44	zno	1.51396e-05	0	1.51396e-05	0.0136938	0	0.000454188	0.000989826	0.000984073	0.000529886	0.0136938	2.42233e-05	2.08926e-06	0	0	0	0	0	0	0	0.000121117	0.000242218	0.000242233	0.000121117	0.0198934	5.29886e-05	1.12033e-06	1.51396e-05	0.000454188	0.000989826	0.000984073	0.000529886	fe_(2%)	pmaa	0.00219524	0.00151396	2.10826
45	ag	0.00181309	0	0	1.37432	0	0.085215	0.195574	0.195813	0.110598	1.37432	0.00344486	0.000261084	0	0	0	0	0	0	0	0	0	0	0	0	0	0	0.00181309	0.085215	0.195574	0.195813	0.110598	-	lipoic_acid	0.0240234	0.0113318	117.473
46	zno	1.17345e-05	0	1.17345e-05	0.0106138	0	0.000352034	0.000767199	0.00076274	0.000410706	0.0106138	1.87751e-05	1.61935e-06	0	0	0	0	0	0	0	9.38756e-05	0.00018774	0.000187751	9.38756e-05	0.0154191	4.10706e-05	8.6835e-07	1.17345e-05	0.000352034	0.000767199	0.00076274	0.000410706	co_(5%)	pmaa	0.00193266	0.000146681	99.5447
47	fe2o3	0.0210453	0	0.0315679	16.0155	0	0.273589	0.587637	0.589268	0.315679	8.00773	0.0189408	0.00132585	0	0	0	0	0	0	0	0.0841811	0.168352	0.168362	0.0841811	13.8268	0.0368292	0.000778675	0.0210453	0.273589	0.587637	0.589268	0.315679	na_(3%)	-	0.0578745	1.05226	100.512
48	fe3o4	0.000381972	0	0.000509296	0.290681	0	0.00331042	0.00711041	0.00713014	0.00381972	0.0968935	0.000229183	1.60428e-05	0	0	0	0	0	0	0	0.00101859	0.00203706	0.00203718	0.00101859	0.167304	0.000445634	9.42197e-06	0.000381972	0.00331042	0.00711041	0.00713014	0.00381972	-	-	0.0063662	0.0063662	103.867
49	tio2	0.000721791	0	0.00144358	0.474939	0	0.0158794	0.03455	0.034646	0.0187666	0.474939	0.00108269	0.000106103	0	0	0	0	0	0	0	0.00577433	0.0115479	0.0115487	0.00577433	0.948434	0.00252627	5.34125e-05	0.000721791	0.0158794	0.03455	0.034646	0.0187666	-	-	0.0151576	0.00902239	94.516
50	ag	0.00380196	0	0	2.88189	0	0.178692	0.41011	0.410612	0.23192	2.88189	0.00722373	0.000547483	0	0	0	0	0	0	0	0	0	0	0	0	0	0	0.00380196	0.178692	0.41011	0.410612	0.23192	-	pvp	0.034788	0.190098	89.3605
51	zno	1.74656e-05	0	1.74656e-05	0.0157976	0	0.000523967	0.0011419	0.00113526	0.000611295	0.0157976	2.79449e-05	2.41025e-06	0	0	0	0	0	0	0	0.000139725	0.000279432	0.000279449	0.000139725	0.0229497	6.11295e-05	1.29245e-06	1.74656e-05	0.000523967	0.0011419	0.00113526	0.000611295	-	-	0.00235785	0.000873278	107.207
52	ceo2	3.11421e-05	0	6.22842e-05	0.0164057	0	0.00180624	0.00436363	0.00435989	0.00255365	0.0164057	3.42563e-05	5.63672e-06	0	0	0	0	0	0	0	0.000249137	0.000498242	0.000498274	0.000249137	0.0409207	0.000108997	2.30451e-06	3.11421e-05	0.00180624	0.00436363	0.00435989	0.00255365	-	-	0.00314847	3.11421e-07	100
53	sio2	0	0.000337733	0.000675466	0	0.265559	0	0	0	0	0	0	0	0.00472826	0.00948523	0.00945652	0.00472826	0.265559	0.000607919	4.45807e-05	0.00270186	0.00540339	0.00540373	0.00270186	0.443781	0.00118207	2.49922e-05	0.000337733	0.00472826	0.00948523	0.00945652	0.00472826	-	silanol	0.0103684	0.00422166	108.746
54	ag	0.00181309	0	0	1.37432	0	0.085215	0.195574	0.195813	0.110598	1.37432	0.00344486	0.000261084	0	0	0	0	0	0	0	0	0	0	0	0	0	0	0.00181309	0.085215	0.195574	0.195813	0.110598	-	lipoic_acid	0.0240234	0.181309	91.8807
55	ag	5.03002e-05	0	0	0.0381276	0	0.00236411	0.00542578	0.00543242	0.00306831	0.0381276	9.55704e-05	7.24323e-06	0	0	0	0	0	0	0	0	0	0	0	0	0	0	5.03002e-05	0.00236411	0.00542578	0.00543242	0.00306831	-	pvp	0.00400138	0.000314376	97.6407
56	zno	0.0105226	0	0.0105226	9.51773	0	0.315679	0.68797	0.683972	0.368292	9.51773	0.0168362	0.00145212	0	0	0	0	0	0	0	0.0841811	0.168352	0.168362	0.0841811	13.8268	0.0368292	0.000778675	0.0105226	0.315679	0.68797	0.683972	0.368292	na_(1.5%)	-	0.0578745	0.526132	96.4698
57	fe3o4	0.000381972	0	0.000509296	0.290681	0	0.00331042	0.00711041	0.00713014	0.00381972	0.0968935	0.000229183	1.60428e-05	0	0	0	0	0	0	0	0.00101859	0.00203706	0.00203718	0.00101859	0.167304	0.000445634	9.42197e-06	0.000381972	0.00331042	0.00711041	0.00713014	0.00381972	-	-	0.0063662	0.00159155	95.8864
58	polystyrene	0	0	0.000305224	0	0	0	0	0	0	0	0	0	0	0	0	0	0	0	0	0.000228918	0.000458255	0.000457835	0.000228918	0.0414379	9.53824e-05	3.47192e-06	0	0	0	0	0	-	cooh	0.00348489	0.000476912	99.6435
59	zno	1.51396e-05	0	1.51396e-05	0.0136938	0	0.000454188	0.000989826	0.000984073	0.000529886	0.0136938	2.42233e-05	2.08926e-06	0	0	0	0	0	0	0	0.000121117	0.000242218	0.000242233	0.000121117	0.0198934	5.29886e-05	1.12033e-06	1.51396e-05	0.000454188	0.000989826	0.000984073	0.000529886	fe_(2%)	pmaa	0.00219524	0.00037849	97.018
60	fe3o4	0.00093547	0	0.00124729	0.711892	0	0.0081074	0.0174138	0.0174621	0.0093547	0.237297	0.000561282	3.92897e-05	0	0	0	0	0	0	0	0.00249459	0.00498886	0.00498917	0.00249459	0.409736	0.00109138	2.30749e-05	0.00093547	0.0081074	0.0174138	0.0174621	0.0093547	-	pvp	0.00996275	3.11823e-06	100
61	ag	0.00160108	0	0	1.21362	0	0.0752506	0.172705	0.172916	0.0976656	1.21362	0.00304204	0.000230555	0	0	0	0	0	0	0	0	0	0	0	0	0	0	0.00160108	0.0752506	0.172705	0.172916	0.0976656	-	pvp	0.0225752	0.0400269	103.993
62	fe3o4	0.000381972	0	0.000509296	0.290681	0	0.00331042	0.00711041	0.00713014	0.00381972	0.0968935	0.000229183	1.60428e-05	0	0	0	0	0	0	0	0.00101859	0.00203706	0.00203718	0.00101859	0.167304	0.000445634	9.42197e-06	0.000381972	0.00331042	0.00711041	0.00713014	0.00381972	-	-	0.0063662	0.0127324	103.251
63	ag	0.000272941	0	0	0.206889	0	0.0128282	0.0294416	0.0294776	0.0166494	0.206889	0.000518588	3.93035e-05	0	0	0	0	0	0	0	0	0	0	0	0	0	0	0.000272941	0.0128282	0.0294416	0.0294776	0.0166494	-	sodium_citrate	0.00932093	0.00682352	94.2794
64	fe3o4	0.00373019	0	0.00497359	2.83868	0	0.0323283	0.0694376	0.0696303	0.0373019	0.946226	0.00223812	0.000156668	0	0	0	0	0	0	0	0.00994718	0.0198931	0.0198944	0.00994718	1.63382	0.00435189	9.20115e-05	0.00373019	0.0323283	0.0694376	0.0696303	0.0373019	-	peg	0.0198944	0.0621699	97.0019
65	pt	0.000235047	0	0	0.203786	0	0.0183337	0.0458529	0.0458341	0.0275005	0.203786	0.000517103	3.24365e-05	0	0	0	0	0	0	0	0	0	0	0	0	0	0	0.000235047	0.0183337	0.0458529	0.0458341	0.0275005	-	sodium_citrate	0.00864973	0	100
66	cdse	0.00175695	0	0.00175695	1.52152	0	0.0843337	0.197506	0.196779	0.112445	1.52152	0.00298682	0.000270571	0	0	0	0	0	0	0	0.0597364	0.138729	0.138799	0.0790629	1.65329	0.00421669	0.000245973	0.00175695	0.0843337	0.197506	0.196779	0.112445	-	peg	0.0236486	0.219619	109.06
67	zno	8.34537e-06	0	8.34537e-06	0.00754839	0	0.000250361	0.00054562	0.000542449	0.000292088	0.00754839	1.33526e-05	1.15166e-06	0	0	0	0	0	0	0	6.6763e-05	0.000133518	0.000133526	6.6763e-05	0.0109658	2.92088e-05	6.17557e-07	8.34537e-06	0.000250361	0.00054562	0.000542449	0.000292088	co_(1%)	pmaa	0.00162985	0.000104317	109.056
68	ag	5.03002e-05	0	0	0.0381276	0	0.00236411	0.00542578	0.00543242	0.00306831	0.0381276	9.55704e-05	7.24323e-06	0	0	0	0	0	0	0	0	0	0	0	0	0	0	5.03002e-05	0.00236411	0.00542578	0.00543242	0.00306831	-	pvp	0.00400138	5.03002e-07	100
69	ag	0.00551091	0	0	4.17727	0	0.259013	0.59445	0.595178	0.336165	4.17727	0.0104707	0.00079357	0	0	0	0	0	0	0	0	0	0	0	0	0	0	0.00551091	0.259013	0.59445	0.595178	0.336165	-	sodium_citrate	0.0418829	5.51091e-05	100
70	tio2	0.00147304	0	0.00294609	0.969262	0	0.0324069	0.0705102	0.0707061	0.0382991	0.969262	0.00220956	0.000216537	0	0	0	0	0	0	0	0.0117843	0.0235672	0.0235687	0.0117843	1.93558	0.00515565	0.000109005	0.00147304	0.0324069	0.0705102	0.0707061	0.0382991	-	-	0.0216537	0.00368261	94.1388
71	sio2	0	0.000318769	0.000637538	0	0.250648	0	0	0	0	0	0	0	0.00446276	0.00895262	0.00892553	0.00446276	0.250648	0.000573784	4.20775e-05	0.00255015	0.00509998	0.0051003	0.00255015	0.418862	0.00111569	2.35889e-05	0.000318769	0.00446276	0.00895262	0.00892553	0.00446276	-	-	0.0100731	0.0049728	95.2861
72	tio2	0.00147304	0	0.00294609	0.969262	0	0.0324069	0.0705102	0.0707061	0.0382991	0.969262	0.00220956	0.000216537	0	0	0	0	0	0	0	0.0117843	0.0235672	0.0235687	0.0117843	1.93558	0.00515565	0.000109005	0.00147304	0.0324069	0.0705102	0.0707061	0.0382991	-	-	0.0216537	1.47304e-05	100
73	fe2o3	0.0210453	0	0.0315679	16.0155	0	0.273589	0.587637	0.589268	0.315679	8.00773	0.0189408	0.00132585	0	0	0	0	0	0	0	0.0841811	0.168352	0.168362	0.0841811	13.8268	0.0368292	0.000778675	0.0210453	0.273589	0.587637	0.589268	0.315679	na_(3%)	-	0.0578745	0.131533	91.0964
74	zno	1.51396e-05	0	1.51396e-05	0.0136938	0	0.000454188	0.000989826	0.000984073	0.000529886	0.0136938	2.42233e-05	2.08926e-06	0	0	0	0	0	0	0	0.000121117	0.000242218	0.000242233	0.000121117	0.0198934	5.29886e-05	1.12033e-06	1.51396e-05	0.000454188	0.000989826	0.000984073	0.000529886	fe_(2%)	pmaa	0.00219524	1.51396e-07	100
75	tio2	0.0105226	0	0.0210453	6.9239	0	0.231498	0.503687	0.505087	0.273589	6.9239	0.015784	0.00154683	0	0	0	0	0	0	0	0.0841811	0.168352	0.168362	0.0841811	13.8268	0.0368292	0.000778675	0.0105226	0.231498	0.503687	0.505087	0.273589	cl_(3%)	-	0.0578745	0.526132	7.03251
76	tio2	0.00147304	0	0.00294609	0.969262	0	0.0324069	0.0705102	0.0707061	0.0382991	0.969262	0.00220956	0.000216537	0	0	0	0	0	0	0	0.0117843	0.0235672	0.0235687	0.0117843	1.93558	0.00515565	0.000109005	0.00147304	0.0324069	0.0705102	0.0707061	0.0382991	-	-	0.0216537	0.000920652	97.4146
77	tio2	0.00103938	0	0.00207876	0.683912	0	0.0228663	0.049752	0.0498902	0.0270239	0.683912	0.00155907	0.000152789	0	0	0	0	0	0	0	0.00831503	0.016629	0.0166301	0.00831503	1.36574	0.00363783	7.69141e-05	0.00103938	0.0228663	0.049752	0.0498902	0.0270239	-	-	0.0181891	0.103938	125.811
78	zno	1.30798e-05	0	1.30798e-05	0.0118307	0	0.000392394	0.000855157	0.000850187	0.000457793	0.0118307	2.09277e-05	1.80501e-06	0	0	0	0	0	0	0	0.000104638	0.000209264	0.000209277	0.000104638	0.0171869	4.57793e-05	9.67905e-07	1.30798e-05	0.000392394	0.000855157	0.000850187	0.000457793	co_(2%)	pmaa	0.00204045	0.000326995	110.966
79	tio2	0.0105226	0	0.0210453	6.9239	0	0.231498	0.503687	0.505087	0.273589	6.9239	0.015784	0.00154683	0	0	0	0	0	0	0	0.0841811	0.168352	0.168362	0.0841811	13.8268	0.0368292	0.000778675	0.0105226	0.231498	0.503687	0.505087	0.273589	cl_(3%)	-	0.0578745	0.0657665	81.3171
80	zno	1.43376e-05	0	1.43376e-05	0.0129684	0	0.000430129	0.000937395	0.000931946	0.000501817	0.0129684	2.29402e-05	1.97859e-06	0	0	0	0	0	0	0	0.000114701	0.000229388	0.000229402	0.000114701	0.0188397	5.01817e-05	1.06099e-06	1.43376e-05	0.000430129	0.000937395	0.000931946	0.000501817	fe_(3%)	pmaa	0.00213631	0.00017922	103.592
81	tio2	0.0105226	0	0.0210453	6.9239	0	0.231498	0.503687	0.505087	0.273589	6.9239	0.015784	0.00154683	0	0	0	0	0	0	0	0.0841811	0.168352	0.168362	0.0841811	13.8268	0.0368292	0.000778675	0.0105226	0.231498	0.503687	0.505087	0.273589	cl_(3%)	-	0.0578745	0.131533	76.9189
82	zno	1.06725e-05	0	1.06725e-05	0.00965326	0	0.000320174	0.000697767	0.000693711	0.000373537	0.00965326	1.7076e-05	1.4728e-06	0	0	0	0	0	0	0	8.53799e-05	0.000170749	0.00017076	8.53799e-05	0.0140236	3.73537e-05	7.89764e-07	1.06725e-05	0.000320174	0.000697767	0.000693711	0.000373537	-	pmaa	0.00184314	0.00106725	0
83	polystyrene	0	0	0.000305224	0	0	0	0	0	0	0	0	0	0	0	0	0	0	0	0	0.000228918	0.000458255	0.000457835	0.000228918	0.0414379	9.53824e-05	3.47192e-06	0	0	0	0	0	-	cooh	0.00348489	0.00381529	99.072
84	zno	1.17345e-05	0	1.17345e-05	0.0106138	0	0.000352034	0.000767199	0.00076274	0.000410706	0.0106138	1.87751e-05	1.61935e-06	0	0	0	0	0	0	0	9.38756e-05	0.00018774	0.000187751	9.38756e-05	0.0154191	4.10706e-05	8.6835e-07	1.17345e-05	0.000352034	0.000767199	0.00076274	0.000410706	co_(5%)	pmaa	0.00193266	0.000586723	10.9265
85	zno	1.37773e-05	0	1.37773e-05	0.0124615	0	0.000413318	0.000900757	0.000895522	0.000482204	0.0124615	2.20436e-05	1.90126e-06	0	0	0	0	0	0	0	0.000110218	0.000220422	0.000220436	0.000110218	0.0181033	4.82204e-05	1.01952e-06	1.37773e-05	0.000413318	0.000900757	0.000895522	0.000482204	co_(3%)	pmaa	0.00209414	0.000688863	15.9568
86	zno	8.11932e-06	0	8.11932e-06	0.00734393	0	0.00024358	0.000530841	0.000527756	0.000284176	0.00734393	1.29909e-05	1.12047e-06	0	0	0	0	0	0	0	6.49546e-05	0.000129901	0.000129909	6.49546e-05	0.0106688	2.84176e-05	6.0083e-07	8.11932e-06	0.00024358	0.000530841	0.000527756	0.000284176	fe_(1%)	pmaa	0.00160763	0.000101492	104.879
87	tio2	0.0105226	0	0.0210453	6.9239	0	0.231498	0.503687	0.505087	0.273589	6.9239	0.015784	0.00154683	0	0	0	0	0	0	0	0.0841811	0.168352	0.168362	0.0841811	13.8268	0.0368292	0.000778675	0.0105226	0.231498	0.503687	0.505087	0.273589	cl_(3%)	-	0.0578745	0.000105226	100
88	zno	1.05136e-05	0	1.05136e-05	0.00950956	0	0.000315408	0.000687379	0.000683384	0.000367976	0.00950956	1.68218e-05	1.45088e-06	0	0	0	0	0	0	0	8.41088e-05	0.000168207	0.000168218	8.41088e-05	0.0138149	3.67976e-05	7.78007e-07	1.05136e-05	0.000315408	0.000687379	0.000683384	0.000367976	fe_(4%)	pmaa	0.00182937	0.00013142	114.276
89	polystyrene	0	0	0.00101859	0	0	0	0	0	0	0	0	0	0	0	0	0	0	0	0	0.000763944	0.00152929	0.00152789	0.000763944	0.138287	0.00031831	1.15865e-05	0	0	0	0	0	-	cooh	0.0063662	1.27324e-06	100
90	tio2	0.0105226	0	0.0210453	6.9239	0	0.231498	0.503687	0.505087	0.273589	6.9239	0.015784	0.00154683	0	0	0	0	0	0	0	0.0841811	0.168352	0.168362	0.0841811	13.8268	0.0368292	0.000778675	0.0105226	0.231498	0.503687	0.505087	0.273589	na_(3%)	-	0.0578745	0.000105226	100
91	ag	0.000272941	0	0	0.206889	0	0.0128282	0.0294416	0.0294776	0.0166494	0.206889	0.000518588	3.93035e-05	0	0	0	0	0	0	0	0	0	0	0	0	0	0	0.000272941	0.0128282	0.0294416	0.0294776	0.0166494	-	sodium_citrate	0.00932093	2.72941e-06	100
92	ag	0.00160108	0	0	1.21362	0	0.0752506	0.172705	0.172916	0.0976656	1.21362	0.00304204	0.000230555	0	0	0	0	0	0	0	0	0	0	0	0	0	0	0.00160108	0.0752506	0.172705	0.172916	0.0976656	-	pvp	0.0225752	0.0100067	105.541
93	tio2	0.000721791	0	0.00144358	0.474939	0	0.0158794	0.03455	0.034646	0.0187666	0.474939	0.00108269	0.000106103	0	0	0	0	0	0	0	0.00577433	0.0115479	0.0115487	0.00577433	0.948434	0.00252627	5.34125e-05	0.000721791	0.0158794	0.03455	0.034646	0.0187666	-	-	0.0151576	0.0180448	98.3182
94	ag	0.00181309	0	0	1.37432	0	0.085215	0.195574	0.195813	0.110598	1.37432	0.00344486	0.000261084	0	0	0	0	0	0	0	0	0	0	0	0	0	0	0.00181309	0.085215	0.195574	0.195813	0.110598	-	lipoic_acid	0.0240234	0.0226636	104.344
95	fe3o4	0.00373019	0	0.00497359	2.83868	0	0.0323283	0.0694376	0.0696303	0.0373019	0.946226	0.00223812	0.000156668	0	0	0	0	0	0	0	0.00994718	0.0198931	0.0198944	0.00994718	1.63382	0.00435189	9.20115e-05	0.00373019	0.0323283	0.0694376	0.0696303	0.0373019	-	peg	0.0198944	0.621699	75.1642
96	ag	0.00160108	0	0	1.21362	0	0.0752506	0.172705	0.172916	0.0976656	1.21362	0.00304204	0.000230555	0	0	0	0	0	0	0	0	0	0	0	0	0	0	0.00160108	0.0752506	0.172705	0.172916	0.0976656	-	pvp	0.0225752	0.0800538	89.4376
97	tio2	0.0105226	0	0.0210453	6.9239	0	0.231498	0.503687	0.505087	0.273589	6.9239	0.015784	0.00154683	0	0	0	0	0	0	0	0.0841811	0.168352	0.168362	0.0841811	13.8268	0.0368292	0.000778675	0.0105226	0.231498	0.503687	0.505087	0.273589	na_(3%)	-	0.0578745	0.526132	117.645
98	fe3o4	0.000974726	0	0.00129964	0.741767	0	0.00844763	0.0181445	0.0181949	0.00974726	0.247256	0.000584836	4.09385e-05	0	0	0	0	0	0	0	0.00259927	0.00519822	0.00519854	0.00259927	0.42693	0.00113718	2.40432e-05	0.000974726	0.00844763	0.0181445	0.0181949	0.00974726	-	peg	0.0101696	0.00162454	113.951
99	zno	0.0105226	0	0.0105226	9.51773	0	0.315679	0.68797	0.683972	0.368292	9.51773	0.0168362	0.00145212	0	0	0	0	0	0	0	0.0841811	0.168352	0.168362	0.0841811	13.8268	0.0368292	0.000778675	0.0105226	0.315679	0.68797	0.683972	0.368292	na_(1.5%)	-	0.0578745	0.263066	93.574
100	fe3o4	0.000974726	0	0.00129964	0.741767	0	0.00844763	0.0181445	0.0181949	0.00974726	0.247256	0.000584836	4.09385e-05	0	0	0	0	0	0	0	0.00259927	0.00519822	0.00519854	0.00259927	0.42693	0.00113718	2.40432e-05	0.000974726	0.00844763	0.0181445	0.0181949	0.00974726	-	peg	0.0101696	0.0162454	117.384
101	tio2	0.000721791	0	0.00144358	0.474939	0	0.0158794	0.03455	0.034646	0.0187666	0.474939	0.00108269	0.000106103	0	0	0	0	0	0	0	0.00577433	0.0115479	0.0115487	0.00577433	0.948434	0.00252627	5.34125e-05	0.000721791	0.0158794	0.03455	0.034646	0.0187666	-	-	0.0151576	0.0721791	115.245
102	zno	1.18783e-05	0	1.18783e-05	0.0107439	0	0.000356348	0.000776601	0.000772087	0.000415739	0.0107439	1.90052e-05	1.6392e-06	0	0	0	0	0	0	0	9.50261e-05	0.00019004	0.000190052	9.50261e-05	0.015608	4.15739e-05	8.78991e-07	1.18783e-05	0.000356348	0.000776601	0.000772087	0.000415739	co_(4%)	pmaa	0.00194447	7.42391e-05	109.443
103	pt	0.000235047	0	0	0.203786	0	0.0183337	0.0458529	0.0458341	0.0275005	0.203786	0.000517103	3.24365e-05	0	0	0	0	0	0	0	0	0	0	0	0	0	0	0.000235047	0.0183337	0.0458529	0.0458341	0.0275005	-	sodium_citrate	0.00864973	0.00293809	101.823
104	fe3o4	0.000277137	0	0.000369517	0.210902	0	0.00240186	0.00515891	0.00517323	0.00277137	0.0703005	0.000166282	1.16398e-05	0	0	0	0	0	0	0	0.000739033	0.00147797	0.00147807	0.000739033	0.121386	0.000323327	6.83606e-06	0.000277137	0.00240186	0.00515891	0.00517323	0.00277137	-	peg	0.00542266	0.00461896	118.863
105	polystyrene	0	0	0.00101859	0	0	0	0	0	0	0	0	0	0	0	0	0	0	0	0	0.000763944	0.00152929	0.00152789	0.000763944	0.138287	0.00031831	1.15865e-05	0	0	0	0	0	-	cooh	0.0063662	0.000795775	97.7396
106	sio2	0	0.000127324	0.000254648	0	0.100115	0	0	0	0	0	0	0	0.00178254	0.00357589	0.00356507	0.00178254	0.100115	0.000229183	1.68068e-05	0.00101859	0.00203706	0.00203718	0.00101859	0.167304	0.000445634	9.42197e-06	0.000127324	0.00178254	0.00357589	0.00356507	0.00178254	-	-	0.0063662	0.0063662	106.194
107	au	0.0023453	0	0	2.08263	0	0.185279	0.461954	0.462024	0.276745	2.08263	0.00562872	0.000337723	0	0	0	0	0	0	0	0	0	0	0	0	0	0	0.0023453	0.185279	0.461954	0.462024	0.276745	-	sodium_citrate	0.0273227	0.117265	124.995
108	zno	1.06725e-05	0	1.06725e-05	0.00965326	0	0.000320174	0.000697767	0.000693711	0.000373537	0.00965326	1.7076e-05	1.4728e-06	0	0	0	0	0	0	0	8.53799e-05	0.000170749	0.00017076	8.53799e-05	0.0140236	3.73537e-05	7.89764e-07	1.06725e-05	0.000320174	0.000697767	0.000693711	0.000373537	-	pmaa	0.00184314	0.000533624	26.5234
109	zno	1.37773e-05	0	1.37773e-05	0.0124615	0	0.000413318	0.000900757	0.000895522	0.000482204	0.0124615	2.20436e-05	1.90126e-06	0	0	0	0	0	0	0	0.000110218	0.000220422	0.000220436	0.000110218	0.0181033	4.82204e-05	1.01952e-06	1.37773e-05	0.000413318	0.000900757	0.000895522	0.000482204	co_(3%)	pmaa	0.00209414	1.37773e-07	100
110	ag	5.54002e-05	0	0	0.0419934	0	0.00260381	0.00597591	0.00598323	0.00337942	0.0419934	0.00010526	7.97764e-06	0	0	0	0	0	0	0	0	0	0	0	0	0	0	5.54002e-05	0.00260381	0.00597591	0.00598323	0.00337942	-	sodium_citrate	0.00419934	0.000692503	104.336
111	fe3o4	0.00093547	0	0.00124729	0.711892	0	0.0081074	0.0174138	0.0174621	0.0093547	0.237297	0.000561282	3.92897e-05	0	0	0	0	0	0	0	0.00249459	0.00498886	0.00498917	0.00249459	0.409736	0.00109138	2.30749e-05	0.00093547	0.0081074	0.0174138	0.0174621	0.0093547	-	pvp	0.00996275	0.00194889	98.2306
112	fe3o4	0.000381972	0	0.000509296	0.290681	0	0.00331042	0.00711041	0.00713014	0.00381972	0.0968935	0.000229183	1.60428e-05	0	0	0	0	0	0	0	0.00101859	0.00203706	0.00203718	0.00101859	0.167304	0.000445634	9.42197e-06	0.000381972	0.00331042	0.00711041	0.00713014	0.00381972	-	-	0.0063662	0.0031831	98.3561
113	ag	5.03002e-05	0	0	0.0381276	0	0.00236411	0.00542578	0.00543242	0.00306831	0.0381276	9.55704e-05	7.24323e-06	0	0	0	0	0	0	0	0	0	0	0	0	0	0	5.03002e-05	0.00236411	0.00542578	0.00543242	0.00306831	-	pvp	0.00400138	0.00251501	108.65
114	pt	6.42251e-05	0	0	0.0556832	0	0.00500956	0.012529	0.0125239	0.00751434	0.0556832	0.000141295	8.86306e-06	0	0	0	0	0	0	0	0	0	0	0	0	0	0	6.42251e-05	0.00500956	0.012529	0.0125239	0.00751434	-	citrate	0.00452145	0.00160563	102.834
115	polystyrene	0	0	0.000315993	0	0	0	0	0	0	0	0	0	0	0	0	0	0	0	0	0.000236995	0.000474424	0.00047399	0.000236995	0.0429	9.87479e-05	3.59442e-06	0	0	0	0	0	-	nh2	0.00354584	0.00197496	103.066
116	au	0.0023453	0	0	2.08263	0	0.185279	0.461954	0.462024	0.276745	2.08263	0.00562872	0.000337723	0	0	0	0	0	0	0	0	0	0	0	0	0	0	0.0023453	0.185279	0.461954	0.462024	0.276745	-	sodium_citrate	0.0273227	0.0586325	114.423
117	fe2o3	0.0210453	0	0.0315679	16.0155	0	0.273589	0.587637	0.589268	0.315679	8.00773	0.0189408	0.00132585	0	0	0	0	0	0	0	0.0841811	0.168352	0.168362	0.0841811	13.8268	0.0368292	0.000778675	0.0210453	0.273589	0.587637	0.589268	0.315679	na_(3%)	-	0.0578745	0.263066	96.8525
118	zno	8.34537e-06	0	8.34537e-06	0.00754839	0	0.000250361	0.00054562	0.000542449	0.000292088	0.00754839	1.33526e-05	1.15166e-06	0	0	0	0	0	0	0	6.6763e-05	0.000133518	0.000133526	6.6763e-05	0.0109658	2.92088e-05	6.17557e-07	8.34537e-06	0.000250361	0.00054562	0.000542449	0.000292088	co_(1%)	pmaa	0.00162985	8.34537e-08	100
119	pt	0.015043	0	0	13.0423	0	1.17335	2.93459	2.93339	1.76003	13.0423	0.0330946	0.00207593	0	0	0	0	0	0	0	0	0	0	0	0	0	0	0.015043	1.17335	2.93459	2.93339	1.76003	-	sodium_citrate	0.0691978	0.188038	107.387
120	fe3o4	0.000381972	0	0.000509296	0.290681	0	0.00331042	0.00711041	0.00713014	0.00381972	0.0968935	0.000229183	1.60428e-05	0	0	0	0	0	0	0	0.00101859	0.00203706	0.00203718	0.00101859	0.167304	0.000445634	9.42197e-06	0.000381972	0.00331042	0.00711041	0.00713014	0.00381972	-	cooh	0.0063662	0.00159155	99.1931
121	zno	1.43376e-05	0	1.43376e-05	0.0129684	0	0.000430129	0.000937395	0.000931946	0.000501817	0.0129684	2.29402e-05	1.97859e-06	0	0	0	0	0	0	0	0.000114701	0.000229388	0.000229402	0.000114701	0.0188397	5.01817e-05	1.06099e-06	1.43376e-05	0.000430129	0.000937395	0.000931946	0.000501817	fe_(3%)	pmaa	0.00213631	0.000358441	107.975
122	polystyrene	0	0	0.000305224	0	0	0	0	0	0	0	0	0	0	0	0	0	0	0	0	0.000228918	0.000458255	0.000457835	0.000228918	0.0414379	9.53824e-05	3.47192e-06	0	0	0	0	0	-	cooh	0.00348489	0.00190765	101.183
123	sio2	0	0.000318769	0.000637538	0	0.250648	0	0	0	0	0	0	0	0.00446276	0.00895262	0.00892553	0.00446276	0.250648	0.000573784	4.20775e-05	0.00255015	0.00509998	0.0051003	0.00255015	0.418862	0.00111569	2.35889e-05	0.000318769	0.00446276	0.00895262	0.00892553	0.00446276	-	-	0.0100731	0.159384	89.6665
124	fe3o4	0.000381972	0	0.000509296	0.290681	0	0.00331042	0.00711041	0.00713014	0.00381972	0.0968935	0.000229183	1.60428e-05	0	0	0	0	0	0	0	0.00101859	0.00203706	0.00203718	0.00101859	0.167304	0.000445634	9.42197e-06	0.000381972	0.00331042	0.00711041	0.00713014	0.00381972	-	cooh	0.0063662	1.27324e-06	100
125	zno	1.05136e-05	0	1.05136e-05	0.00950956	0	0.000315408	0.000687379	0.000683384	0.000367976	0.00950956	1.68218e-05	1.45088e-06	0	0	0	0	0	0	0	8.41088e-05	0.000168207	0.000168218	8.41088e-05	0.0138149	3.67976e-05	7.78007e-07	1.05136e-05	0.000315408	0.000687379	0.000683384	0.000367976	fe_(4%)	pmaa	0.00182937	0.00052568	74.5525
126	sio2	0	0.000318769	0.000637538	0	0.250648	0	0	0	0	0	0	0	0.00446276	0.00895262	0.00892553	0.00446276	0.250648	0.000573784	4.20775e-05	0.00255015	0.00509998	0.0051003	0.00255015	0.418862	0.00111569	2.35889e-05	0.000318769	0.00446276	0.00895262	0.00892553	0.00446276	-	-	0.0100731	0.0199231	93.6358
127	tio2	0.000721791	0	0.00144358	0.474939	0	0.0158794	0.03455	0.034646	0.0187666	0.474939	0.00108269	0.000106103	0	0	0	0	0	0	0	0.00577433	0.0115479	0.0115487	0.00577433	0.948434	0.00252627	5.34125e-05	0.000721791	0.0158794	0.03455	0.034646	0.0187666	-	-	0.0151576	7.21791e-06	100
128	fe3o4	0.000974726	0	0.00129964	0.741767	0	0.00844763	0.0181445	0.0181949	0.00974726	0.247256	0.000584836	4.09385e-05	0	0	0	0	0	0	0	0.00259927	0.00519822	0.00519854	0.00259927	0.42693	0.00113718	2.40432e-05	0.000974726	0.00844763	0.0181445	0.0181949	0.00974726	-	peg	0.0101696	0.000162454	120.319
129	zno	1.16918e-05	0	1.16918e-05	0.0105753	0	0.000350755	0.000764411	0.000759969	0.000409214	0.0105753	1.87069e-05	1.61347e-06	0	0	0	0	0	0	0	9.35346e-05	0.000187057	0.000187069	9.35346e-05	0.0153631	4.09214e-05	8.65195e-07	1.16918e-05	0.000350755	0.000764411	0.000759969	0.000409214	fe_(5%)	pmaa	0.00192915	0.00116918	1.40454
130	zno	6.7052e-05	0	6.7052e-05	0.0606485	0	0.00201156	0.00438386	0.00435838	0.00234682	0.0606485	0.000107283	9.25317e-06	0	0	0	0	0	0	0	0.000536416	0.00107276	0.00107283	0.000536416	0.0881063	0.000234682	4.96185e-06	6.7052e-05	0.00201156	0.00438386	0.00435838	0.00234682	-	-	0.00461988	6.7052e-07	100
131	au	0.0023453	0	0	2.08263	0	0.185279	0.461954	0.462024	0.276745	2.08263	0.00562872	0.000337723	0	0	0	0	0	0	0	0	0	0	0	0	0	0	0.0023453	0.185279	0.461954	0.462024	0.276745	-	sodium_citrate	0.0273227	0.0146581	104.659
132	ag	8.84194e-05	0	0	0.0670219	0	0.00415571	0.00953763	0.0095493	0.00539358	0.0670219	0.000167997	1.27324e-05	0	0	0	0	0	0	0	0	0	0	0	0	0	0	8.84194e-05	0.00415571	0.00953763	0.0095493	0.00539358	au_(25%)	sodium_citrate	0.00530516	0.000552621	105.136
133	zno	1.06725e-05	0	1.06725e-05	0.00965326	0	0.000320174	0.000697767	0.000693711	0.000373537	0.00965326	1.7076e-05	1.4728e-06	0	0	0	0	0	0	0	8.53799e-05	0.000170749	0.00017076	8.53799e-05	0.0140236	3.73537e-05	7.89764e-07	1.06725e-05	0.000320174	0.000697767	0.000693711	0.000373537	-	pmaa	0.00184314	6.6703e-05	111.449
134	fe3o4	0.000381972	0	0.000509296	0.290681	0	0.00331042	0.00711041	0.00713014	0.00381972	0.0968935	0.000229183	1.60428e-05	0	0	0	0	0	0	0	0.00101859	0.00203706	0.00203718	0.00101859	0.167304	0.000445634	9.42197e-06	0.000381972	0.00331042	0.00711041	0.00713014	0.00381972	-	cooh	0.0063662	0.000795775	99.4799
135	fe3o4	0.000277137	0	0.000369517	0.210902	0	0.00240186	0.00515891	0.00517323	0.00277137	0.0703005	0.000166282	1.16398e-05	0	0	0	0	0	0	0	0.000739033	0.00147797	0.00147807	0.000739033	0.121386	0.000323327	6.83606e-06	0.000277137	0.00240186	0.00515891	0.00517323	0.00277137	-	peg	0.00542266	4.61896e-05	123.901
136	au	0.0023453	0	0	2.08263	0	0.185279	0.461954	0.462024	0.276745	2.08263	0.00562872	0.000337723	0	0	0	0	0	0	0	0	0	0	0	0	0	0	0.0023453	0.185279	0.461954	0.462024	0.276745	-	sodium_citrate	0.0273227	0.0293162	106.495
137	tio2	0.0105226	0	0.0210453	6.9239	0	0.231498	0.503687	0.505087	0.273589	6.9239	0.015784	0.00154683	0	0	0	0	0	0	0	0.0841811	0.168352	0.168362	0.0841811	13.8268	0.0368292	0.000778675	0.0105226	0.231498	0.503687	0.505087	0.273589	na_(3%)	-	0.0578745	0.131533	95.505
138	zno	1.30798e-05	0	1.30798e-05	0.0118307	0	0.000392394	0.000855157	0.000850187	0.000457793	0.0118307	2.09277e-05	1.80501e-06	0	0	0	0	0	0	0	0.000104638	0.000209264	0.000209277	0.000104638	0.0171869	4.57793e-05	9.67905e-07	1.30798e-05	0.000392394	0.000855157	0.000850187	0.000457793	co_(2%)	pmaa	0.00204045	8.17487e-05	108.948
139	sio2	0	1.59428e-05	3.18857e-05	0	0.0125359	0	0	0	0	0	0	0	0.0002232	0.000447755	0.0004464	0.0002232	0.0125359	2.86971e-05	2.10446e-06	0.000127543	0.00025507	0.000255086	0.000127543	0.0209489	5.58e-05	1.17977e-06	1.59428e-05	0.0002232	0.000447755	0.0004464	0.0002232	-	-	0.00225272	0.000248708	92.8866
140	zno	8.34537e-06	0	8.34537e-06	0.00754839	0	0.000250361	0.00054562	0.000542449	0.000292088	0.00754839	1.33526e-05	1.15166e-06	0	0	0	0	0	0	0	6.6763e-05	0.000133518	0.000133526	6.6763e-05	0.0109658	2.92088e-05	6.17557e-07	8.34537e-06	0.000250361	0.00054562	0.000542449	0.000292088	co_(1%)	pmaa	0.00162985	0.000417269	32.6997
141	pt	0.015043	0	0	13.0423	0	1.17335	2.93459	2.93339	1.76003	13.0423	0.0330946	0.00207593	0	0	0	0	0	0	0	0	0	0	0	0	0	0	0.015043	1.17335	2.93459	2.93339	1.76003	-	sodium_citrate	0.0691978	0.376075	110.075
142	pt	6.42251e-05	0	0	0.0556832	0	0.00500956	0.012529	0.0125239	0.00751434	0.0556832	0.000141295	8.86306e-06	0	0	0	0	0	0	0	0	0	0	0	0	0	0	6.42251e-05	0.00500956	0.012529	0.0125239	0.00751434	-	citrate	0.00452145	0.00321126	100.59
143	tio2	0.00103938	0	0.00207876	0.683912	0	0.0228663	0.049752	0.0498902	0.0270239	0.683912	0.00155907	0.000152789	0	0	0	0	0	0	0	0.00831503	0.016629	0.0166301	0.00831503	1.36574	0.00363783	7.69141e-05	0.00103938	0.0228663	0.049752	0.0498902	0.0270239	-	-	0.0181891	0.0259845	108.462
144	zno	8.34537e-06	0	8.34537e-06	0.00754839	0	0.000250361	0.00054562	0.000542449	0.000292088	0.00754839	1.33526e-05	1.15166e-06	0	0	0	0	0	0	0	6.6763e-05	0.000133518	0.000133526	6.6763e-05	0.0109658	2.92088e-05	6.17557e-07	8.34537e-06	0.000250361	0.00054562	0.000542449	0.000292088	co_(1%)	pmaa	0.00162985	5.21586e-05	102.734
145	zno	0.0105226	0	0.0105226	9.51773	0	0.315679	0.68797	0.683972	0.368292	9.51773	0.0168362	0.00145212	0	0	0	0	0	0	0	0.0841811	0.168352	0.168362	0.0841811	13.8268	0.0368292	0.000778675	0.0105226	0.315679	0.68797	0.683972	0.368292	na_(1.5%)	-	0.0578745	0.0657665	94.6075
146	ag	0.00551091	0	0	4.17727	0	0.259013	0.59445	0.595178	0.336165	4.17727	0.0104707	0.00079357	0	0	0	0	0	0	0	0	0	0	0	0	0	0	0.00551091	0.259013	0.59445	0.595178	0.336165	-	sodium_citrate	0.0418829	0.275545	104.082
147	polystyrene	0	0	0.00101859	0	0	0	0	0	0	0	0	0	0	0	0	0	0	0	0	0.000763944	0.00152929	0.00152789	0.000763944	0.138287	0.00031831	1.15865e-05	0	0	0	0	0	-	cooh	0.0063662	0.0063662	97.3807
148	ceo2	3.139e-05	0	6.278e-05	0.0165362	0	0.00182062	0.00439837	0.0043946	0.00257398	0.0165362	3.4529e-05	5.68159e-06	0	0	0	0	0	0	0	0.00025112	0.000502208	0.00050224	0.00025112	0.0412464	0.000109865	2.32286e-06	3.139e-05	0.00182062	0.00439837	0.0043946	0.00257398	-	-	0.00316097	0.003139	105.765
149	ceo2	3.139e-05	0	6.278e-05	0.0165362	0	0.00182062	0.00439837	0.0043946	0.00257398	0.0165362	3.4529e-05	5.68159e-06	0	0	0	0	0	0	0	0.00025112	0.000502208	0.00050224	0.00025112	0.0412464	0.000109865	2.32286e-06	3.139e-05	0.00182062	0.00439837	0.0043946	0.00257398	-	-	0.00316097	0.0015695	102.802
150	zno	8.34537e-06	0	8.34537e-06	0.00754839	0	0.000250361	0.00054562	0.000542449	0.000292088	0.00754839	1.33526e-05	1.15166e-06	0	0	0	0	0	0	0	6.6763e-05	0.000133518	0.000133526	6.6763e-05	0.0109658	2.92088e-05	6.17557e-07	8.34537e-06	0.000250361	0.00054562	0.000542449	0.000292088	co_(1%)	pmaa	0.00162985	0.000208634	112.9
151	pt	0.000106774	0	0	0.0925729	0	0.00832836	0.0208294	0.0208209	0.0124925	0.0925729	0.000234902	1.47348e-05	0	0	0	0	0	0	0	0	0	0	0	0	0	0	0.000106774	0.00832836	0.0208294	0.0208209	0.0124925	-	sodium_citrate	0.00582985	0.00266935	100.549
152	ag	8.84194e-05	0	0	0.0670219	0	0.00415571	0.00953763	0.0095493	0.00539358	0.0670219	0.000167997	1.27324e-05	0	0	0	0	0	0	0	0	0	0	0	0	0	0	8.84194e-05	0.00415571	0.00953763	0.0095493	0.00539358	au_(25%)	sodium_citrate	0.00530516	0.00442097	113.078
153	zno	1.05136e-05	0	1.05136e-05	0.00950956	0	0.000315408	0.000687379	0.000683384	0.000367976	0.00950956	1.68218e-05	1.45088e-06	0	0	0	0	0	0	0	8.41088e-05	0.000168207	0.000168218	8.41088e-05	0.0138149	3.67976e-05	7.78007e-07	1.05136e-05	0.000315408	0.000687379	0.000683384	0.000367976	fe_(4%)	pmaa	0.00182937	0.00105136	2.02717
154	sio2	0	1.59428e-05	3.18857e-05	0	0.0125359	0	0	0	0	0	0	0	0.0002232	0.000447755	0.0004464	0.0002232	0.0125359	2.86971e-05	2.10446e-06	0.000127543	0.00025507	0.000255086	0.000127543	0.0209489	5.58e-05	1.17977e-06	1.59428e-05	0.0002232	0.000447755	0.0004464	0.0002232	-	-	0.00225272	0.00398571	86.2033
155	cdse	0.00175695	0	0.00175695	1.52152	0	0.0843337	0.197506	0.196779	0.112445	1.52152	0.00298682	0.000270571	0	0	0	0	0	0	0	0.0597364	0.138729	0.138799	0.0790629	1.65329	0.00421669	0.000245973	0.00175695	0.0843337	0.197506	0.196779	0.112445	-	peg	0.0236486	0.439238	102.036
156	ag	0.00181309	0	0	1.37432	0	0.085215	0.195574	0.195813	0.110598	1.37432	0.00344486	0.000261084	0	0	0	0	0	0	0	0	0	0	0	0	0	0	0.00181309	0.085215	0.195574	0.195813	0.110598	-	lipoic_acid	0.0240234	1.81309e-05	100
157	ag	0.000390515	0	0	0.29601	0	0.0183542	0.0421241	0.0421756	0.0238214	0.29601	0.000741979	5.62342e-05	0	0	0	0	0	0	0	0	0	0	0	0	0	0	0.000390515	0.0183542	0.0421241	0.0421756	0.0238214	-	bpei	0.0111492	0.0390515	6.16308
158	sio2	0	6.4776e-05	0.000129552	0	0.0509334	0	0	0	0	0	0	0	0.000906864	0.00181923	0.00181373	0.000906864	0.0509334	0.000116597	8.55043e-06	0.000518208	0.00103635	0.00103642	0.000518208	0.0851157	0.000226716	4.79342e-06	6.4776e-05	0.000906864	0.00181923	0.00181373	0.000906864	-	-	0.0045408	0.00202749	88.7731
159	sio2	0	0.000127324	0.000254648	0	0.100115	0	0	0	0	0	0	0	0.00178254	0.00357589	0.00356507	0.00178254	0.100115	0.000229183	1.68068e-05	0.00101859	0.00203706	0.00203718	0.00101859	0.167304	0.000445634	9.42197e-06	0.000127324	0.00178254	0.00357589	0.00356507	0.00178254	-	-	0.0063662	1.27324e-06	100
160	sio2	0	6.4776e-05	0.000129552	0	0.0509334	0	0	0	0	0	0	0	0.000906864	0.00181923	0.00181373	0.000906864	0.0509334	0.000116597	8.55043e-06	0.000518208	0.00103635	0.00103642	0.000518208	0.0851157	0.000226716	4.79342e-06	6.4776e-05	0.000906864	0.00181923	0.00181373	0.000906864	-	-	0.0045408	0.00101051	88.284
161	sio2	0	1.59428e-05	3.18857e-05	0	0.0125359	0	0	0	0	0	0	0	0.0002232	0.000447755	0.0004464	0.0002232	0.0125359	2.86971e-05	2.10446e-06	0.000127543	0.00025507	0.000255086	0.000127543	0.0209489	5.58e-05	1.17977e-06	1.59428e-05	0.0002232	0.000447755	0.0004464	0.0002232	-	-	0.00225272	0.00797142	92.953
162	sio2	0	0.000337733	0.000675466	0	0.265559	0	0	0	0	0	0	0	0.00472826	0.00948523	0.00945652	0.00472826	0.265559	0.000607919	4.45807e-05	0.00270186	0.00540339	0.00540373	0.00270186	0.443781	0.00118207	2.49922e-05	0.000337733	0.00472826	0.00948523	0.00945652	0.00472826	-	silanol	0.0103684	0	100
163	au	0.0023453	0	0	2.08263	0	0.185279	0.461954	0.462024	0.276745	2.08263	0.00562872	0.000337723	0	0	0	0	0	0	0	0	0	0	0	0	0	0	0.0023453	0.185279	0.461954	0.462024	0.276745	-	sodium_citrate	0.0273227	0.23453	126.446
164	zno	8.34537e-06	0	8.34537e-06	0.00754839	0	0.000250361	0.00054562	0.000542449	0.000292088	0.00754839	1.33526e-05	1.15166e-06	0	0	0	0	0	0	0	6.6763e-05	0.000133518	0.000133526	6.6763e-05	0.0109658	2.92088e-05	6.17557e-07	8.34537e-06	0.000250361	0.00054562	0.000542449	0.000292088	co_(1%)	pmaa	0.00162985	0.000834537	3.37463
165	tio2	0.0105226	0	0.0210453	6.9239	0	0.231498	0.503687	0.505087	0.273589	6.9239	0.015784	0.00154683	0	0	0	0	0	0	0	0.0841811	0.168352	0.168362	0.0841811	13.8268	0.0368292	0.000778675	0.0105226	0.231498	0.503687	0.505087	0.273589	na_(3%)	-	0.0578745	0.0657665	96.1622
166	ceo2	3.139e-05	0	6.278e-05	0.0165362	0	0.00182062	0.00439837	0.0043946	0.00257398	0.0165362	3.4529e-05	5.68159e-06	0	0	0	0	0	0	0	0.00025112	0.000502208	0.00050224	0.00025112	0.0412464	0.000109865	2.32286e-06	3.139e-05	0.00182062	0.00439837	0.0043946	0.00257398	-	-	0.00316097	0.00078475	94.4721
167	sio2	0	3.69619e-05	7.39238e-05	0	0.0290631	0	0	0	0	0	0	0	0.000517466	0.00103807	0.00103493	0.000517466	0.0290631	6.65314e-05	4.87897e-06	0.000295695	0.000591353	0.00059139	0.000295695	0.0485679	0.000129367	2.73518e-06	3.69619e-05	0.000517466	0.00103807	0.00103493	0.000517466	-	nh2	0.00343006	0.00924047	46.5336
168	pt	0.000106774	0	0	0.0925729	0	0.00832836	0.0208294	0.0208209	0.0124925	0.0925729	0.000234902	1.47348e-05	0	0	0	0	0	0	0	0	0	0	0	0	0	0	0.000106774	0.00832836	0.0208294	0.0208209	0.0124925	-	sodium_citrate	0.00582985	0.00533869	114.1
169	fe3o4	0.0315679	0	0.0420906	24.0232	0	0.273589	0.587637	0.589268	0.315679	8.00773	0.0189408	0.00132585	0	0	0	0	0	0	0	0.0841811	0.168352	0.168362	0.0841811	13.8268	0.0368292	0.000778675	0.0315679	0.273589	0.587637	0.589268	0.315679	na_(3%)	-	0.0578745	0.0657665	96.0868
170	zno	6.7052e-05	0	6.7052e-05	0.0606485	0	0.00201156	0.00438386	0.00435838	0.00234682	0.0606485	0.000107283	9.25317e-06	0	0	0	0	0	0	0	0.000536416	0.00107276	0.00107283	0.000536416	0.0881063	0.000234682	4.96185e-06	6.7052e-05	0.00201156	0.00438386	0.00435838	0.00234682	-	-	0.00461988	0.00083815	120.161
171	pt	0.000235047	0	0	0.203786	0	0.0183337	0.0458529	0.0458341	0.0275005	0.203786	0.000517103	3.24365e-05	0	0	0	0	0	0	0	0	0	0	0	0	0	0	0.000235047	0.0183337	0.0458529	0.0458341	0.0275005	-	sodium_citrate	0.00864973	0.0117523	112.804
172	ag	0.000390515	0	0	0.29601	0	0.0183542	0.0421241	0.0421756	0.0238214	0.29601	0.000741979	5.62342e-05	0	0	0	0	0	0	0	0	0	0	0	0	0	0	0.000390515	0.0183542	0.0421241	0.0421756	0.0238214	-	bpei	0.0111492	0.00488144	96.041
173	zno	1.18783e-05	0	1.18783e-05	0.0107439	0	0.000356348	0.000776601	0.000772087	0.000415739	0.0107439	1.90052e-05	1.6392e-06	0	0	0	0	0	0	0	9.50261e-05	0.00019004	0.000190052	9.50261e-05	0.015608	4.15739e-05	8.78991e-07	1.18783e-05	0.000356348	0.000776601	0.000772087	0.000415739	co_(4%)	pmaa	0.00194447	0.000593913	14.3007
174	zno	1.51396e-05	0	1.51396e-05	0.0136938	0	0.000454188	0.000989826	0.000984073	0.000529886	0.0136938	2.42233e-05	2.08926e-06	0	0	0	0	0	0	0	0.000121117	0.000242218	0.000242233	0.000121117	0.0198934	5.29886e-05	1.12033e-06	1.51396e-05	0.000454188	0.000989826	0.000984073	0.000529886	fe_(2%)	pmaa	0.00219524	0.000189245	96.3723
175	ceo2	3.139e-05	0	6.278e-05	0.0165362	0	0.00182062	0.00439837	0.0043946	0.00257398	0.0165362	3.4529e-05	5.68159e-06	0	0	0	0	0	0	0	0.00025112	0.000502208	0.00050224	0.00025112	0.0412464	0.000109865	2.32286e-06	3.139e-05	0.00182062	0.00439837	0.0043946	0.00257398	-	-	0.00316097	0.000392375	90.7833
176	zno	0.0105226	0	0.0105226	9.51773	0	0.315679	0.68797	0.683972	0.368292	9.51773	0.0168362	0.00145212	0	0	0	0	0	0	0	0.0841811	0.168352	0.168362	0.0841811	13.8268	0.0368292	0.000778675	0.0105226	0.315679	0.68797	0.683972	0.368292	na_(1.5%)	-	0.0578745	0.000105226	100
177	sio2	0	0.0031831	0.0063662	0	2.50287	0	0	0	0	0	0	0	0.0445634	0.0893973	0.0891268	0.0445634	2.50287	0.00572958	0.000420169	0.0254648	0.0509264	0.0509296	0.0254648	4.18259	0.0111408	0.000235549	0.0031831	0.0445634	0.0893973	0.0891268	0.0445634	-	-	0.031831	0.159155	98.8823
178	ag	0.00135623	0	0	1.02802	0	0.0637427	0.146294	0.146473	0.0827299	1.02802	0.00257683	0.000195297	0	0	0	0	0	0	0	0	0	0	0	0	0	0	0.00135623	0.0637427	0.146294	0.146473	0.0827299	-	sodium_citrate	0.0207774	0.135623	129.995
179	ag	5.03002e-05	0	0	0.0381276	0	0.00236411	0.00542578	0.00543242	0.00306831	0.0381276	9.55704e-05	7.24323e-06	0	0	0	0	0	0	0	0	0	0	0	0	0	0	5.03002e-05	0.00236411	0.00542578	0.00543242	0.00306831	-	pvp	0.00400138	0.000628753	94.2009
180	pt	6.42251e-05	0	0	0.0556832	0	0.00500956	0.012529	0.0125239	0.00751434	0.0556832	0.000141295	8.86306e-06	0	0	0	0	0	0	0	0	0	0	0	0	0	0	6.42251e-05	0.00500956	0.012529	0.0125239	0.00751434	-	citrate	0.00452145	0.000401407	100.357
181	zno	6.7052e-05	0	6.7052e-05	0.0606485	0	0.00201156	0.00438386	0.00435838	0.00234682	0.0606485	0.000107283	9.25317e-06	0	0	0	0	0	0	0	0.000536416	0.00107276	0.00107283	0.000536416	0.0881063	0.000234682	4.96185e-06	6.7052e-05	0.00201156	0.00438386	0.00435838	0.00234682	-	-	0.00461988	0.000419075	112.058
182	ag	0.00380196	0	0	2.88189	0	0.178692	0.41011	0.410612	0.23192	2.88189	0.00722373	0.000547483	0	0	0	0	0	0	0	0	0	0	0	0	0	0	0.00380196	0.178692	0.41011	0.410612	0.23192	-	pvp	0.034788	0.0237623	93.5063
183	zno	1.16918e-05	0	1.16918e-05	0.0105753	0	0.000350755	0.000764411	0.000759969	0.000409214	0.0105753	1.87069e-05	1.61347e-06	0	0	0	0	0	0	0	9.35346e-05	0.000187057	0.000187069	9.35346e-05	0.0153631	4.09214e-05	8.65195e-07	1.16918e-05	0.000350755	0.000764411	0.000759969	0.000409214	fe_(5%)	pmaa	0.00192915	0.000584591	12.5592
184	zno	1.74656e-05	0	1.74656e-05	0.0157976	0	0.000523967	0.0011419	0.00113526	0.000611295	0.0157976	2.79449e-05	2.41025e-06	0	0	0	0	0	0	0	0.000139725	0.000279432	0.000279449	0.000139725	0.0229497	6.11295e-05	1.29245e-06	1.74656e-05	0.000523967	0.0011419	0.00113526	0.000611295	-	-	0.00235785	0.00021832	95.8005
185	zno	1.18783e-05	0	1.18783e-05	0.0107439	0	0.000356348	0.000776601	0.000772087	0.000415739	0.0107439	1.90052e-05	1.6392e-06	0	0	0	0	0	0	0	9.50261e-05	0.00019004	0.000190052	9.50261e-05	0.015608	4.15739e-05	8.78991e-07	1.18783e-05	0.000356348	0.000776601	0.000772087	0.000415739	co_(4%)	pmaa	0.00194447	1.18783e-07	100
186	fe3o4	0.0315679	0	0.0420906	24.0232	0	0.273589	0.587637	0.589268	0.315679	8.00773	0.0189408	0.00132585	0	0	0	0	0	0	0	0.0841811	0.168352	0.168362	0.0841811	13.8268	0.0368292	0.000778675	0.0315679	0.273589	0.587637	0.589268	0.315679	na_(3%)	-	0.0578745	0.000105226	100
187	ag	0.000272941	0	0	0.206889	0	0.0128282	0.0294416	0.0294776	0.0166494	0.206889	0.000518588	3.93035e-05	0	0	0	0	0	0	0	0	0	0	0	0	0	0	0.000272941	0.0128282	0.0294416	0.0294776	0.0166494	-	sodium_citrate	0.00932093	0.0272941	73.579
188	pt	0.000106774	0	0	0.0925729	0	0.00832836	0.0208294	0.0208209	0.0124925	0.0925729	0.000234902	1.47348e-05	0	0	0	0	0	0	0	0	0	0	0	0	0	0	0.000106774	0.00832836	0.0208294	0.0208209	0.0124925	-	sodium_citrate	0.00582985	0.0106774	101.793
189	tio2	0.00103938	0	0.00207876	0.683912	0	0.0228663	0.049752	0.0498902	0.0270239	0.683912	0.00155907	0.000152789	0	0	0	0	0	0	0	0.00831503	0.016629	0.0166301	0.00831503	1.36574	0.00363783	7.69141e-05	0.00103938	0.0228663	0.049752	0.0498902	0.0270239	-	-	0.0181891	0.0129922	106.168
190	sio2	0	0.000318769	0.000637538	0	0.250648	0	0	0	0	0	0	0	0.00446276	0.00895262	0.00892553	0.00446276	0.250648	0.000573784	4.20775e-05	0.00255015	0.00509998	0.0051003	0.00255015	0.418862	0.00111569	2.35889e-05	0.000318769	0.00446276	0.00895262	0.00892553	0.00446276	-	-	0.0100731	0.0398461	93.3927
191	fe3o4	0.000381972	0	0.000509296	0.290681	0	0.00331042	0.00711041	0.00713014	0.00381972	0.0968935	0.000229183	1.60428e-05	0	0	0	0	0	0	0	0.00101859	0.00203706	0.00203718	0.00101859	0.167304	0.000445634	9.42197e-06	0.000381972	0.00331042	0.00711041	0.00713014	0.00381972	-	-	0.0063662	0.000795775	97.7283
192	sio2	0	6.4776e-05	0.000129552	0	0.0509334	0	0	0	0	0	0	0	0.000906864	0.00181923	0.00181373	0.000906864	0.0509334	0.000116597	8.55043e-06	0.000518208	0.00103635	0.00103642	0.000518208	0.0851157	0.000226716	4.79342e-06	6.4776e-05	0.000906864	0.00181923	0.00181373	0.000906864	-	-	0.0045408	0.032388	93.1368
193	ag	0.00551091	0	0	4.17727	0	0.259013	0.59445	0.595178	0.336165	4.17727	0.0104707	0.00079357	0	0	0	0	0	0	0	0	0	0	0	0	0	0	0.00551091	0.259013	0.59445	0.595178	0.336165	-	sodium_citrate	0.0418829	0.0688863	105.686
194	fe3o4	0.000381972	0	0.000509296	0.290681	0	0.00331042	0.00711041	0.00713014	0.00381972	0.0968935	0.000229183	1.60428e-05	0	0	0	0	0	0	0	0.00101859	0.00203706	0.00203718	0.00101859	0.167304	0.000445634	9.42197e-06	0.000381972	0.00331042	0.00711041	0.00713014	0.00381972	-	-	0.0063662	1.27324e-06	100
195	zno	1.16918e-05	0	1.16918e-05	0.0105753	0	0.000350755	0.000764411	0.000759969	0.000409214	0.0105753	1.87069e-05	1.61347e-06	0	0	0	0	0	0	0	9.35346e-05	0.000187057	0.000187069	9.35346e-05	0.0153631	4.09214e-05	8.65195e-07	1.16918e-05	0.000350755	0.000764411	0.000759969	0.000409214	fe_(5%)	pmaa	0.00192915	1.16918e-07	100
196	ceo2	3.139e-05	0	6.278e-05	0.0165362	0	0.00182062	0.00439837	0.0043946	0.00257398	0.0165362	3.4529e-05	5.68159e-06	0	0	0	0	0	0	0	0.00025112	0.000502208	0.00050224	0.00025112	0.0412464	0.000109865	2.32286e-06	3.139e-05	0.00182062	0.00439837	0.0043946	0.00257398	-	-	0.00316097	3.139e-07	100
197	zno	1.30798e-05	0	1.30798e-05	0.0118307	0	0.000392394	0.000855157	0.000850187	0.000457793	0.0118307	2.09277e-05	1.80501e-06	0	0	0	0	0	0	0	0.000104638	0.000209264	0.000209277	0.000104638	0.0171869	4.57793e-05	9.67905e-07	1.30798e-05	0.000392394	0.000855157	0.000850187	0.000457793	co_(2%)	pmaa	0.00204045	0.00130798	2.06009
198	fe3o4	0.00373019	0	0.00497359	2.83868	0	0.0323283	0.0694376	0.0696303	0.0373019	0.946226	0.00223812	0.000156668	0	0	0	0	0	0	0	0.00994718	0.0198931	0.0198944	0.00994718	1.63382	0.00435189	9.20115e-05	0.00373019	0.0323283	0.0694376	0.0696303	0.0373019	-	peg	0.0198944	6.21699e-05	102.271
199	cdse	0.00175695	0	0.00175695	1.52152	0	0.0843337	0.197506	0.196779	0.112445	1.52152	0.00298682	0.000270571	0	0	0	0	0	0	0	0.0597364	0.138729	0.138799	0.0790629	1.65329	0.00421669	0.000245973	0.00175695	0.0843337	0.197506	0.196779	0.112445	-	peg	0.0236486	1.75695e-05	100
200	fe3o4	0.00093547	0	0.00124729	0.711892	0	0.0081074	0.0174138	0.0174621	0.0093547	0.237297	0.000561282	3.92897e-05	0	0	0	0	0	0	0	0.00249459	0.00498886	0.00498917	0.00249459	0.409736	0.00109138	2.30749e-05	0.00093547	0.0081074	0.0174138	0.0174621	0.0093547	-	pvp	0.00996275	0.0311823	131.629
201	fe3o4	0.0315679	0	0.0420906	24.0232	0	0.273589	0.587637	0.589268	0.315679	8.00773	0.0189408	0.00132585	0	0	0	0	0	0	0	0.0841811	0.168352	0.168362	0.0841811	13.8268	0.0368292	0.000778675	0.0315679	0.273589	0.587637	0.589268	0.315679	na_(3%)	-	0.0578745	0.131533	102.942
202	sio2	0	0.000337733	0.000675466	0	0.265559	0	0	0	0	0	0	0	0.00472826	0.00948523	0.00945652	0.00472826	0.265559	0.000607919	4.45807e-05	0.00270186	0.00540339	0.00540373	0.00270186	0.443781	0.00118207	2.49922e-05	0.000337733	0.00472826	0.00948523	0.00945652	0.00472826	-	silanol	0.0103684	0.0337733	102.775
203	zno	1.17345e-05	0	1.17345e-05	0.0106138	0	0.000352034	0.000767199	0.00076274	0.000410706	0.0106138	1.87751e-05	1.61935e-06	0	0	0	0	0	0	0	9.38756e-05	0.00018774	0.000187751	9.38756e-05	0.0154191	4.10706e-05	8.6835e-07	1.17345e-05	0.000352034	0.000767199	0.00076274	0.000410706	co_(5%)	pmaa	0.00193266	1.17345e-07	100
204	fe3o4	0.00373019	0	0.00497359	2.83868	0	0.0323283	0.0694376	0.0696303	0.0373019	0.946226	0.00223812	0.000156668	0	0	0	0	0	0	0	0.00994718	0.0198931	0.0198944	0.00994718	1.63382	0.00435189	9.20115e-05	0.00373019	0.0323283	0.0694376	0.0696303	0.0373019	-	peg	0.0198944	0.000621699	99.5443
205	ag	0.00181309	0	0	1.37432	0	0.085215	0.195574	0.195813	0.110598	1.37432	0.00344486	0.000261084	0	0	0	0	0	0	0	0	0	0	0	0	0	0	0.00181309	0.085215	0.195574	0.195813	0.110598	-	lipoic_acid	0.0240234	0.0906543	84.5937
206	ag	0.00380196	0	0	2.88189	0	0.178692	0.41011	0.410612	0.23192	2.88189	0.00722373	0.000547483	0	0	0	0	0	0	0	0	0	0	0	0	0	0	0.00380196	0.178692	0.41011	0.410612	0.23192	-	pvp	0.034788	0.0950491	101.643
207	sio2	0	0.000127324	0.000254648	0	0.100115	0	0	0	0	0	0	0	0.00178254	0.00357589	0.00356507	0.00178254	0.100115	0.000229183	1.68068e-05	0.00101859	0.00203706	0.00203718	0.00101859	0.167304	0.000445634	9.42197e-06	0.000127324	0.00178254	0.00357589	0.00356507	0.00178254	-	-	0.0063662	0.00159155	100.33
208	sio2	0	0.000318769	0.000637538	0	0.250648	0	0	0	0	0	0	0	0.00446276	0.00895262	0.00892553	0.00446276	0.250648	0.000573784	4.20775e-05	0.00255015	0.00509998	0.0051003	0.00255015	0.418862	0.00111569	2.35889e-05	0.000318769	0.00446276	0.00895262	0.00892553	0.00446276	-	-	0.0100731	0.00997747	92.7452
209	pt	0.015043	0	0	13.0423	0	1.17335	2.93459	2.93339	1.76003	13.0423	0.0330946	0.00207593	0	0	0	0	0	0	0	0	0	0	0	0	0	0	0.015043	1.17335	2.93459	2.93339	1.76003	-	sodium_citrate	0.0691978	1.5043	90.5445
210	sio2	0	3.69619e-05	7.39238e-05	0	0.0290631	0	0	0	0	0	0	0	0.000517466	0.00103807	0.00103493	0.000517466	0.0290631	6.65314e-05	4.87897e-06	0.000295695	0.000591353	0.00059139	0.000295695	0.0485679	0.000129367	2.73518e-06	3.69619e-05	0.000517466	0.00103807	0.00103493	0.000517466	-	nh2	0.00343006	0	100
211	tio2	0.0105226	0	0.0210453	6.9239	0	0.231498	0.503687	0.505087	0.273589	6.9239	0.015784	0.00154683	0	0	0	0	0	0	0	0.0841811	0.168352	0.168362	0.0841811	13.8268	0.0368292	0.000778675	0.0105226	0.231498	0.503687	0.505087	0.273589	na_(3%)	-	0.0578745	0.263066	107.538
212	cdse	0.00175695	0	0.00175695	1.52152	0	0.0843337	0.197506	0.196779	0.112445	1.52152	0.00298682	0.000270571	0	0	0	0	0	0	0	0.0597364	0.138729	0.138799	0.0790629	1.65329	0.00421669	0.000245973	0.00175695	0.0843337	0.197506	0.196779	0.112445	-	peg	0.0236486	0.0549926	105.379
213	zno	1.06725e-05	0	1.06725e-05	0.00965326	0	0.000320174	0.000697767	0.000693711	0.000373537	0.00965326	1.7076e-05	1.4728e-06	0	0	0	0	0	0	0	8.53799e-05	0.000170749	0.00017076	8.53799e-05	0.0140236	3.73537e-05	7.89764e-07	1.06725e-05	0.000320174	0.000697767	0.000693711	0.000373537	-	pmaa	0.00184314	0.000133406	112.624
214	sio2	0	0.0031831	0.0063662	0	2.50287	0	0	0	0	0	0	0	0.0445634	0.0893973	0.0891268	0.0445634	2.50287	0.00572958	0.000420169	0.0254648	0.0509264	0.0509296	0.0254648	4.18259	0.0111408	0.000235549	0.0031831	0.0445634	0.0893973	0.0891268	0.0445634	-	-	0.031831	3.1831e-05	100
215	zno	1.74656e-05	0	1.74656e-05	0.0157976	0	0.000523967	0.0011419	0.00113526	0.000611295	0.0157976	2.79449e-05	2.41025e-06	0	0	0	0	0	0	0	0.000139725	0.000279432	0.000279449	0.000139725	0.0229497	6.11295e-05	1.29245e-06	1.74656e-05	0.000523967	0.0011419	0.00113526	0.000611295	-	-	0.00235785	1.74656e-07	100
216	zno	1.51396e-05	0	1.51396e-05	0.0136938	0	0.000454188	0.000989826	0.000984073	0.000529886	0.0136938	2.42233e-05	2.08926e-06	0	0	0	0	0	0	0	0.000121117	0.000242218	0.000242233	0.000121117	0.0198934	5.29886e-05	1.12033e-06	1.51396e-05	0.000454188	0.000989826	0.000984073	0.000529886	fe_(2%)	pmaa	0.00219524	9.46224e-05	99.3732
217	polystyrene	0	0	0.000315993	0	0	0	0	0	0	0	0	0	0	0	0	0	0	0	0	0.000236995	0.000474424	0.00047399	0.000236995	0.0429	9.87479e-05	3.59442e-06	0	0	0	0	0	-	nh2	0.00354584	0.000987479	102.84
218	tio2	0.0105226	0	0.0210453	6.9239	0	0.231498	0.503687	0.505087	0.273589	6.9239	0.015784	0.00154683	0	0	0	0	0	0	0	0.0841811	0.168352	0.168362	0.0841811	13.8268	0.0368292	0.000778675	0.0105226	0.231498	0.503687	0.505087	0.273589	na_(3%)	-	0.0578745	1.05226	123.432
219	fe3o4	0.000381972	0	0.000509296	0.290681	0	0.00331042	0.00711041	0.00713014	0.00381972	0.0968935	0.000229183	1.60428e-05	0	0	0	0	0	0	0	0.00101859	0.00203706	0.00203718	0.00101859	0.167304	0.000445634	9.42197e-06	0.000381972	0.00331042	0.00711041	0.00713014	0.00381972	-	cooh	0.0063662	0.0063662	103.873
220	fe3o4	0.00093547	0	0.00124729	0.711892	0	0.0081074	0.0174138	0.0174621	0.0093547	0.237297	0.000561282	3.92897e-05	0	0	0	0	0	0	0	0.00249459	0.00498886	0.00498917	0.00249459	0.409736	0.00109138	2.30749e-05	0.00093547	0.0081074	0.0174138	0.0174621	0.0093547	-	pvp	0.00996275	0.0155912	144.271
221	zno	1.17345e-05	0	1.17345e-05	0.0106138	0	0.000352034	0.000767199	0.00076274	0.000410706	0.0106138	1.87751e-05	1.61935e-06	0	0	0	0	0	0	0	9.38756e-05	0.00018774	0.000187751	9.38756e-05	0.0154191	4.10706e-05	8.6835e-07	1.17345e-05	0.000352034	0.000767199	0.00076274	0.000410706	co_(5%)	pmaa	0.00193266	7.33403e-05	97.7009
222	fe3o4	0.00373019	0	0.00497359	2.83868	0	0.0323283	0.0694376	0.0696303	0.0373019	0.946226	0.00223812	0.000156668	0	0	0	0	0	0	0	0.00994718	0.0198931	0.0198944	0.00994718	1.63382	0.00435189	9.20115e-05	0.00373019	0.0323283	0.0694376	0.0696303	0.0373019	-	peg	0.0198944	0.00621699	93.5426
223	sio2	0	0.0031831	0.0063662	0	2.50287	0	0	0	0	0	0	0	0.0445634	0.0893973	0.0891268	0.0445634	2.50287	0.00572958	0.000420169	0.0254648	0.0509264	0.0509296	0.0254648	4.18259	0.0111408	0.000235549	0.0031831	0.0445634	0.0893973	0.0891268	0.0445634	-	-	0.031831	0.0397887	102.25
224	zno	8.11932e-06	0	8.11932e-06	0.00734393	0	0.00024358	0.000530841	0.000527756	0.000284176	0.00734393	1.29909e-05	1.12047e-06	0	0	0	0	0	0	0	6.49546e-05	0.000129901	0.000129909	6.49546e-05	0.0106688	2.84176e-05	6.0083e-07	8.11932e-06	0.00024358	0.000530841	0.000527756	0.000284176	fe_(1%)	pmaa	0.00160763	5.07458e-05	105.858
225	ag	0.000390515	0	0	0.29601	0	0.0183542	0.0421241	0.0421756	0.0238214	0.29601	0.000741979	5.62342e-05	0	0	0	0	0	0	0	0	0	0	0	0	0	0	0.000390515	0.0183542	0.0421241	0.0421756	0.0238214	-	bpei	0.0111492	0.00244072	107.994
226	ag	0.000272941	0	0	0.206889	0	0.0128282	0.0294416	0.0294776	0.0166494	0.206889	0.000518588	3.93035e-05	0	0	0	0	0	0	0	0	0	0	0	0	0	0	0.000272941	0.0128282	0.0294416	0.0294776	0.0166494	-	sodium_citrate	0.00932093	0.00170588	97.1277
227	sio2	0	6.4776e-05	0.000129552	0	0.0509334	0	0	0	0	0	0	0	0.000906864	0.00181923	0.00181373	0.000906864	0.0509334	0.000116597	8.55043e-06	0.000518208	0.00103635	0.00103642	0.000518208	0.0851157	0.000226716	4.79342e-06	6.4776e-05	0.000906864	0.00181923	0.00181373	0.000906864	-	-	0.0045408	0.016194	87.1928
228	zno	1.06725e-05	0	1.06725e-05	0.00965326	0	0.000320174	0.000697767	0.000693711	0.000373537	0.00965326	1.7076e-05	1.4728e-06	0	0	0	0	0	0	0	8.53799e-05	0.000170749	0.00017076	8.53799e-05	0.0140236	3.73537e-05	7.89764e-07	1.06725e-05	0.000320174	0.000697767	0.000693711	0.000373537	-	pmaa	0.00184314	1.06725e-07	100
229	polystyrene	0	0	0.000305224	0	0	0	0	0	0	0	0	0	0	0	0	0	0	0	0	0.000228918	0.000458255	0.000457835	0.000228918	0.0414379	9.53824e-05	3.47192e-06	0	0	0	0	0	-	cooh	0.00348489	0.000953824	103.369
230	ceo2	3.11421e-05	0	6.22842e-05	0.0164057	0	0.00180624	0.00436363	0.00435989	0.00255365	0.0164057	3.42563e-05	5.63672e-06	0	0	0	0	0	0	0	0.000249137	0.000498242	0.000498274	0.000249137	0.0409207	0.000108997	2.30451e-06	3.11421e-05	0.00180624	0.00436363	0.00435989	0.00255365	-	-	0.00314847	0.000194638	116.648
231	zno	6.7052e-05	0	6.7052e-05	0.0606485	0	0.00201156	0.00438386	0.00435838	0.00234682	0.0606485	0.000107283	9.25317e-06	0	0	0	0	0	0	0	0.000536416	0.00107276	0.00107283	0.000536416	0.0881063	0.000234682	4.96185e-06	6.7052e-05	0.00201156	0.00438386	0.00435838	0.00234682	-	-	0.00461988	0.000209873	109.64
232	sio2	0	0.000127324	0.000254648	0	0.100115	0	0	0	0	0	0	0	0.00178254	0.00357589	0.00356507	0.00178254	0.100115	0.000229183	1.68068e-05	0.00101859	0.00203706	0.00203718	0.00101859	0.167304	0.000445634	9.42197e-06	0.000127324	0.00178254	0.00357589	0.00356507	0.00178254	-	-	0.0063662	0.0127324	106.251
233	pt	0.000106774	0	0	0.0925729	0	0.00832836	0.0208294	0.0208209	0.0124925	0.0925729	0.000234902	1.47348e-05	0	0	0	0	0	0	0	0	0	0	0	0	0	0	0.000106774	0.00832836	0.0208294	0.0208209	0.0124925	-	sodium_citrate	0.00582985	0.00133467	108.776
234	fe3o4	0.0315679	0	0.0420906	24.0232	0	0.273589	0.587637	0.589268	0.315679	8.00773	0.0189408	0.00132585	0	0	0	0	0	0	0	0.0841811	0.168352	0.168362	0.0841811	13.8268	0.0368292	0.000778675	0.0315679	0.273589	0.587637	0.589268	0.315679	na_(3%)	-	0.0578745	0.263066	106.4
235	zno	1.43376e-05	0	1.43376e-05	0.0129684	0	0.000430129	0.000937395	0.000931946	0.000501817	0.0129684	2.29402e-05	1.97859e-06	0	0	0	0	0	0	0	0.000114701	0.000229388	0.000229402	0.000114701	0.0188397	5.01817e-05	1.06099e-06	1.43376e-05	0.000430129	0.000937395	0.000931946	0.000501817	fe_(3%)	pmaa	0.00213631	8.96102e-05	105.499
236	zno	1.43376e-05	0	1.43376e-05	0.0129684	0	0.000430129	0.000937395	0.000931946	0.000501817	0.0129684	2.29402e-05	1.97859e-06	0	0	0	0	0	0	0	0.000114701	0.000229388	0.000229402	0.000114701	0.0188397	5.01817e-05	1.06099e-06	1.43376e-05	0.000430129	0.000937395	0.000931946	0.000501817	fe_(3%)	pmaa	0.00213631	0.00143376	2.5974
237	zno	1.74656e-05	0	1.74656e-05	0.0157976	0	0.000523967	0.0011419	0.00113526	0.000611295	0.0157976	2.79449e-05	2.41025e-06	0	0	0	0	0	0	0	0.000139725	0.000279432	0.000279449	0.000139725	0.0229497	6.11295e-05	1.29245e-06	1.74656e-05	0.000523967	0.0011419	0.00113526	0.000611295	-	-	0.00235785	0.000436639	107.732
238	sio2	0	0.000318769	0.000637538	0	0.250648	0	0	0	0	0	0	0	0.00446276	0.00895262	0.00892553	0.00446276	0.250648	0.000573784	4.20775e-05	0.00255015	0.00509998	0.0051003	0.00255015	0.418862	0.00111569	2.35889e-05	0.000318769	0.00446276	0.00895262	0.00892553	0.00446276	-	-	0.0100731	0.0796922	90.3196
239	polystyrene	0	0	0.000315993	0	0	0	0	0	0	0	0	0	0	0	0	0	0	0	0	0.000236995	0.000474424	0.00047399	0.000236995	0.0429	9.87479e-05	3.59442e-06	0	0	0	0	0	-	nh2	0.00354584	0.000493739	102.254
240	zno	1.37773e-05	0	1.37773e-05	0.0124615	0	0.000413318	0.000900757	0.000895522	0.000482204	0.0124615	2.20436e-05	1.90126e-06	0	0	0	0	0	0	0	0.000110218	0.000220422	0.000220436	0.000110218	0.0181033	4.82204e-05	1.01952e-06	1.37773e-05	0.000413318	0.000900757	0.000895522	0.000482204	co_(3%)	pmaa	0.00209414	0.00137773	2.18159
241	zno	1.37773e-05	0	1.37773e-05	0.0124615	0	0.000413318	0.000900757	0.000895522	0.000482204	0.0124615	2.20436e-05	1.90126e-06	0	0	0	0	0	0	0	0.000110218	0.000220422	0.000220436	0.000110218	0.0181033	4.82204e-05	1.01952e-06	1.37773e-05	0.000413318	0.000900757	0.000895522	0.000482204	co_(3%)	pmaa	0.00209414	0.000172216	102.41
242	sio2	0	6.4776e-05	0.000129552	0	0.0509334	0	0	0	0	0	0	0	0.000906864	0.00181923	0.00181373	0.000906864	0.0509334	0.000116597	8.55043e-06	0.000518208	0.00103635	0.00103642	0.000518208	0.0851157	0.000226716	4.79342e-06	6.4776e-05	0.000906864	0.00181923	0.00181373	0.000906864	-	-	0.0045408	0.000505901	93.8478
243	tio2	0.00147304	0	0.00294609	0.969262	0	0.0324069	0.0705102	0.0707061	0.0382991	0.969262	0.00220956	0.000216537	0	0	0	0	0	0	0	0.0117843	0.0235672	0.0235687	0.0117843	1.93558	0.00515565	0.000109005	0.00147304	0.0324069	0.0705102	0.0707061	0.0382991	-	-	0.0216537	0.0147304	95.6512
244	sio2	0	0.0031831	0.0063662	0	2.50287	0	0	0	0	0	0	0	0.0445634	0.0893973	0.0891268	0.0445634	2.50287	0.00572958	0.000420169	0.0254648	0.0509264	0.0509296	0.0254648	4.18259	0.0111408	0.000235549	0.0031831	0.0445634	0.0893973	0.0891268	0.0445634	-	-	0.031831	0.31831	104.257
245	tio2	0.00103938	0	0.00207876	0.683912	0	0.0228663	0.049752	0.0498902	0.0270239	0.683912	0.00155907	0.000152789	0	0	0	0	0	0	0	0.00831503	0.016629	0.0166301	0.00831503	1.36574	0.00363783	7.69141e-05	0.00103938	0.0228663	0.049752	0.0498902	0.0270239	-	-	0.0181891	0.051969	115.802
246	ag	0.000390515	0	0	0.29601	0	0.0183542	0.0421241	0.0421756	0.0238214	0.29601	0.000741979	5.62342e-05	0	0	0	0	0	0	0	0	0	0	0	0	0	0	0.000390515	0.0183542	0.0421241	0.0421756	0.0238214	-	bpei	0.0111492	0.00976288	94.673
247	sio2	0	0.000127324	0.000254648	0	0.100115	0	0	0	0	0	0	0	0.00178254	0.00357589	0.00356507	0.00178254	0.100115	0.000229183	1.68068e-05	0.00101859	0.00203706	0.00203718	0.00101859	0.167304	0.000445634	9.42197e-06	0.000127324	0.00178254	0.00357589	0.00356507	0.00178254	-	-	0.0063662	0.000795775	101.352
248	sio2	0	1.59428e-05	3.18857e-05	0	0.0125359	0	0	0	0	0	0	0	0.0002232	0.000447755	0.0004464	0.0002232	0.0125359	2.86971e-05	2.10446e-06	0.000127543	0.00025507	0.000255086	0.000127543	0.0209489	5.58e-05	1.17977e-06	1.59428e-05	0.0002232	0.000447755	0.0004464	0.0002232	-	-	0.00225272	0.00199286	88.465
249	zno	1.30798e-05	0	1.30798e-05	0.0118307	0	0.000392394	0.000855157	0.000850187	0.000457793	0.0118307	2.09277e-05	1.80501e-06	0	0	0	0	0	0	0	0.000104638	0.000209264	0.000209277	0.000104638	0.0171869	4.57793e-05	9.67905e-07	1.30798e-05	0.000392394	0.000855157	0.000850187	0.000457793	co_(2%)	pmaa	0.00204045	0.00065399	21.2446
250	ag	5.54002e-05	0	0	0.0419934	0	0.00260381	0.00597591	0.00598323	0.00337942	0.0419934	0.00010526	7.97764e-06	0	0	0	0	0	0	0	0	0	0	0	0	0	0	5.54002e-05	0.00260381	0.00597591	0.00598323	0.00337942	-	sodium_citrate	0.00419934	0.000346252	102.216
251	zno	1.06725e-05	0	1.06725e-05	0.00965326	0	0.000320174	0.000697767	0.000693711	0.000373537	0.00965326	1.7076e-05	1.4728e-06	0	0	0	0	0	0	0	8.53799e-05	0.000170749	0.00017076	8.53799e-05	0.0140236	3.73537e-05	7.89764e-07	1.06725e-05	0.000320174	0.000697767	0.000693711	0.000373537	-	pmaa	0.00184314	0.000266812	113.379
252	tio2	0.00147304	0	0.00294609	0.969262	0	0.0324069	0.0705102	0.0707061	0.0382991	0.969262	0.00220956	0.000216537	0	0	0	0	0	0	0	0.0117843	0.0235672	0.0235687	0.0117843	1.93558	0.00515565	0.000109005	0.00147304	0.0324069	0.0705102	0.0707061	0.0382991	-	-	0.0216537	0.00736522	95.7783
253	zno	1.37773e-05	0	1.37773e-05	0.0124615	0	0.000413318	0.000900757	0.000895522	0.000482204	0.0124615	2.20436e-05	1.90126e-06	0	0	0	0	0	0	0	0.000110218	0.000220422	0.000220436	0.000110218	0.0181033	4.82204e-05	1.01952e-06	1.37773e-05	0.000413318	0.000900757	0.000895522	0.000482204	co_(3%)	pmaa	0.00209414	8.61079e-05	107.147
254	ceo2	3.139e-05	0	6.278e-05	0.0165362	0	0.00182062	0.00439837	0.0043946	0.00257398	0.0165362	3.4529e-05	5.68159e-06	0	0	0	0	0	0	0	0.00025112	0.000502208	0.00050224	0.00025112	0.0412464	0.000109865	2.32286e-06	3.139e-05	0.00182062	0.00439837	0.0043946	0.00257398	-	-	0.00316097	0.000196187	90.0681
255	fe2o3	0.0210453	0	0.0315679	16.0155	0	0.273589	0.587637	0.589268	0.315679	8.00773	0.0189408	0.00132585	0	0	0	0	0	0	0	0.0841811	0.168352	0.168362	0.0841811	13.8268	0.0368292	0.000778675	0.0210453	0.273589	0.587637	0.589268	0.315679	na_(3%)	-	0.0578745	0.000105226	100
256	sio2	0	0.000337733	0.000675466	0	0.265559	0	0	0	0	0	0	0	0.00472826	0.00948523	0.00945652	0.00472826	0.265559	0.000607919	4.45807e-05	0.00270186	0.00540339	0.00540373	0.00270186	0.443781	0.00118207	2.49922e-05	0.000337733	0.00472826	0.00948523	0.00945652	0.00472826	-	silanol	0.0103684	0.00844332	108.735
257	tio2	0.0105226	0	0.0210453	6.9239	0	0.231498	0.503687	0.505087	0.273589	6.9239	0.015784	0.00154683	0	0	0	0	0	0	0	0.0841811	0.168352	0.168362	0.0841811	13.8268	0.0368292	0.000778675	0.0105226	0.231498	0.503687	0.505087	0.273589	cl_(3%)	-	0.0578745	0.263066	21.7175
258	zno	8.11932e-06	0	8.11932e-06	0.00734393	0	0.00024358	0.000530841	0.000527756	0.000284176	0.00734393	1.29909e-05	1.12047e-06	0	0	0	0	0	0	0	6.49546e-05	0.000129901	0.000129909	6.49546e-05	0.0106688	2.84176e-05	6.0083e-07	8.11932e-06	0.00024358	0.000530841	0.000527756	0.000284176	fe_(1%)	pmaa	0.00160763	0.000811932	2.10011
259	zno	6.7052e-05	0	6.7052e-05	0.0606485	0	0.00201156	0.00438386	0.00435838	0.00234682	0.0606485	0.000107283	9.25317e-06	0	0	0	0	0	0	0	0.000536416	0.00107276	0.00107283	0.000536416	0.0881063	0.000234682	4.96185e-06	6.7052e-05	0.00201156	0.00438386	0.00435838	0.00234682	-	-	0.00461988	0.000104601	104.791
260	ag	5.54002e-05	0	0	0.0419934	0	0.00260381	0.00597591	0.00598323	0.00337942	0.0419934	0.00010526	7.97764e-06	0	0	0	0	0	0	0	0	0	0	0	0	0	0	5.54002e-05	0.00260381	0.00597591	0.00598323	0.00337942	-	sodium_citrate	0.00419934	0.00277001	131.748
261	ag	0.00135623	0	0	1.02802	0	0.0637427	0.146294	0.146473	0.0827299	1.02802	0.00257683	0.000195297	0	0	0	0	0	0	0	0	0	0	0	0	0	0	0.00135623	0.0637427	0.146294	0.146473	0.0827299	-	sodium_citrate	0.0207774	1.35623e-05	100
262	ag	5.54002e-05	0	0	0.0419934	0	0.00260381	0.00597591	0.00598323	0.00337942	0.0419934	0.00010526	7.97764e-06	0	0	0	0	0	0	0	0	0	0	0	0	0	0	5.54002e-05	0.00260381	0.00597591	0.00598323	0.00337942	-	sodium_citrate	0.00419934	0.00138501	113.101
263	polystyrene	0	0	0.000305224	0	0	0	0	0	0	0	0	0	0	0	0	0	0	0	0	0.000228918	0.000458255	0.000457835	0.000228918	0.0414379	9.53824e-05	3.47192e-06	0	0	0	0	0	-	cooh	0.00348489	0.000238456	101.194
264	ag	0.00160108	0	0	1.21362	0	0.0752506	0.172705	0.172916	0.0976656	1.21362	0.00304204	0.000230555	0	0	0	0	0	0	0	0	0	0	0	0	0	0	0.00160108	0.0752506	0.172705	0.172916	0.0976656	-	pvp	0.0225752	1.60108e-05	100
265	ag	0.00551091	0	0	4.17727	0	0.259013	0.59445	0.595178	0.336165	4.17727	0.0104707	0.00079357	0	0	0	0	0	0	0	0	0	0	0	0	0	0	0.00551091	0.259013	0.59445	0.595178	0.336165	-	sodium_citrate	0.0418829	0.0344432	103.852
266	zno	1.05136e-05	0	1.05136e-05	0.00950956	0	0.000315408	0.000687379	0.000683384	0.000367976	0.00950956	1.68218e-05	1.45088e-06	0	0	0	0	0	0	0	8.41088e-05	0.000168207	0.000168218	8.41088e-05	0.0138149	3.67976e-05	7.78007e-07	1.05136e-05	0.000315408	0.000687379	0.000683384	0.000367976	fe_(4%)	pmaa	0.00182937	0.00026284	114.514
267	tio2	0.00103938	0	0.00207876	0.683912	0	0.0228663	0.049752	0.0498902	0.0270239	0.683912	0.00155907	0.000152789	0	0	0	0	0	0	0	0.00831503	0.016629	0.0166301	0.00831503	1.36574	0.00363783	7.69141e-05	0.00103938	0.0228663	0.049752	0.0498902	0.0270239	-	-	0.0181891	0.00649612	102.662
268	ag	0.000390515	0	0	0.29601	0	0.0183542	0.0421241	0.0421756	0.0238214	0.29601	0.000741979	5.62342e-05	0	0	0	0	0	0	0	0	0	0	0	0	0	0	0.000390515	0.0183542	0.0421241	0.0421756	0.0238214	-	bpei	0.0111492	0.0195258	29.1524
269	sio2	0	3.69619e-05	7.39238e-05	0	0.0290631	0	0	0	0	0	0	0	0.000517466	0.00103807	0.00103493	0.000517466	0.0290631	6.65314e-05	4.87897e-06	0.000295695	0.000591353	0.00059139	0.000295695	0.0485679	0.000129367	2.73518e-06	3.69619e-05	0.000517466	0.00103807	0.00103493	0.000517466	-	nh2	0.00343006	0.0184809	42.0447
270	pt	0.000235047	0	0	0.203786	0	0.0183337	0.0458529	0.0458341	0.0275005	0.203786	0.000517103	3.24365e-05	0	0	0	0	0	0	0	0	0	0	0	0	0	0	0.000235047	0.0183337	0.0458529	0.0458341	0.0275005	-	sodium_citrate	0.00864973	0.00587617	106.627
271	tio2	0.0105226	0	0.0210453	6.9239	0	0.231498	0.503687	0.505087	0.273589	6.9239	0.015784	0.00154683	0	0	0	0	0	0	0	0.0841811	0.168352	0.168362	0.0841811	13.8268	0.0368292	0.000778675	0.0105226	0.231498	0.503687	0.505087	0.273589	cl_(3%)	-	0.0578745	1.05226	6.84179
272	ceo2	3.11421e-05	0	6.22842e-05	0.0164057	0	0.00180624	0.00436363	0.00435989	0.00255365	0.0164057	3.42563e-05	5.63672e-06	0	0	0	0	0	0	0	0.000249137	0.000498242	0.000498274	0.000249137	0.0409207	0.000108997	2.30451e-06	3.11421e-05	0.00180624	0.00436363	0.00435989	0.00255365	-	-	0.00314847	0.000389276	137.515
273	sio2	0	0.000127324	0.000254648	0	0.100115	0	0	0	0	0	0	0	0.00178254	0.00357589	0.00356507	0.00178254	0.100115	0.000229183	1.68068e-05	0.00101859	0.00203706	0.00203718	0.00101859	0.167304	0.000445634	9.42197e-06	0.000127324	0.00178254	0.00357589	0.00356507	0.00178254	-	-	0.0063662	0.0031831	96.6844
274	pt	0.000106774	0	0	0.0925729	0	0.00832836	0.0208294	0.0208209	0.0124925	0.0925729	0.000234902	1.47348e-05	0	0	0	0	0	0	0	0	0	0	0	0	0	0	0.000106774	0.00832836	0.0208294	0.0208209	0.0124925	-	sodium_citrate	0.00582985	0	100
275	ag	0.00380196	0	0	2.88189	0	0.178692	0.41011	0.410612	0.23192	2.88189	0.00722373	0.000547483	0	0	0	0	0	0	0	0	0	0	0	0	0	0	0.00380196	0.178692	0.41011	0.410612	0.23192	-	pvp	0.034788	3.80196e-05	100
276	polystyrene	0	0	0.000315993	0	0	0	0	0	0	0	0	0	0	0	0	0	0	0	0	0.000236995	0.000474424	0.00047399	0.000236995	0.0429	9.87479e-05	3.59442e-06	0	0	0	0	0	-	nh2	0.00354584	0.00394991	107.815
277	ag	0.00380196	0	0	2.88189	0	0.178692	0.41011	0.410612	0.23192	2.88189	0.00722373	0.000547483	0	0	0	0	0	0	0	0	0	0	0	0	0	0	0.00380196	0.178692	0.41011	0.410612	0.23192	-	pvp	0.034788	0.0475245	103.371
278	cdse	0.00175695	0	0.00175695	1.52152	0	0.0843337	0.197506	0.196779	0.112445	1.52152	0.00298682	0.000270571	0	0	0	0	0	0	0	0.0597364	0.138729	0.138799	0.0790629	1.65329	0.00421669	0.000245973	0.00175695	0.0843337	0.197506	0.196779	0.112445	-	peg	0.0236486	0.10981	105.321
279	zno	1.30798e-05	0	1.30798e-05	0.0118307	0	0.000392394	0.000855157	0.000850187	0.000457793	0.0118307	2.09277e-05	1.80501e-06	0	0	0	0	0	0	0	0.000104638	0.000209264	0.000209277	0.000104638	0.0171869	4.57793e-05	9.67905e-07	1.30798e-05	0.000392394	0.000855157	0.000850187	0.000457793	co_(2%)	pmaa	0.00204045	0.000163497	105.579
280	pt	6.42251e-05	0	0	0.0556832	0	0.00500956	0.012529	0.0125239	0.00751434	0.0556832	0.000141295	8.86306e-06	0	0	0	0	0	0	0	0	0	0	0	0	0	0	6.42251e-05	0.00500956	0.012529	0.0125239	0.00751434	-	citrate	0.00452145	0.000802814	103.762
281	zno	1.74656e-05	0	1.74656e-05	0.0157976	0	0.000523967	0.0011419	0.00113526	0.000611295	0.0157976	2.79449e-05	2.41025e-06	0	0	0	0	0	0	0	0.000139725	0.000279432	0.000279449	0.000139725	0.0229497	6.11295e-05	1.29245e-06	1.74656e-05	0.000523967	0.0011419	0.00113526	0.000611295	-	-	0.00235785	0.00010916	94.9217
282	zno	1.17345e-05	0	1.17345e-05	0.0106138	0	0.000352034	0.000767199	0.00076274	0.000410706	0.0106138	1.87751e-05	1.61935e-06	0	0	0	0	0	0	0	9.38756e-05	0.00018774	0.000187751	9.38756e-05	0.0154191	4.10706e-05	8.6835e-07	1.17345e-05	0.000352034	0.000767199	0.00076274	0.000410706	co_(5%)	pmaa	0.00193266	0.00117345	0
283	sio2	0	3.69619e-05	7.39238e-05	0	0.0290631	0	0	0	0	0	0	0	0.000517466	0.00103807	0.00103493	0.000517466	0.0290631	6.65314e-05	4.87897e-06	0.000295695	0.000591353	0.00059139	0.000295695	0.0485679	0.000129367	2.73518e-06	3.69619e-05	0.000517466	0.00103807	0.00103493	0.000517466	-	nh2	0.00343006	0.00115506	97.7917
284	fe3o4	0.0315679	0	0.0420906	24.0232	0	0.273589	0.587637	0.589268	0.315679	8.00773	0.0189408	0.00132585	0	0	0	0	0	0	0	0.0841811	0.168352	0.168362	0.0841811	13.8268	0.0368292	0.000778675	0.0315679	0.273589	0.587637	0.589268	0.315679	na_(3%)	-	0.0578745	0.526132	107.088
285	zno	6.7052e-05	0	6.7052e-05	0.0606485	0	0.00201156	0.00438386	0.00435838	0.00234682	0.0606485	0.000107283	9.25317e-06	0	0	0	0	0	0	0	0.000536416	0.00107276	0.00107283	0.000536416	0.0881063	0.000234682	4.96185e-06	6.7052e-05	0.00201156	0.00438386	0.00435838	0.00234682	-	-	0.00461988	0.0016763	47.3546
286	ceo2	3.11421e-05	0	6.22842e-05	0.0164057	0	0.00180624	0.00436363	0.00435989	0.00255365	0.0164057	3.42563e-05	5.63672e-06	0	0	0	0	0	0	0	0.000249137	0.000498242	0.000498274	0.000249137	0.0409207	0.000108997	2.30451e-06	3.11421e-05	0.00180624	0.00436363	0.00435989	0.00255365	-	-	0.00314847	0.000778552	145.591
287	sio2	0	1.59428e-05	3.18857e-05	0	0.0125359	0	0	0	0	0	0	0	0.0002232	0.000447755	0.0004464	0.0002232	0.0125359	2.86971e-05	2.10446e-06	0.000127543	0.00025507	0.000255086	0.000127543	0.0209489	5.58e-05	1.17977e-06	1.59428e-05	0.0002232	0.000447755	0.0004464	0.0002232	-	-	0.00225272	0.000499011	91.1338
288	zno	0.0105226	0	0.0105226	9.51773	0	0.315679	0.68797	0.683972	0.368292	9.51773	0.0168362	0.00145212	0	0	0	0	0	0	0	0.0841811	0.168352	0.168362	0.0841811	13.8268	0.0368292	0.000778675	0.0105226	0.315679	0.68797	0.683972	0.368292	na_(1.5%)	-	0.0578745	1.05226	102.442
289	sio2	0	6.4776e-05	0.000129552	0	0.0509334	0	0	0	0	0	0	0	0.000906864	0.00181923	0.00181373	0.000906864	0.0509334	0.000116597	8.55043e-06	0.000518208	0.00103635	0.00103642	0.000518208	0.0851157	0.000226716	4.79342e-06	6.4776e-05	0.000906864	0.00181923	0.00181373	0.000906864	-	-	0.0045408	6.4776e-07	100
290	zno	1.18783e-05	0	1.18783e-05	0.0107439	0	0.000356348	0.000776601	0.000772087	0.000415739	0.0107439	1.90052e-05	1.6392e-06	0	0	0	0	0	0	0	9.50261e-05	0.00019004	0.000190052	9.50261e-05	0.015608	4.15739e-05	8.78991e-07	1.18783e-05	0.000356348	0.000776601	0.000772087	0.000415739	co_(4%)	pmaa	0.00194447	0.000148478	106.141
291	polystyrene	0	0	0.00101859	0	0	0	0	0	0	0	0	0	0	0	0	0	0	0	0	0.000763944	0.00152929	0.00152789	0.000763944	0.138287	0.00031831	1.15865e-05	0	0	0	0	0	-	cooh	0.0063662	0.0127324	100.009
292	ag	0.00135623	0	0	1.02802	0	0.0637427	0.146294	0.146473	0.0827299	1.02802	0.00257683	0.000195297	0	0	0	0	0	0	0	0	0	0	0	0	0	0	0.00135623	0.0637427	0.146294	0.146473	0.0827299	-	sodium_citrate	0.0207774	0.0678114	114.344
293	tio2	0.00147304	0	0.00294609	0.969262	0	0.0324069	0.0705102	0.0707061	0.0382991	0.969262	0.00220956	0.000216537	0	0	0	0	0	0	0	0.0117843	0.0235672	0.0235687	0.0117843	1.93558	0.00515565	0.000109005	0.00147304	0.0324069	0.0705102	0.0707061	0.0382991	-	-	0.0216537	0.0018413	94.631
294	sio2	0	1.59428e-05	3.18857e-05	0	0.0125359	0	0	0	0	0	0	0	0.0002232	0.000447755	0.0004464	0.0002232	0.0125359	2.86971e-05	2.10446e-06	0.000127543	0.00025507	0.000255086	0.000127543	0.0209489	5.58e-05	1.17977e-06	1.59428e-05	0.0002232	0.000447755	0.0004464	0.0002232	-	-	0.00225272	1.59428e-07	100
295	zno	1.18783e-05	0	1.18783e-05	0.0107439	0	0.000356348	0.000776601	0.000772087	0.000415739	0.0107439	1.90052e-05	1.6392e-06	0	0	0	0	0	0	0	9.50261e-05	0.00019004	0.000190052	9.50261e-05	0.015608	4.15739e-05	8.78991e-07	1.18783e-05	0.000356348	0.000776601	0.000772087	0.000415739	co_(4%)	pmaa	0.00194447	0.00118783	0
296	ag	0.000272941	0	0	0.206889	0	0.0128282	0.0294416	0.0294776	0.0166494	0.206889	0.000518588	3.93035e-05	0	0	0	0	0	0	0	0	0	0	0	0	0	0	0.000272941	0.0128282	0.0294416	0.0294776	0.0166494	-	sodium_citrate	0.00932093	0.013647	91.0564
297	ag	5.03002e-05	0	0	0.0381276	0	0.00236411	0.00542578	0.00543242	0.00306831	0.0381276	9.55704e-05	7.24323e-06	0	0	0	0	0	0	0	0	0	0	0	0	0	0	5.03002e-05	0.00236411	0.00542578	0.00543242	0.00306831	-	pvp	0.00400138	0.00503002	101.385
298	polystyrene	0	0	0.00101859	0	0	0	0	0	0	0	0	0	0	0	0	0	0	0	0	0.000763944	0.00152929	0.00152789	0.000763944	0.138287	0.00031831	1.15865e-05	0	0	0	0	0	-	cooh	0.0063662	0.00159155	100.109
299	ag	8.84194e-05	0	0	0.0670219	0	0.00415571	0.00953763	0.0095493	0.00539358	0.0670219	0.000167997	1.27324e-05	0	0	0	0	0	0	0	0	0	0	0	0	0	0	8.84194e-05	0.00415571	0.00953763	0.0095493	0.00539358	au_(25%)	sodium_citrate	0.00530516	8.84194e-07	100

## Sheet: Unseen data
	core	d1_metals	d2_semimetals	d3_heterononmetals	metals_sumip	semimetals_sumip	electrons_activem	atwt_activem	massno_activem	neutons_activem	ip_activm	x_activm	vwr_activm	electrons_activ_sm	atwt_activ_sm	massno_activ_sm	neutons_activ_sm	ip_activ_sm	x_activ_sm	vwr_activ_sm	electrons_activ_nm	atwt_activ_nm	massno_activ_nm	neutons_activ_nm	ip_activ_nm	x_activ_nm	vwr_activ_nm	sum_active_m_sm	sumelectrons_active_m_sm	sumatwt_active_m_sm	summassno_active_m_sm	sumneutons_active_m_sm	doping	surface	diameter_(nm)	concentration	cell_viability
0	sio2	0	0.000337733	0.000675466	0	0.265559	0	0	0	0	0	0	0	0.00472826	0.00948523	0.00945652	0.00472826	0.265559	0.000607919	4.45807e-05	0.00270186	0.00540339	0.00540373	0.00270186	0.443781	0.00118207	2.49922e-05	0.000337733	0.00472826	0.00948523	0.00945652	0.00472826	-	silanol	0.0103684	0.00844332	108.735
1	sio2	0	0.000337733	0.000675466	0	0.265559	0	0	0	0	0	0	0	0.00472826	0.00948523	0.00945652	0.00472826	0.265559	0.000607919	4.45807e-05	0.00270186	0.00540339	0.00540373	0.00270186	0.443781	0.00118207	2.49922e-05	0.000337733	0.00472826	0.00948523	0.00945652	0.00472826	-	silanol	0.0103684	0.0168866	106.223
2	sio2	0	0.000337733	0.000675466	0	0.265559	0	0	0	0	0	0	0	0.00472826	0.00948523	0.00945652	0.00472826	0.265559	0.000607919	4.45807e-05	0.00270186	0.00540339	0.00540373	0.00270186	0.443781	0.00118207	2.49922e-05	0.000337733	0.00472826	0.00948523	0.00945652	0.00472826	-	silanol	0.0103684	0.0337733	102.775
3	sio2	0	3.69619e-05	7.39238e-05	0	0.0290631	0	0	0	0	0	0	0	0.000517466	0.00103807	0.00103493	0.000517466	0.0290631	6.65314e-05	4.87897e-06	0.000295695	0.000591353	0.00059139	0.000295695	0.0485679	0.000129367	2.73518e-06	3.69619e-05	0.000517466	0.00103807	0.00103493	0.000517466	-	nh2	0.00343006	0	100
4	sio2	0	3.69619e-05	7.39238e-05	0	0.0290631	0	0	0	0	0	0	0	0.000517466	0.00103807	0.00103493	0.000517466	0.0290631	6.65314e-05	4.87897e-06	0.000295695	0.000591353	0.00059139	0.000295695	0.0485679	0.000129367	2.73518e-06	3.69619e-05	0.000517466	0.00103807	0.00103493	0.000517466	-	nh2	0.00343006	0.00115506	97.7917
5	sio2	0	3.69619e-05	7.39238e-05	0	0.0290631	0	0	0	0	0	0	0	0.000517466	0.00103807	0.00103493	0.000517466	0.0290631	6.65314e-05	4.87897e-06	0.000295695	0.000591353	0.00059139	0.000295695	0.0485679	0.000129367	2.73518e-06	3.69619e-05	0.000517466	0.00103807	0.00103493	0.000517466	-	nh2	0.00343006	0.00231012	87.3495
6	sio2	0	3.69619e-05	7.39238e-05	0	0.0290631	0	0	0	0	0	0	0	0.000517466	0.00103807	0.00103493	0.000517466	0.0290631	6.65314e-05	4.87897e-06	0.000295695	0.000591353	0.00059139	0.000295695	0.0485679	0.000129367	2.73518e-06	3.69619e-05	0.000517466	0.00103807	0.00103493	0.000517466	-	nh2	0.00343006	0.00462024	66.4251
7	sio2	0	3.69619e-05	7.39238e-05	0	0.0290631	0	0	0	0	0	0	0	0.000517466	0.00103807	0.00103493	0.000517466	0.0290631	6.65314e-05	4.87897e-06	0.000295695	0.000591353	0.00059139	0.000295695	0.0485679	0.000129367	2.73518e-06	3.69619e-05	0.000517466	0.00103807	0.00103493	0.000517466	-	nh2	0.00343006	0.00924047	46.5336
8	sio2	0	3.69619e-05	7.39238e-05	0	0.0290631	0	0	0	0	0	0	0	0.000517466	0.00103807	0.00103493	0.000517466	0.0290631	6.65314e-05	4.87897e-06	0.000295695	0.000591353	0.00059139	0.000295695	0.0485679	0.000129367	2.73518e-06	3.69619e-05	0.000517466	0.00103807	0.00103493	0.000517466	-	nh2	0.00343006	0.0184809	42.0447
9	pt	0.015043	0	0	13.0423	0	1.17335	2.93459	2.93339	1.76003	13.0423	0.0330946	0.00207593	0	0	0	0	0	0	0	0	0	0	0	0	0	0	0.015043	1.17335	2.93459	2.93339	1.76003	-	sodium_citrate	0.0691978	0	100
10	pt	0.015043	0	0	13.0423	0	1.17335	2.93459	2.93339	1.76003	13.0423	0.0330946	0.00207593	0	0	0	0	0	0	0	0	0	0	0	0	0	0	0.015043	1.17335	2.93459	2.93339	1.76003	-	sodium_citrate	0.0691978	0.0940188	106.719
11	pt	0.015043	0	0	13.0423	0	1.17335	2.93459	2.93339	1.76003	13.0423	0.0330946	0.00207593	0	0	0	0	0	0	0	0	0	0	0	0	0	0	0.015043	1.17335	2.93459	2.93339	1.76003	-	sodium_citrate	0.0691978	0.188038	107.387
12	pt	0.015043	0	0	13.0423	0	1.17335	2.93459	2.93339	1.76003	13.0423	0.0330946	0.00207593	0	0	0	0	0	0	0	0	0	0	0	0	0	0	0.015043	1.17335	2.93459	2.93339	1.76003	-	sodium_citrate	0.0691978	0.376075	110.075
13	pt	0.015043	0	0	13.0423	0	1.17335	2.93459	2.93339	1.76003	13.0423	0.0330946	0.00207593	0	0	0	0	0	0	0	0	0	0	0	0	0	0	0.015043	1.17335	2.93459	2.93339	1.76003	-	sodium_citrate	0.0691978	0.75215	107.989
14	pt	0.015043	0	0	13.0423	0	1.17335	2.93459	2.93339	1.76003	13.0423	0.0330946	0.00207593	0	0	0	0	0	0	0	0	0	0	0	0	0	0	0.015043	1.17335	2.93459	2.93339	1.76003	-	sodium_citrate	0.0691978	1.5043	90.5445
15	pt	0.000235047	0	0	0.203786	0	0.0183337	0.0458529	0.0458341	0.0275005	0.203786	0.000517103	3.24365e-05	0	0	0	0	0	0	0	0	0	0	0	0	0	0	0.000235047	0.0183337	0.0458529	0.0458341	0.0275005	-	sodium_citrate	0.00864973	0	100
16	pt	0.000235047	0	0	0.203786	0	0.0183337	0.0458529	0.0458341	0.0275005	0.203786	0.000517103	3.24365e-05	0	0	0	0	0	0	0	0	0	0	0	0	0	0	0.000235047	0.0183337	0.0458529	0.0458341	0.0275005	-	sodium_citrate	0.00864973	0.00146904	101.935
17	pt	0.000235047	0	0	0.203786	0	0.0183337	0.0458529	0.0458341	0.0275005	0.203786	0.000517103	3.24365e-05	0	0	0	0	0	0	0	0	0	0	0	0	0	0	0.000235047	0.0183337	0.0458529	0.0458341	0.0275005	-	sodium_citrate	0.00864973	0.00293809	101.823
18	pt	0.000235047	0	0	0.203786	0	0.0183337	0.0458529	0.0458341	0.0275005	0.203786	0.000517103	3.24365e-05	0	0	0	0	0	0	0	0	0	0	0	0	0	0	0.000235047	0.0183337	0.0458529	0.0458341	0.0275005	-	sodium_citrate	0.00864973	0.00587617	106.627
19	pt	0.000235047	0	0	0.203786	0	0.0183337	0.0458529	0.0458341	0.0275005	0.203786	0.000517103	3.24365e-05	0	0	0	0	0	0	0	0	0	0	0	0	0	0	0.000235047	0.0183337	0.0458529	0.0458341	0.0275005	-	sodium_citrate	0.00864973	0.0117523	112.804
20	pt	0.000235047	0	0	0.203786	0	0.0183337	0.0458529	0.0458341	0.0275005	0.203786	0.000517103	3.24365e-05	0	0	0	0	0	0	0	0	0	0	0	0	0	0	0.000235047	0.0183337	0.0458529	0.0458341	0.0275005	-	sodium_citrate	0.00864973	0.0235047	108.89
21	pt	0.000106774	0	0	0.0925729	0	0.00832836	0.0208294	0.0208209	0.0124925	0.0925729	0.000234902	1.47348e-05	0	0	0	0	0	0	0	0	0	0	0	0	0	0	0.000106774	0.00832836	0.0208294	0.0208209	0.0124925	-	sodium_citrate	0.00582985	0	100
22	pt	0.000106774	0	0	0.0925729	0	0.00832836	0.0208294	0.0208209	0.0124925	0.0925729	0.000234902	1.47348e-05	0	0	0	0	0	0	0	0	0	0	0	0	0	0	0.000106774	0.00832836	0.0208294	0.0208209	0.0124925	-	sodium_citrate	0.00582985	0.000667336	99.0768
23	pt	0.000106774	0	0	0.0925729	0	0.00832836	0.0208294	0.0208209	0.0124925	0.0925729	0.000234902	1.47348e-05	0	0	0	0	0	0	0	0	0	0	0	0	0	0	0.000106774	0.00832836	0.0208294	0.0208209	0.0124925	-	sodium_citrate	0.00582985	0.00133467	108.776
24	pt	0.000106774	0	0	0.0925729	0	0.00832836	0.0208294	0.0208209	0.0124925	0.0925729	0.000234902	1.47348e-05	0	0	0	0	0	0	0	0	0	0	0	0	0	0	0.000106774	0.00832836	0.0208294	0.0208209	0.0124925	-	sodium_citrate	0.00582985	0.00266935	100.549
25	pt	0.000106774	0	0	0.0925729	0	0.00832836	0.0208294	0.0208209	0.0124925	0.0925729	0.000234902	1.47348e-05	0	0	0	0	0	0	0	0	0	0	0	0	0	0	0.000106774	0.00832836	0.0208294	0.0208209	0.0124925	-	sodium_citrate	0.00582985	0.00533869	114.1
26	pt	0.000106774	0	0	0.0925729	0	0.00832836	0.0208294	0.0208209	0.0124925	0.0925729	0.000234902	1.47348e-05	0	0	0	0	0	0	0	0	0	0	0	0	0	0	0.000106774	0.00832836	0.0208294	0.0208209	0.0124925	-	sodium_citrate	0.00582985	0.0106774	101.793
27	pt	6.42251e-05	0	0	0.0556832	0	0.00500956	0.012529	0.0125239	0.00751434	0.0556832	0.000141295	8.86306e-06	0	0	0	0	0	0	0	0	0	0	0	0	0	0	6.42251e-05	0.00500956	0.012529	0.0125239	0.00751434	-	citrate	0.00452145	0	100
28	pt	6.42251e-05	0	0	0.0556832	0	0.00500956	0.012529	0.0125239	0.00751434	0.0556832	0.000141295	8.86306e-06	0	0	0	0	0	0	0	0	0	0	0	0	0	0	6.42251e-05	0.00500956	0.012529	0.0125239	0.00751434	-	citrate	0.00452145	0.000401407	100.357
29	pt	6.42251e-05	0	0	0.0556832	0	0.00500956	0.012529	0.0125239	0.00751434	0.0556832	0.000141295	8.86306e-06	0	0	0	0	0	0	0	0	0	0	0	0	0	0	6.42251e-05	0.00500956	0.012529	0.0125239	0.00751434	-	citrate	0.00452145	0.000802814	103.762
30	pt	6.42251e-05	0	0	0.0556832	0	0.00500956	0.012529	0.0125239	0.00751434	0.0556832	0.000141295	8.86306e-06	0	0	0	0	0	0	0	0	0	0	0	0	0	0	6.42251e-05	0.00500956	0.012529	0.0125239	0.00751434	-	citrate	0.00452145	0.00160563	102.834
31	pt	6.42251e-05	0	0	0.0556832	0	0.00500956	0.012529	0.0125239	0.00751434	0.0556832	0.000141295	8.86306e-06	0	0	0	0	0	0	0	0	0	0	0	0	0	0	6.42251e-05	0.00500956	0.012529	0.0125239	0.00751434	-	citrate	0.00452145	0.00321126	100.59
32	pt	6.42251e-05	0	0	0.0556832	0	0.00500956	0.012529	0.0125239	0.00751434	0.0556832	0.000141295	8.86306e-06	0	0	0	0	0	0	0	0	0	0	0	0	0	0	6.42251e-05	0.00500956	0.012529	0.0125239	0.00751434	-	citrate	0.00452145	0.00642251	96.3432

## Sheet: Description
Experimental procedure to write the different nano-descriptors as a function of the ENMs surface area: 1) Calculate the ENMs surface area from the ENMs diameter, assuming that i) the ENM is a perfect sphere and ii) the ENM size is the diameter of the sphere. 2) Normalize all data points (except the cell viability column) by the surface area of the ENMs. 3) Use the data and the unseen data to deve…													Core	Doping	Surface	Diameter (nm)	Radius (nm)	Surface Area (nm^2)	Concentration (µg/mL)	Cell Viability (%)
													CeO2	-	-	101.1	50.55	32110.9	0.01	100
													CeO2	-	-	101.1	50.55	32110.9	6.25	116.648
													CeO2	-	-	101.1	50.55	32110.9	12.5	137.515
													CeO2	-	-	101.1	50.55	32110.9	25	145.591
													CeO2	-	-	101.1	50.55	32110.9	50	148.91
													CeO2	-	-	101.1	50.55	32110.9	100	140.361
													CeO2	-	-	100.7	50.35	31857.3	0.01	100
													CeO2	-	-	100.7	50.35	31857.3	6.25	90.0681
													CeO2	-	-	100.7	50.35	31857.3	12.5	90.7833
													CeO2	-	-	100.7	50.35	31857.3	25	94.4721
													CeO2	-	-	100.7	50.35	31857.3	50	102.802
													CeO2	-	-	100.7	50.35	31857.3	100	105.765
													ZnO	-	-	68.9	34.45	14913.8	0.01	100
													ZnO	-	-	68.9	34.45	14913.8	1.56	104.791
													ZnO	-	-	68.9	34.45	14913.8	3.13	109.64
													ZnO	-	-	68.9	34.45	14913.8	6.25	112.058
													ZnO	-	-	68.9	34.45	14913.8	12.5	120.161
													ZnO	-	-	68.9	34.45	14913.8	25	47.3546
													ZnO	Na (1.5%)	-	5.5	2.75	95.0332	0.01	100
													ZnO	Na (1.5%)	-	5.5	2.75	95.0332	6.25	94.6075
													ZnO	Na (1.5%)	-	5.5	2.75	95.0332	12.5	93.5588
													ZnO	Na (1.5%)	-	5.5	2.75	95.0332	25	93.574
													ZnO	Na (1.5%)	-	5.5	2.75	95.0332	50	96.4698
													ZnO	Na (1.5%)	-	5.5	2.75	95.0332	100	102.442
													ZnO	-	-	135	67.5	57255.5	0.01	100
													ZnO	-	-	135	67.5	57255.5	6.25	94.9217
													ZnO	-	-	135	67.5	57255.5	12.5	95.8005
													ZnO	-	-	135	67.5	57255.5	25	107.732
													ZnO	-	-	135	67.5	57255.5	50	107.207
													ZnO	-	-	135	67.5	57255.5	100	48.9622
													ZnO	-	PMAA	172.7	86.35	93698.9	0.01	100
													ZnO	-	PMAA	172.7	86.35	93698.9	6.25	111.449
													ZnO	-	PMAA	172.7	86.35	93698.9	12.5	112.624
													ZnO	-	PMAA	172.7	86.35	93698.9	25	113.379
													ZnO	-	PMAA	172.7	86.35	93698.9	50	26.5234
													ZnO	-	PMAA	172.7	86.35	93698.9	100	0
													ZnO	Fe (1%)	PMAA	198	99	123163	0.01	100
													ZnO	Fe (1%)	PMAA	198	99	123163	6.25	105.858
													ZnO	Fe (1%)	PMAA	198	99	123163	12.5	104.879
													ZnO	Fe (1%)	PMAA	198	99	123163	25	109.632
													ZnO	Fe (1%)	PMAA	198	99	123163	50	12.6638
													ZnO	Fe (1%)	PMAA	198	99	123163	100	2.10011
													ZnO	Fe (2%)	PMAA	145	72.5	66052	0.01	100
													ZnO	Fe (2%)	PMAA	145	72.5	66052	6.25	99.3732
													ZnO	Fe (2%)	PMAA	145	72.5	66052	12.5	96.3723
													ZnO	Fe (2%)	PMAA	145	72.5	66052	25	97.018
													ZnO	Fe (2%)	PMAA	145	72.5	66052	50	21.6334
													ZnO	Fe (2%)	PMAA	145	72.5	66052	100	2.10826
													ZnO	Fe (3%)	PMAA	149	74.5	69746.5	0.01	100
													ZnO	Fe (3%)	PMAA	149	74.5	69746.5	6.25	105.499
													ZnO	Fe (3%)	PMAA	149	74.5	69746.5	12.5	103.592
													ZnO	Fe (3%)	PMAA	149	74.5	69746.5	25	107.975
													ZnO	Fe (3%)	PMAA	149	74.5	69746.5	50	8.5836
													ZnO	Fe (3%)	PMAA	149	74.5	69746.5	100	2.5974
													ZnO	Fe (4%)	PMAA	174	87	95114.9	0.01	100
													ZnO	Fe (4%)	PMAA	174	87	95114.9	6.25	111.365
													ZnO	Fe (4%)	PMAA	174	87	95114.9	12.5	114.276
													ZnO	Fe (4%)	PMAA	174	87	95114.9	25	114.514
													ZnO	Fe (4%)	PMAA	174	87	95114.9	50	74.5525
													ZnO	Fe (4%)	PMAA	174	87	95114.9	100	2.02717
													ZnO	Fe (5%)	PMAA	165	82.5	85529.9	0.01	100
													ZnO	Fe (5%)	PMAA	165	82.5	85529.9	6.25	109.75
													ZnO	Fe (5%)	PMAA	165	82.5	85529.9	12.5	103.936
													ZnO	Fe (5%)	PMAA	165	82.5	85529.9	25	108.542
													ZnO	Fe (5%)	PMAA	165	82.5	85529.9	50	12.5592
													ZnO	Fe (5%)	PMAA	165	82.5	85529.9	100	1.40454
													ZnO	Co (1%)	PMAA	195.3	97.65	119827	0.01	100
													ZnO	Co (1%)	PMAA	195.3	97.65	119827	6.25	102.734
													ZnO	Co (1%)	PMAA	195.3	97.65	119827	12.5	109.056
													ZnO	Co (1%)	PMAA	195.3	97.65	119827	25	112.9
													ZnO	Co (1%)	PMAA	195.3	97.65	119827	50	32.6997
													ZnO	Co (1%)	PMAA	195.3	97.65	119827	100	3.37463
													ZnO	Co (2%)	PMAA	156	78	76453.8	0.01	100
													ZnO	Co (2%)	PMAA	156	78	76453.8	6.25	108.948
													ZnO	Co (2%)	PMAA	156	78	76453.8	12.5	105.579
													ZnO	Co (2%)	PMAA	156	78	76453.8	25	110.966
													ZnO	Co (2%)	PMAA	156	78	76453.8	50	21.2446
													ZnO	Co (2%)	PMAA	156	78	76453.8	100	2.06009
													ZnO	Co (3%)	PMAA	152	76	72583.4	0.01	100
													ZnO	Co (3%)	PMAA	152	76	72583.4	6.25	107.147
													ZnO	Co (3%)	PMAA	152	76	72583.4	12.5	102.41
													ZnO	Co (3%)	PMAA	152	76	72583.4	25	107.646
													ZnO	Co (3%)	PMAA	152	76	72583.4	50	15.9568
													ZnO	Co (3%)	PMAA	152	76	72583.4	100	2.18159
													ZnO	Co (4%)	PMAA	163.7	81.85	84187.4	0.01	100
													ZnO	Co (4%)	PMAA	163.7	81.85	84187.4	6.25	109.443
													ZnO	Co (4%)	PMAA	163.7	81.85	84187.4	12.5	106.141
													ZnO	Co (4%)	PMAA	163.7	81.85	84187.4	25	109.968
													ZnO	Co (4%)	PMAA	163.7	81.85	84187.4	50	14.3007
													ZnO	Co (4%)	PMAA	163.7	81.85	84187.4	100	0
													ZnO	Co (5%)	PMAA	164.7	82.35	85219.1	0.01	100
													ZnO	Co (5%)	PMAA	164.7	82.35	85219.1	6.25	97.7009
													ZnO	Co (5%)	PMAA	164.7	82.35	85219.1	12.5	99.5447
													ZnO	Co (5%)	PMAA	164.7	82.35	85219.1	25	102.868
													ZnO	Co (5%)	PMAA	164.7	82.35	85219.1	50	10.9265
													ZnO	Co (5%)	PMAA	164.7	82.35	85219.1	100	0
													SiO2	-	-	10	5	314.159	0.01	100
													SiO2	-	-	10	5	314.159	6.25	101.496
													SiO2	-	-	10	5	314.159	12.5	102.25
													SiO2	-	-	10	5	314.159	25	97.6548
													SiO2	-	-	10	5	314.159	50	98.8823
													SiO2	-	-	10	5	314.159	100	104.257
													SiO2	-	-	31.6	15.8	3137.07	0.01	100
													SiO2	-	-	31.6	15.8	3137.07	7.81	94.6309
													SiO2	-	-	31.6	15.8	3137.07	15.6	95.2861
													SiO2	-	-	31.6	15.8	3137.07	31.3	92.7452
													SiO2	-	-	31.6	15.8	3137.07	62.5	93.6358
													SiO2	-	-	31.6	15.8	3137.07	125	93.3927
													SiO2	-	-	31.6	15.8	3137.07	250	90.3196
													SiO2	-	-	31.6	15.8	3137.07	500	89.6665
													SiO2	-	-	70.1	35.05	15437.8	0.01	100
													SiO2	-	-	70.1	35.05	15437.8	7.81	93.8478
													SiO2	-	-	70.1	35.05	15437.8	15.6	88.284
													SiO2	-	-	70.1	35.05	15437.8	31.3	88.7731
													SiO2	-	-	70.1	35.05	15437.8	62.5	89.4955
													SiO2	-	-	70.1	35.05	15437.8	125	89.4276
													SiO2	-	-	70.1	35.05	15437.8	250	87.1928
													SiO2	-	-	70.1	35.05	15437.8	500	93.1368
													SiO2	-	-	141.3	70.65	62724.1	0.01	100
													SiO2	-	-	141.3	70.65	62724.1	7.81	95.5978
													SiO2	-	-	141.3	70.65	62724.1	15.6	92.8866
													SiO2	-	-	141.3	70.65	62724.1	31.3	91.1338
													SiO2	-	-	141.3	70.65	62724.1	62.5	87.7596
													SiO2	-	-	141.3	70.65	62724.1	125	88.465
													SiO2	-	-	141.3	70.65	62724.1	250	86.2033
													SiO2	-	-	141.3	70.65	62724.1	500	92.953
													SiO2	-	-	260.3	130.15	212862	0.01	100
													SiO2	-	-	260.3	130.15	212862	7.81	98.6455
													SiO2	-	-	260.3	130.15	212862	15.6	97.2347
													SiO2	-	-	260.3	130.15	212862	31.3	93.8987
													SiO2	-	-	260.3	130.15	212862	62.5	95.8
													SiO2	-	-	260.3	130.15	212862	125	94.0471
													SiO2	-	-	260.3	130.15	212862	250	96.8785
													SiO2	-	-	260.3	130.15	212862	500	106.445
													SiO2	-	-	50	25	7853.98	0.01	100
													SiO2	-	-	50	25	7853.98	6.25	101.352
													SiO2	-	-	50	25	7853.98	12.5	100.33
													SiO2	-	-	50	25	7853.98	25	96.6844
													SiO2	-	-	50	25	7853.98	50	106.194
													SiO2	-	-	50	25	7853.98	100	106.251
													TiO2	-	-	17.5	8.75	962.113	0.01	100
													TiO2	-	-	17.5	8.75	962.113	6.25	102.662
													TiO2	-	-	17.5	8.75	962.113	12.5	106.168
													TiO2	-	-	17.5	8.75	962.113	25	108.462
													TiO2	-	-	17.5	8.75	962.113	50	115.802
													TiO2	-	-	17.5	8.75	962.113	100	125.811
													TiO2	Na (3%)	-	5.5	2.75	95.0332	0.01	100
													TiO2	Na (3%)	-	5.5	2.75	95.0332	6.25	96.1622
													TiO2	Na (3%)	-	5.5	2.75	95.0332	12.5	95.505
													TiO2	Na (3%)	-	5.5	2.75	95.0332	25	107.538
													TiO2	Na (3%)	-	5.5	2.75	95.0332	50	117.645
													TiO2	Na (3%)	-	5.5	2.75	95.0332	100	123.432
													TiO2	Cl (3%)	-	5.5	2.75	95.0332	0.01	100
													TiO2	Cl (3%)	-	5.5	2.75	95.0332	6.25	81.3171
													TiO2	Cl (3%)	-	5.5	2.75	95.0332	12.5	76.9189
													TiO2	Cl (3%)	-	5.5	2.75	95.0332	25	21.7175
													TiO2	Cl (3%)	-	5.5	2.75	95.0332	50	7.03251
													TiO2	Cl (3%)	-	5.5	2.75	95.0332	100	6.84179
													TiO2	-	-	14.7	7.35	678.867	0.01	100
													TiO2	-	-	14.7	7.35	678.867	0.625	97.4146
													TiO2	-	-	14.7	7.35	678.867	1.25	94.631
													TiO2	-	-	14.7	7.35	678.867	2.5	94.1388
													TiO2	-	-	14.7	7.35	678.867	5	95.7783
													TiO2	-	-	14.7	7.35	678.867	10	95.6512
													TiO2	-	-	21	10.5	1385.44	0.01	100
													TiO2	-	-	21	10.5	1385.44	6.25	95.6538
													TiO2	-	-	21	10.5	1385.44	12.5	94.516
													TiO2	-	-	21	10.5	1385.44	25	98.3182
													TiO2	-	-	21	10.5	1385.44	50	104.026
													TiO2	-	-	21	10.5	1385.44	100	115.245
													Fe2O3	Na (3%)	-	5.5	2.75	95.0332	0.01	100
													Fe2O3	Na (3%)	-	5.5	2.75	95.0332	6.25	89.7763
													Fe2O3	Na (3%)	-	5.5	2.75	95.0332	12.5	91.0964
													Fe2O3	Na (3%)	-	5.5	2.75	95.0332	25	96.8525
													Fe2O3	Na (3%)	-	5.5	2.75	95.0332	50	95.6903
													Fe2O3	Na (3%)	-	5.5	2.75	95.0332	100	100.512
													Fe3O4	Na (3%)	-	5.5	2.75	95.0332	0.01	100
													Fe3O4	Na (3%)	-	5.5	2.75	95.0332	6.25	96.0868
													Fe3O4	Na (3%)	-	5.5	2.75	95.0332	12.5	102.942
													Fe3O4	Na (3%)	-	5.5	2.75	95.0332	25	106.4
													Fe3O4	Na (3%)	-	5.5	2.75	95.0332	50	107.088
													Fe3O4	Na (3%)	-	5.5	2.75	95.0332	100	111.376
													Fe3O4	-	PVP	31.95	15.975	3206.95	0.01	100
													Fe3O4	-	PVP	31.95	15.975	3206.95	6.25	98.2306
													Fe3O4	-	PVP	31.95	15.975	3206.95	12.5	118.104
													Fe3O4	-	PVP	31.95	15.975	3206.95	25	166.481
													Fe3O4	-	PVP	31.95	15.975	3206.95	50	144.271
													Fe3O4	-	PVP	31.95	15.975	3206.95	100	131.629
													Fe3O4	-	-	50	25	7853.98	0.01	100
													Fe3O4	-	-	50	25	7853.98	6.25	97.7283
													Fe3O4	-	-	50	25	7853.98	12.5	95.8864
													Fe3O4	-	-	50	25	7853.98	25	98.3561
													Fe3O4	-	-	50	25	7853.98	50	103.867
													Fe3O4	-	-	50	25	7853.98	100	103.251
													Fe3O4	-	COOH	50	25	7853.98	0.01	100
													Fe3O4	-	COOH	50	25	7853.98	6.25	99.4799
													Fe3O4	-	COOH	50	25	7853.98	12.5	99.1931
													Fe3O4	-	COOH	50	25	7853.98	25	105.489
													Fe3O4	-	COOH	50	25	7853.98	50	103.873
													Fe3O4	-	COOH	50	25	7853.98	100	112.648
													Fe3O4	-	PEG	16	8	804.248	0.05	102.271
													Fe3O4	-	PEG	16	8	804.248	0.5	99.5443
													Fe3O4	-	PEG	16	8	804.248	5	93.5426
													Fe3O4	-	PEG	16	8	804.248	50	97.0019
													Fe3O4	-	PEG	16	8	804.248	500	75.1642
													Fe3O4	-	PEG	31.3	15.65	3077.79	0.05	118.026
													Fe3O4	-	PEG	31.3	15.65	3077.79	0.5	120.319
													Fe3O4	-	PEG	31.3	15.65	3077.79	5	113.951
													Fe3O4	-	PEG	31.3	15.65	3077.79	50	117.384
													Fe3O4	-	PEG	31.3	15.65	3077.79	500	105.86
													Fe3O4	-	PEG	58.7	29.35	10825	0.05	118.917
													Fe3O4	-	PEG	58.7	29.35	10825	0.5	123.901
													Fe3O4	-	PEG	58.7	29.35	10825	5	111.527
													Fe3O4	-	PEG	58.7	29.35	10825	50	118.863
													Fe3O4	-	PEG	58.7	29.35	10825	500	95.5796
													Cu2O	-	PVP	1968	984	1.21675e+07	0.01	100
													Cu2O	-	PVP	1968	984	1.21675e+07	3.13	90.3121
													Cu2O	-	PVP	1968	984	1.21675e+07	6.25	72.8704
													Cu2O	-	PVP	1968	984	1.21675e+07	12.5	49.2006
													Cu2O	-	PVP	1968	984	1.21675e+07	25	33.5566
													Cu2O	-	PVP	1968	984	1.21675e+07	50	19.7705
													Ag	-	Sodium citrate	7.6	3.8	181.458	0.01	100
													Ag	-	Sodium citrate	7.6	3.8	181.458	6.25	103.852
													Ag	-	Sodium citrate	7.6	3.8	181.458	12.5	105.686
													Ag	-	Sodium citrate	7.6	3.8	181.458	25	103.008
													Ag	-	Sodium citrate	7.6	3.8	181.458	50	104.082
													Ag	-	Sodium citrate	7.6	3.8	181.458	100	91.8188
													Ag	-	PVP	14.1	7.05	624.58	0.01	100
													Ag	-	PVP	14.1	7.05	624.58	6.25	105.541
													Ag	-	PVP	14.1	7.05	624.58	12.5	106.908
													Ag	-	PVP	14.1	7.05	624.58	25	103.993
													Ag	-	PVP	14.1	7.05	624.58	50	89.4376
													Ag	-	PVP	14.1	7.05	624.58	100	42.4615
													Ag	-	Sodium citrate	15.32	7.66	737.339	0.01	100
													Ag	-	Sodium citrate	15.32	7.66	737.339	6.25	97.7167
													Ag	-	Sodium citrate	15.32	7.66	737.339	12.5	100.722
													Ag	-	Sodium citrate	15.32	7.66	737.339	25	105.743
													Ag	-	Sodium citrate	15.32	7.66	737.339	50	114.344
													Ag	-	Sodium citrate	15.32	7.66	737.339	100	129.995
													Ag	-	PVP	9.15	4.575	263.022	0.01	100
													Ag	-	PVP	9.15	4.575	263.022	6.25	93.5063
													Ag	-	PVP	9.15	4.575	263.022	12.5	103.371
													Ag	-	PVP	9.15	4.575	263.022	25	101.643
													Ag	-	PVP	9.15	4.575	263.022	50	89.3605
													Ag	-	PVP	9.15	4.575	263.022	100	51.0919
													Ag	-	bPEI	28.55	14.275	2560.72	0.01	100
													Ag	-	bPEI	28.55	14.275	2560.72	6.25	107.994
													Ag	-	bPEI	28.55	14.275	2560.72	12.5	96.041
													Ag	-	bPEI	28.55	14.275	2560.72	25	94.673
													Ag	-	bPEI	28.55	14.275	2560.72	50	29.1524
													Ag	-	bPEI	28.55	14.275	2560.72	100	6.16308
													Ag	-	Lipoic acid	13.25	6.625	551.546	0.01	100
													Ag	-	Lipoic acid	13.25	6.625	551.546	6.25	117.473
													Ag	-	Lipoic acid	13.25	6.625	551.546	12.5	104.344
													Ag	-	Lipoic acid	13.25	6.625	551.546	25	88.6171
													Ag	-	Lipoic acid	13.25	6.625	551.546	50	84.5937
													Ag	-	Lipoic acid	13.25	6.625	551.546	100	91.8807
													Ag	-	Sodium citrate	34.15	17.075	3663.8	0.01	100
													Ag	-	Sodium citrate	34.15	17.075	3663.8	6.25	97.1277
													Ag	-	Sodium citrate	34.15	17.075	3663.8	12.5	88.2363
													Ag	-	Sodium citrate	34.15	17.075	3663.8	25	94.2794
													Ag	-	Sodium citrate	34.15	17.075	3663.8	50	91.0564
													Ag	-	Sodium citrate	34.15	17.075	3663.8	100	73.579
													Ag	-	Sodium citrate	75.8	37.9	18050.5	0.01	100
													Ag	-	Sodium citrate	75.8	37.9	18050.5	6.25	102.216
													Ag	-	Sodium citrate	75.8	37.9	18050.5	12.5	104.336
													Ag	-	Sodium citrate	75.8	37.9	18050.5	25	113.101
													Ag	-	Sodium citrate	75.8	37.9	18050.5	50	131.748
													Ag	-	Sodium citrate	75.8	37.9	18050.5	100	140.417
													Ag	-	PVP	79.55	39.775	19880.6	0.01	100
													Ag	-	PVP	79.55	39.775	19880.6	6.25	97.6407
													Ag	-	PVP	79.55	39.775	19880.6	12.5	94.2009
													Ag	-	PVP	79.55	39.775	19880.6	25	100.279
													Ag	-	PVP	79.55	39.775	19880.6	50	108.65
													Ag	-	PVP	79.55	39.775	19880.6	100	101.385
													Ag	Au (25%)	Sodium citrate	60	30	11309.7	0.01	100
													Ag	Au (25%)	Sodium citrate	60	30	11309.7	6.25	105.136
													Ag	Au (25%)	Sodium citrate	60	30	11309.7	12.5	105.556
													Ag	Au (25%)	Sodium citrate	60	30	11309.7	25	111.278
													Ag	Au (25%)	Sodium citrate	60	30	11309.7	50	113.078
													Ag	Au (25%)	Sodium citrate	60	30	11309.7	100	107.49
													Au	-	Sodium citrate	11.65	5.825	426.385	0.01	100
													Au	-	Sodium citrate	11.65	5.825	426.385	6.25	104.659
													Au	-	Sodium citrate	11.65	5.825	426.385	12.5	106.495
													Au	-	Sodium citrate	11.65	5.825	426.385	25	114.423
													Au	-	Sodium citrate	11.65	5.825	426.385	50	124.995
													Au	-	Sodium citrate	11.65	5.825	426.385	100	126.446
													Polystyrene	-	COOH	50	25	7853.98	0.01	100
													Polystyrene	-	COOH	50	25	7853.98	6.25	97.7396
													Polystyrene	-	COOH	50	25	7853.98	12.5	100.109
													Polystyrene	-	COOH	50	25	7853.98	25	98.8017
													Polystyrene	-	COOH	50	25	7853.98	50	97.3807
													Polystyrene	-	COOH	50	25	7853.98	100	100.009
													Polystyrene	-	COOH	91.34	45.67	26210.3	0.01	100
													Polystyrene	-	COOH	91.34	45.67	26210.3	6.25	101.194
													Polystyrene	-	COOH	91.34	45.67	26210.3	12.5	99.6435
													Polystyrene	-	COOH	91.34	45.67	26210.3	25	103.369
													Polystyrene	-	COOH	91.34	45.67	26210.3	50	101.183
													Polystyrene	-	COOH	91.34	45.67	26210.3	100	99.072
													Polystyrene	-	NH2	89.77	44.885	25317	0.01	100
													Polystyrene	-	NH2	89.77	44.885	25317	6.25	99.9489
													Polystyrene	-	NH2	89.77	44.885	25317	12.5	102.254
													Polystyrene	-	NH2	89.77	44.885	25317	25	102.84
													Polystyrene	-	NH2	89.77	44.885	25317	50	103.066
													Polystyrene	-	NH2	89.77	44.885	25317	100	107.815
													CdSe	-	PEG	13.46	6.73	569.167	0.01	100
													CdSe	-	PEG	13.46	6.73	569.167	31.3	105.379
													CdSe	-	PEG	13.46	6.73	569.167	62.5	105.321
													CdSe	-	PEG	13.46	6.73	569.167	125	109.06
													CdSe	-	PEG	13.46	6.73	569.167	250	102.036
													CdSe	-	PEG	13.46	6.73	569.167	500	96.3588
													SiO2	-	Silanol	30.7	15.35	2960.92	0	100
													SiO2	-	Silanol	30.7	15.35	2960.92	6.25	100.79
													SiO2	-	Silanol	30.7	15.35	2960.92	12.5	108.746
													SiO2	-	Silanol	30.7	15.35	2960.92	25	108.735
													SiO2	-	Silanol	30.7	15.35	2960.92	50	106.223
													SiO2	-	Silanol	30.7	15.35	2960.92	100	102.775
													SiO2	-	NH2	92.8	46.4	27054.9	0	100
													SiO2	-	NH2	92.8	46.4	27054.9	31.25	97.7917
													SiO2	-	NH2	92.8	46.4	27054.9	62.5	87.3495
													SiO2	-	NH2	92.8	46.4	27054.9	125	66.4251
													SiO2	-	NH2	92.8	46.4	27054.9	250	46.5336
													SiO2	-	NH2	92.8	46.4	27054.9	500	42.0447
													Pt	-	Sodium citrate	4.6	2.3	66.4761	0	100
													Pt	-	Sodium citrate	4.6	2.3	66.4761	6.25	106.719
													Pt	-	Sodium citrate	4.6	2.3	66.4761	12.5	107.387
													Pt	-	Sodium citrate	4.6	2.3	66.4761	25	110.075
													Pt	-	Sodium citrate	4.6	2.3	66.4761	50	107.989
													Pt	-	Sodium citrate	4.6	2.3	66.4761	100	90.5445
													Pt	-	Sodium citrate	36.8	18.4	4254.47	0	100
													Pt	-	Sodium citrate	36.8	18.4	4254.47	6.25	101.935
													Pt	-	Sodium citrate	36.8	18.4	4254.47	12.5	101.823
													Pt	-	Sodium citrate	36.8	18.4	4254.47	25	106.627
													Pt	-	Sodium citrate	36.8	18.4	4254.47	50	112.804
													Pt	-	Sodium citrate	36.8	18.4	4254.47	100	108.89
													Pt	-	Sodium citrate	54.6	27.3	9365.59	0	100
													Pt	-	Sodium citrate	54.6	27.3	9365.59	6.25	99.0768
													Pt	-	Sodium citrate	54.6	27.3	9365.59	12.5	108.776
													Pt	-	Sodium citrate	54.6	27.3	9365.59	25	100.549
													Pt	-	Sodium citrate	54.6	27.3	9365.59	50	114.1
													Pt	-	Sodium citrate	54.6	27.3	9365.59	100	101.793
													Pt	-	Citrate	70.4	35.2	15570.2	0	100
													Pt	-	Citrate	70.4	35.2	15570.2	6.25	100.357
													Pt	-	Citrate	70.4	35.2	15570.2	12.5	103.762
													Pt	-	Citrate	70.4	35.2	15570.2	25	102.834
													Pt	-	Citrate	70.4	35.2	15570.2	50	100.59
													Pt	-	Citrate	70.4	35.2	15570.2	100	96.3432
													NiO	-	-	229.8	114.9	165901	0	100
													NiO	-	-	229.8	114.9	165901	9.4	97.92
													NiO	-	-	229.8	114.9	165901	18.8	103.343
													NiO	-	-	229.8	114.9	165901	37.5	108.06
													NiO	-	-	229.8	114.9	165901	75	106.012
													NiO	-	-	229.8	114.9	165901	150	101.775
													Cr2O3	-	-	1159	579.5	4.22004e+06	0	100
													Cr2O3	-	-	1159	579.5	4.22004e+06	6.25	67.7744
													Cr2O3	-	-	1159	579.5	4.22004e+06	12.5	54.4244
													Cr2O3	-	-	1159	579.5	4.22004e+06	25	42.5983
													Cr2O3	-	-	1159	579.5	4.22004e+06	50	23.4047
													Cr2O3	-	-	1159	579.5	4.22004e+06	100	8.41886
													MgO	-	-	1462	731	6.71498e+06	0	100
													MgO	-	-	1462	731	6.71498e+06	12.5	84.0194
													MgO	-	-	1462	731	6.71498e+06	25	78.068
													MgO	-	-	1462	731	6.71498e+06	50	69.9675
													MgO	-	-	1462	731	6.71498e+06	100	56.9913
													MgO	-	-	1462	731	6.71498e+06	200	35.1592
													CuO	-	-	209.6	104.8	138017	0	100
													CuO	-	-	209.6	104.8	138017	9.375	71.5774
													CuO	-	-	209.6	104.8	138017	18.75	63.2541
													CuO	-	-	209.6	104.8	138017	37.5	49.4848
													CuO	-	-	209.6	104.8	138017	75	35.7056
													CuO	-	-	209.6	104.8	138017	150	11.2147
													CuO	-	-	772.2	386.1	1.87331e+06	0	100
													CuO	-	-	772.2	386.1	1.87331e+06	12.5	84.0194
													CuO	-	-	772.2	386.1	1.87331e+06	25	78.068
													CuO	-	-	772.2	386.1	1.87331e+06	50	69.9675
													CuO	-	-	772.2	386.1	1.87331e+06	100	56.9913
													CuO	-	-	772.2	386.1	1.87331e+06	200	35.1592
