# Supplementary material for: A Nano-QSTR model to predict nano-cytotoxicity: an approach using human lung cells data
Source: Part Fibre Toxicol. 2023 May 22;20:21. doi: 10.1186/s12989-023-00530-0 (PMC10201760; doi:10.1186/s12989-023-00530-0)
Supplement: Supplementary file 1 — Additional file 1. Table S1 Original dataset. Table S2 List and description of calculated nano-descriptors. Table S3 Dataset with calculated nano-descriptors. Table S4 Dataset for modelling after the filtering step. Table S5 Unseen subset after the filtering step. Table S6 Training and test data after nano-descriptors selection. Table S7 Dataset assuming data normalization by ENMs surface area. Table S8 Applicability domain of the proposed ML nano-QSTR model. [file 12989_2023_530_MOESM1_ESM.zip › Table S8 _ Applicability domain of the proposed ML nano-QSTR model.xlsx]

## Sheet: TrainingSet
id	d1_metals	x_activ_nm	sum_active_m_sm	sumelectrons_active_m_sm	diameter_(nm)	concentration	core_ag	core_au	core_cdse	core_ceo2	core_fe2o3	core_fe3o4	core_polystyrene	core_pt	core_sio2	core_tio2	core_zno	doping_-	doping_au_(25%)	doping_cl_(3%)	doping_co_(1%)	doping_co_(2%)	doping_co_(3%)	doping_co_(4%)	doping_co_(5%)	doping_fe_(1%)	doping_fe_(2%)	doping_fe_(3%)	doping_fe_(4%)	doping_fe_(5%)	doping_na_(1.5%)	doping_na_(3%)	surface_-	surface_bpei	surface_citrate	surface_cooh	surface_lipoic_acid	surface_nh2	surface_peg	surface_pmaa	surface_pvp	surface_silanol	surface_sodium_citrate	sumelectrons_active_m_sm_divide_diameter_(nm)	concentration_multiply_surface_pmaa	surface_pmaa_multiply_concentration	(Standardized; Si)d1_metals	(Standardized; Si)x_activ_nm	(Standardized; Si)sum_active_m_sm
125	0.0990428	0.697692	-0.130079	-0.0266187	1.49247	0.69056	0	0	0	0	0	0	0	0	0	0	1	0	0	0	0	0	0	0	0	0	0	0	1	0	0	0	0	0	0	0	0	0	0	1	0	0	0	-0.0178353	0.69056	0.69056	0.0988056	0.69602	0.129767
258	0.0990428	0.697692	-0.130079	-0.0266187	1.67988	1.36469	0	0	0	0	0	0	0	0	0	0	1	0	0	0	0	0	0	0	0	1	0	0	0	0	0	0	0	0	0	0	0	0	0	1	0	0	0	-0.0158456	1.36469	1.36469	0.0988056	0.69602	0.129767
241	0.0990428	0.697692	-0.130079	-0.0266187	1.30099	-0.568619	0	0	0	0	0	0	0	0	0	0	1	0	0	0	0	0	1	0	0	0	0	0	0	0	0	0	0	0	0	0	0	0	0	1	0	0	0	-0.0204603	-0.568619	-0.568619	0.0988056	0.69602	0.129767
37	0.0990428	0.697692	-0.130079	-0.0266187	1.4167	-0.0412665	0	0	0	0	0	0	0	0	0	0	1	0	0	0	0	0	0	0	0	0	0	0	0	1	0	0	0	0	0	0	0	0	0	1	0	0	0	-0.0187892	-0.0412665	-0.0412665	0.0988056	0.69602	0.129767
34	0.0990428	0.697692	-0.130079	-0.0266187	1.30099	-0.0412665	0	0	0	0	0	0	0	0	0	0	1	0	0	0	0	0	1	0	0	0	0	0	0	0	0	0	0	0	0	0	0	0	0	1	0	0	0	-0.0204603	-0.0412665	-0.0412665	0.0988056	0.69602	0.129767
55	0.0990428	-1.55014	-0.130079	0.824082	0.438428	-0.879026	1	0	0	0	0	0	0	0	0	0	0	1	0	0	0	0	0	0	0	0	0	0	0	0	0	0	0	0	0	0	0	0	0	0	1	0	0	1.87963	0	0	0.0988056	1.54643	0.129767
91	0.0990428	-1.55014	-0.130079	0.824082	-0.510551	-1.22248	1	0	0	0	0	0	0	0	0	0	0	1	0	0	0	0	0	0	0	0	0	0	0	0	0	0	0	0	0	0	0	0	0	0	0	0	1	-1.6141	0	0	0.0988056	1.54643	0.129767
23	0.0990428	-1.55014	-0.130079	1.9379	-1.36097	-0.879026	0	0	0	0	0	0	0	1	0	0	0	1	0	0	0	0	0	0	0	0	0	0	0	0	0	0	0	0	0	0	0	0	0	0	0	0	1	-1.42391	0	0	0.0988056	1.54643	0.129767
238	-1.67924	0.697692	-0.130079	-1.13126	-0.576976	1.93083	0	0	0	0	0	0	0	0	1	0	0	1	0	0	0	0	0	0	0	0	0	0	0	0	0	0	1	0	0	0	0	0	0	0	0	0	0	1.96068	0	0	1.67521	0.69602	0.129767
132	0.0990428	-1.55014	-0.130079	0.824082	0.0852474	-0.879026	1	0	0	0	0	0	0	0	0	0	0	0	1	0	0	0	0	0	0	0	0	0	0	0	0	0	0	0	0	0	0	0	0	0	0	0	1	9.66695	0	0	0.0988056	1.54643	0.129767
128	1.86545	0.697692	1.93173	-0.275824	-0.584879	-1.19425	0	0	0	0	0	1	0	0	0	0	0	1	0	0	0	0	0	0	0	0	0	0	0	0	0	0	0	0	0	0	0	0	1	0	0	0	0	0.471591	0	0	1.86098	0.69602	1.9271
152	0.0990428	-1.55014	-0.130079	0.824082	0.0852474	0.69056	1	0	0	0	0	0	0	0	0	0	0	0	1	0	0	0	0	0	0	0	0	0	0	0	0	0	0	0	0	0	0	0	0	0	0	0	1	9.66695	0	0	0.0988056	1.54643	0.129767
10	0.0990428	0.697692	-0.130079	-0.543861	-0.867353	0.69056	0	0	0	0	0	0	0	0	0	1	0	1	0	0	0	0	0	0	0	0	0	0	0	0	0	0	1	0	0	0	0	0	0	0	0	0	0	0.627035	0	0	0.0988056	0.69602	0.129767
283	-1.67924	0.697692	-0.130079	-1.13126	0.63663	0.179345	0	0	0	0	0	0	0	0	1	0	0	1	0	0	0	0	0	0	0	0	0	0	0	0	0	0	0	0	0	0	0	1	0	0	0	0	0	-1.77696	0	0	1.67521	0.69602	0.129767
28	-1.67924	0.697692	-0.130079	-1.13126	-0.60074	0.69056	0	0	0	0	0	0	0	0	1	0	0	1	0	0	0	0	0	0	0	0	0	0	0	0	0	0	0	0	0	0	0	0	0	0	0	1	0	1.88312	0	0	1.67521	0.69602	0.129767
79	0.0990428	0.697692	-0.130079	-0.543861	-1.33251	-0.879026	0	0	0	0	0	0	0	0	0	1	0	0	0	1	0	0	0	0	0	0	0	0	0	0	0	0	1	0	0	0	0	0	0	0	0	0	0	0.408147	0	0	0.0988056	0.69602	0.129767
115	-1.67924	-0.760898	-3.07607	-2.30464	0.593608	0.69056	0	0	0	0	0	0	1	0	0	0	0	1	0	0	0	0	0	0	0	0	0	0	0	0	0	0	0	0	0	0	0	1	0	0	0	0	0	-3.88243	0	0	1.67521	0.759076	3.0687
161	-1.67924	0.697692	-0.130079	-1.13126	1.19943	2.14716	0	0	0	0	0	0	0	0	1	0	0	1	0	0	0	0	0	0	0	0	0	0	0	0	0	0	1	0	0	0	0	0	0	0	0	0	0	-0.943166	0	0	1.67521	0.69602	0.129767
33	1.86545	0.697692	1.93173	-0.275824	0.0587411	2.14716	0	0	0	0	0	1	0	0	0	0	0	1	0	0	0	0	0	0	0	0	0	0	0	0	0	0	0	0	0	0	0	0	1	0	0	0	0	-4.69558	0	0	1.86098	0.69602	1.9271
142	0.0990428	-1.55014	-0.130079	1.9379	0.283619	0.69056	0	0	0	0	0	0	0	1	0	0	0	1	0	0	0	0	0	0	0	0	0	0	0	0	0	0	0	0	1	0	0	0	0	0	0	0	0	6.83278	0	0	0.0988056	1.54643	0.129767
66	0.0990428	-0.83784	-0.130079	0.866484	-1.08769	1.53785	0	0	1	0	0	0	0	0	0	0	0	1	0	0	0	0	0	0	0	0	0	0	0	0	0	0	0	0	0	0	0	0	1	0	0	0	0	-0.796629	0	0	0.0988056	0.835834	0.129767
216	0.0990428	0.697692	-0.130079	-0.0266187	1.23525	-0.879026	0	0	0	0	0	0	0	0	0	0	1	0	0	0	0	0	0	0	0	0	1	0	0	0	0	0	0	0	0	0	0	0	0	1	0	0	0	-0.0215492	-0.879026	-0.879026	0.0988056	0.69602	0.129767
248	-1.67924	0.697692	-0.130079	-1.13126	1.19943	1.53785	0	0	0	0	0	0	0	0	1	0	0	1	0	0	0	0	0	0	0	0	0	0	0	0	0	0	1	0	0	0	0	0	0	0	0	0	0	-0.943166	0	0	1.67521	0.69602	0.129767
162	-1.67924	0.697692	-0.130079	-1.13126	-0.60074	-1.22306	0	0	0	0	0	0	0	0	1	0	0	1	0	0	0	0	0	0	0	0	0	0	0	0	0	0	0	0	0	0	0	0	0	0	0	1	0	1.88312	0	0	1.67521	0.69602	0.129767
112	1.86545	0.697692	1.93173	-0.275824	-0.128214	-0.0412665	0	0	0	0	0	1	0	0	0	0	0	1	0	0	0	0	0	0	0	0	0	0	0	0	0	0	1	0	0	0	0	0	0	0	0	0	0	2.15127	0	0	1.86098	0.69602	1.9271
69	0.0990428	-1.55014	-0.130079	0.824082	-1.26672	-1.22248	1	0	0	0	0	0	0	0	0	0	0	1	0	0	0	0	0	0	0	0	0	0	0	0	0	0	0	0	0	0	0	0	0	0	0	0	1	-0.650566	0	0	0.0988056	1.54643	0.129767
4	1.14424	0.697692	1.21112	-0.275824	-1.33251	0.69056	0	0	0	0	1	0	0	0	0	0	0	0	0	0	0	0	0	0	0	0	0	0	0	0	0	1	1	0	0	0	0	0	0	0	0	0	0	0.206995	0	0	1.14149	0.69602	1.20822
100	1.86545	0.697692	1.93173	-0.275824	-0.584879	0.69056	0	0	0	0	0	1	0	0	0	0	0	1	0	0	0	0	0	0	0	0	0	0	0	0	0	0	0	0	0	0	0	0	1	0	0	0	0	0.471591	0	0	1.86098	0.69602	1.9271
120	1.86545	0.697692	1.93173	-0.275824	-0.128214	-0.568619	0	0	0	0	0	1	0	0	0	0	0	1	0	0	0	0	0	0	0	0	0	0	0	0	0	0	0	0	0	1	0	0	0	0	0	0	0	2.15127	0	0	1.86098	0.69602	1.9271
215	0.0990428	0.697692	-0.130079	-0.0266187	1.1366	-1.22248	0	0	0	0	0	0	0	0	0	0	1	1	0	0	0	0	0	0	0	0	0	0	0	0	0	0	1	0	0	0	0	0	0	0	0	0	0	-0.0234196	0	0	0.0988056	0.69602	0.129767
231	0.0990428	0.697692	-0.130079	-0.0266187	0.256526	-1.04645	0	0	0	0	0	0	0	0	0	0	1	1	0	0	0	0	0	0	0	0	0	0	0	0	0	0	1	0	0	0	0	0	0	0	0	0	0	-0.103766	0	0	0.0988056	0.69602	0.129767
232	-1.67924	0.697692	-0.130079	-1.13126	-0.128214	1.36469	0	0	0	0	0	0	0	0	1	0	0	1	0	0	0	0	0	0	0	0	0	0	0	0	0	0	1	0	0	0	0	0	0	0	0	0	0	8.82322	0	0	1.67521	0.69602	0.129767
269	-1.67924	0.697692	-0.130079	-1.13126	0.63663	2.14716	0	0	0	0	0	0	0	0	1	0	0	1	0	0	0	0	0	0	0	0	0	0	0	0	0	0	0	0	0	0	0	1	0	0	0	0	0	-1.77696	0	0	1.67521	0.69602	0.129767
190	-1.67924	0.697692	-0.130079	-1.13126	-0.576976	1.53785	0	0	0	0	0	0	0	0	1	0	0	1	0	0	0	0	0	0	0	0	0	0	0	0	0	0	1	0	0	0	0	0	0	0	0	0	0	1.96068	0	0	1.67521	0.69602	0.129767
85	0.0990428	0.697692	-0.130079	-0.0266187	1.30099	0.69056	0	0	0	0	0	0	0	0	0	0	1	0	0	0	0	0	1	0	0	0	0	0	0	0	0	0	0	0	0	0	0	0	0	1	0	0	0	-0.0204603	0.69056	0.69056	0.0988056	0.69602	0.129767
78	0.0990428	0.697692	-0.130079	-0.0266187	1.33744	-0.0412665	0	0	0	0	0	0	0	0	0	0	1	0	0	0	0	1	0	0	0	0	0	0	0	0	0	0	0	0	0	0	0	0	0	1	0	0	0	-0.0199027	-0.0412665	-0.0412665	0.0988056	0.69602	0.129767
200	1.86545	0.697692	1.93173	-0.275824	-0.567779	1.36469	0	0	0	0	0	1	0	0	0	0	0	1	0	0	0	0	0	0	0	0	0	0	0	0	0	0	0	0	0	0	0	0	0	0	1	0	0	0.485794	0	0	1.86098	0.69602	1.9271
147	-1.67924	-0.760898	-3.07607	-2.30464	-0.128214	0.69056	0	0	0	0	0	0	1	0	0	0	0	1	0	0	0	0	0	0	0	0	0	0	0	0	0	0	0	0	0	1	0	0	0	0	0	0	0	17.9749	0	0	1.67521	0.759076	3.0687
204	1.86545	0.697692	1.93173	-0.275824	-1.0122	-1.19425	0	0	0	0	0	1	0	0	0	0	0	1	0	0	0	0	0	0	0	0	0	0	0	0	0	0	0	0	0	0	0	0	1	0	0	0	0	0.2725	0	0	1.86098	0.69602	1.9271
257	0.0990428	0.697692	-0.130079	-0.543861	-1.33251	-0.0412665	0	0	0	0	0	0	0	0	0	1	0	0	0	1	0	0	0	0	0	0	0	0	0	0	0	0	1	0	0	0	0	0	0	0	0	0	0	0.408147	0	0	0.0988056	0.69602	0.129767
245	0.0990428	0.697692	-0.130079	-0.543861	-0.96822	0.69056	0	0	0	0	0	0	0	0	0	1	0	1	0	0	0	0	0	0	0	0	0	0	0	0	0	0	1	0	0	0	0	0	0	0	0	0	0	0.561712	0	0	0.0988056	0.69602	0.129767
122	-1.67924	-0.760898	-3.07607	-2.30464	0.616055	0.69056	0	0	0	0	0	0	1	0	0	0	0	1	0	0	0	0	0	0	0	0	0	0	0	0	0	0	0	0	0	1	0	0	0	0	0	0	0	-3.74097	0	0	1.67521	0.759076	3.0687
298	-1.67924	-0.760898	-3.07607	-2.30464	-0.128214	-0.568619	0	0	0	0	0	0	1	0	0	0	0	1	0	0	0	0	0	0	0	0	0	0	0	0	0	0	0	0	0	1	0	0	0	0	0	0	0	17.9749	0	0	1.67521	0.759076	3.0687
131	0.0990428	-1.55014	-0.130079	1.96884	-1.14226	-0.879026	0	1	0	0	0	0	0	0	0	0	0	1	0	0	0	0	0	0	0	0	0	0	0	0	0	0	0	0	0	0	0	0	0	0	0	0	1	-1.72363	0	0	0.0988056	1.54643	0.129767
92	0.0990428	-1.55014	-0.130079	0.824082	-1.06855	-0.879026	1	0	0	0	0	0	0	0	0	0	0	1	0	0	0	0	0	0	0	0	0	0	0	0	0	0	0	0	0	0	0	0	0	0	1	0	0	-0.771217	0	0	0.0988056	1.54643	0.129767
62	1.86545	0.697692	1.93173	-0.275824	-0.128214	1.36469	0	0	0	0	0	1	0	0	0	0	0	1	0	0	0	0	0	0	0	0	0	0	0	0	0	0	1	0	0	0	0	0	0	0	0	0	0	2.15127	0	0	1.86098	0.69602	1.9271
286	0.0990428	0.697692	-0.130079	1.26129	0.748516	-0.0412665	0	0	0	1	0	0	0	0	0	0	0	1	0	0	0	0	0	0	0	0	0	0	0	0	0	0	1	0	0	0	0	0	0	0	0	0	0	1.68506	0	0	0.0988056	0.69602	0.129767
239	-1.67924	-0.760898	-3.07607	-2.30464	0.593608	-0.568619	0	0	0	0	0	0	1	0	0	0	0	1	0	0	0	0	0	0	0	0	0	0	0	0	0	0	0	0	0	0	0	1	0	0	0	0	0	-3.88243	0	0	1.67521	0.759076	3.0687
187	0.0990428	-1.55014	-0.130079	0.824082	-0.510551	1.36469	1	0	0	0	0	0	0	0	0	0	0	1	0	0	0	0	0	0	0	0	0	0	0	0	0	0	0	0	0	0	0	0	0	0	0	0	1	-1.6141	0	0	0.0988056	1.54643	0.129767
192	-1.67924	0.697692	-0.130079	-1.13126	0.278242	2.14716	0	0	0	0	0	0	0	0	1	0	0	1	0	0	0	0	0	0	0	0	0	0	0	0	0	0	1	0	0	0	0	0	0	0	0	0	0	-4.06576	0	0	1.67521	0.69602	0.129767
130	0.0990428	0.697692	-0.130079	-0.0266187	0.256526	-1.22248	0	0	0	0	0	0	0	0	0	0	1	1	0	0	0	0	0	0	0	0	0	0	0	0	0	0	1	0	0	0	0	0	0	0	0	0	0	-0.103766	0	0	0.0988056	0.69602	0.129767
247	-1.67924	0.697692	-0.130079	-1.13126	-0.128214	-0.879026	0	0	0	0	0	0	0	0	1	0	0	1	0	0	0	0	0	0	0	0	0	0	0	0	0	0	1	0	0	0	0	0	0	0	0	0	0	8.82322	0	0	1.67521	0.69602	0.129767
50	0.0990428	-1.55014	-0.130079	0.824082	-1.2187	0.69056	1	0	0	0	0	0	0	0	0	0	0	1	0	0	0	0	0	0	0	0	0	0	0	0	0	0	0	0	0	0	0	0	0	0	1	0	0	-0.676195	0	0	0.0988056	1.54643	0.129767
97	0.0990428	0.697692	-0.130079	-0.543861	-1.33251	0.69056	0	0	0	0	0	0	0	0	0	1	0	0	0	0	0	0	0	0	0	0	0	0	0	0	0	1	1	0	0	0	0	0	0	0	0	0	0	0.408147	0	0	0.0988056	0.69602	0.129767
170	0.0990428	0.697692	-0.130079	-0.0266187	0.256526	-0.568619	0	0	0	0	0	0	0	0	0	0	1	1	0	0	0	0	0	0	0	0	0	0	0	0	0	0	1	0	0	0	0	0	0	0	0	0	0	-0.103766	0	0	0.0988056	0.69602	0.129767
297	0.0990428	-1.55014	-0.130079	0.824082	0.438428	1.36469	1	0	0	0	0	0	0	0	0	0	0	1	0	0	0	0	0	0	0	0	0	0	0	0	0	0	0	0	0	0	0	0	0	0	1	0	0	1.87963	0	0	0.0988056	1.54643	0.129767
218	0.0990428	0.697692	-0.130079	-0.543861	-1.33251	1.36469	0	0	0	0	0	0	0	0	0	1	0	0	0	0	0	0	0	0	0	0	0	0	0	0	0	1	1	0	0	0	0	0	0	0	0	0	0	0.408147	0	0	0.0988056	0.69602	0.129767
166	0.0990428	0.697692	-0.130079	1.26129	0.743309	-0.0412665	0	0	0	1	0	0	0	0	0	0	0	1	0	0	0	0	0	0	0	0	0	0	0	0	0	0	1	0	0	0	0	0	0	0	0	0	0	1.69686	0	0	0.0988056	0.69602	0.129767
237	0.0990428	0.697692	-0.130079	-0.0266187	1.1366	-0.0412665	0	0	0	0	0	0	0	0	0	0	1	1	0	0	0	0	0	0	0	0	0	0	0	0	0	0	1	0	0	0	0	0	0	0	0	0	0	-0.0234196	0	0	0.0988056	0.69602	0.129767
13	0.0990428	-0.83784	-0.130079	0.866484	-1.08769	2.14716	0	0	1	0	0	0	0	0	0	0	0	1	0	0	0	0	0	0	0	0	0	0	0	0	0	0	0	0	0	0	0	0	1	0	0	0	0	-0.796629	0	0	0.0988056	0.835834	0.129767
171	0.0990428	-1.55014	-0.130079	1.9379	-0.442949	0.69056	0	0	0	0	0	0	0	1	0	0	0	1	0	0	0	0	0	0	0	0	0	0	0	0	0	0	0	0	0	0	0	0	0	0	0	0	1	-4.375	0	0	0.0988056	1.54643	0.129767
294	-1.67924	0.697692	-0.130079	-1.13126	1.19943	-1.22248	0	0	0	0	0	0	0	0	1	0	0	1	0	0	0	0	0	0	0	0	0	0	0	0	0	0	1	0	0	0	0	0	0	0	0	0	0	-0.943166	0	0	1.67521	0.69602	0.129767
268	0.0990428	-1.55014	-0.130079	0.824082	-0.658182	0.69056	1	0	0	0	0	0	0	0	0	0	0	1	0	0	0	0	0	0	0	0	0	0	0	0	0	0	0	1	0	0	0	0	0	0	0	0	0	-1.25206	0	0	0.0988056	1.54643	0.129767
184	0.0990428	0.697692	-0.130079	-0.0266187	1.1366	-0.568619	0	0	0	0	0	0	0	0	0	0	1	1	0	0	0	0	0	0	0	0	0	0	0	0	0	0	1	0	0	0	0	0	0	0	0	0	0	-0.0234196	0	0	0.0988056	0.69602	0.129767
264	0.0990428	-1.55014	-0.130079	0.824082	-1.06855	-1.22248	1	0	0	0	0	0	0	0	0	0	0	1	0	0	0	0	0	0	0	0	0	0	0	0	0	0	0	0	0	0	0	0	0	0	1	0	0	-0.771217	0	0	0.0988056	1.54643	0.129767
274	0.0990428	-1.55014	-0.130079	1.9379	-0.0273021	-1.22306	0	0	0	0	0	0	0	1	0	0	0	1	0	0	0	0	0	0	0	0	0	0	0	0	0	0	0	0	0	0	0	0	0	0	0	0	1	-70.9801	0	0	0.0988056	1.54643	0.129767
134	1.86545	0.697692	1.93173	-0.275824	-0.128214	-0.879026	0	0	0	0	0	1	0	0	0	0	0	1	0	0	0	0	0	0	0	0	0	0	0	0	0	0	0	0	0	1	0	0	0	0	0	0	0	2.15127	0	0	1.86098	0.69602	1.9271
8	0.0990428	-1.55014	-0.130079	0.824082	0.377022	1.36469	1	0	0	0	0	0	0	0	0	0	0	1	0	0	0	0	0	0	0	0	0	0	0	0	0	0	0	0	0	0	0	0	0	0	0	0	1	2.18577	0	0	0.0988056	1.54643	0.129767
77	0.0990428	0.697692	-0.130079	-0.543861	-0.96822	1.36469	0	0	0	0	0	0	0	0	0	1	0	1	0	0	0	0	0	0	0	0	0	0	0	0	0	0	1	0	0	0	0	0	0	0	0	0	0	0.561712	0	0	0.0988056	0.69602	0.129767
58	-1.67924	-0.760898	-3.07607	-2.30464	0.616055	-0.568619	0	0	0	0	0	0	1	0	0	0	0	1	0	0	0	0	0	0	0	0	0	0	0	0	0	0	0	0	0	1	0	0	0	0	0	0	0	-3.74097	0	0	1.67521	0.759076	3.0687
175	0.0990428	0.697692	-0.130079	1.26129	0.743309	-0.568619	0	0	0	1	0	0	0	0	0	0	0	1	0	0	0	0	0	0	0	0	0	0	0	0	0	0	1	0	0	0	0	0	0	0	0	0	0	1.69686	0	0	0.0988056	0.69602	0.129767
243	0.0990428	0.697692	-0.130079	-0.543861	-1.05068	-0.688866	0	0	0	0	0	0	0	0	0	1	0	1	0	0	0	0	0	0	0	0	0	0	0	0	0	0	1	0	0	0	0	0	0	0	0	0	0	0.51763	0	0	0.0988056	0.69602	0.129767
119	0.0990428	-1.55014	-0.130079	1.9379	-1.36097	-0.568619	0	0	0	0	0	0	0	1	0	0	0	1	0	0	0	0	0	0	0	0	0	0	0	0	0	0	0	0	0	0	0	0	0	0	0	0	1	-1.42391	0	0	0.0988056	1.54643	0.129767
164	0.0990428	0.697692	-0.130079	-0.0266187	1.65975	1.36469	0	0	0	0	0	0	0	0	0	0	1	0	0	0	1	0	0	0	0	0	0	0	0	0	0	0	0	0	0	0	0	0	0	1	0	0	0	-0.0160377	1.36469	1.36469	0.0988056	0.69602	0.129767
276	-1.67924	-0.760898	-3.07607	-2.30464	0.593608	1.36469	0	0	0	0	0	0	1	0	0	0	0	1	0	0	0	0	0	0	0	0	0	0	0	0	0	0	0	0	0	0	0	1	0	0	0	0	0	-3.88243	0	0	1.67521	0.759076	3.0687
63	0.0990428	-1.55014	-0.130079	0.824082	-0.510551	-0.0412665	1	0	0	0	0	0	0	0	0	0	0	1	0	0	0	0	0	0	0	0	0	0	0	0	0	0	0	0	0	0	0	0	0	0	0	0	1	-1.6141	0	0	0.0988056	1.54643	0.129767
108	0.0990428	0.697692	-0.130079	-0.0266187	1.48173	0.69056	0	0	0	0	0	0	0	0	0	0	1	1	0	0	0	0	0	0	0	0	0	0	0	0	0	0	0	0	0	0	0	0	0	1	0	0	0	-0.0179646	0.69056	0.69056	0.0988056	0.69602	0.129767
156	0.0990428	-1.55014	-0.130079	0.824082	-1.09399	-1.22248	1	0	0	0	0	0	0	0	0	0	0	1	0	0	0	0	0	0	0	0	0	0	0	0	0	0	0	0	0	0	1	0	0	0	0	0	0	-0.753283	0	0	0.0988056	1.54643	0.129767
141	0.0990428	-1.55014	-0.130079	1.9379	-1.36097	-0.0412665	0	0	0	0	0	0	0	1	0	0	0	1	0	0	0	0	0	0	0	0	0	0	0	0	0	0	0	0	0	0	0	0	0	0	0	0	1	-1.42391	0	0	0.0988056	1.54643	0.129767
88	0.0990428	0.697692	-0.130079	-0.0266187	1.49247	-0.568619	0	0	0	0	0	0	0	0	0	0	1	0	0	0	0	0	0	0	0	0	0	0	1	0	0	0	0	0	0	0	0	0	0	1	0	0	0	-0.0178353	-0.568619	-0.568619	0.0988056	0.69602	0.129767
179	0.0990428	-1.55014	-0.130079	0.824082	0.438428	-0.568619	1	0	0	0	0	0	0	0	0	0	0	1	0	0	0	0	0	0	0	0	0	0	0	0	0	0	0	0	0	0	0	0	0	0	1	0	0	1.87963	0	0	0.0988056	1.54643	0.129767
236	0.0990428	0.697692	-0.130079	-0.0266187	1.27313	1.36469	0	0	0	0	0	0	0	0	0	0	1	0	0	0	0	0	0	0	0	0	0	1	0	0	0	0	0	0	0	0	0	0	0	1	0	0	0	-0.020908	1.36469	1.36469	0.0988056	0.69602	0.129767
44	0.0990428	0.697692	-0.130079	-0.0266187	1.23525	1.36469	0	0	0	0	0	0	0	0	0	0	1	0	0	0	0	0	0	0	0	0	1	0	0	0	0	0	0	0	0	0	0	0	0	1	0	0	0	-0.0215492	1.36469	1.36469	0.0988056	0.69602	0.129767
226	0.0990428	-1.55014	-0.130079	0.824082	-0.510551	-0.879026	1	0	0	0	0	0	0	0	0	0	0	1	0	0	0	0	0	0	0	0	0	0	0	0	0	0	0	0	0	0	0	0	0	0	0	0	1	-1.6141	0	0	0.0988056	1.54643	0.129767
201	1.86545	0.697692	1.93173	-0.275824	-1.33251	-0.568619	0	0	0	0	0	1	0	0	0	0	0	0	0	0	0	0	0	0	0	0	0	0	0	0	0	1	1	0	0	0	0	0	0	0	0	0	0	0.206995	0	0	1.86098	0.69602	1.9271
65	0.0990428	-1.55014	-0.130079	1.9379	-0.442949	-1.22306	0	0	0	0	0	0	0	1	0	0	0	1	0	0	0	0	0	0	0	0	0	0	0	0	0	0	0	0	0	0	0	0	0	0	0	0	1	-4.375	0	0	0.0988056	1.54643	0.129767
60	1.86545	0.697692	1.93173	-0.275824	-0.567779	-1.22248	0	0	0	0	0	1	0	0	0	0	0	1	0	0	0	0	0	0	0	0	0	0	0	0	0	0	0	0	0	0	0	0	0	0	1	0	0	0.485794	0	0	1.86098	0.69602	1.9271
93	0.0990428	0.697692	-0.130079	-0.543861	-0.867353	-0.0412665	0	0	0	0	0	0	0	0	0	1	0	1	0	0	0	0	0	0	0	0	0	0	0	0	0	0	1	0	0	0	0	0	0	0	0	0	0	0.627035	0	0	0.0988056	0.69602	0.129767
273	-1.67924	0.697692	-0.130079	-1.13126	-0.128214	-0.0412665	0	0	0	0	0	0	0	0	1	0	0	1	0	0	0	0	0	0	0	0	0	0	0	0	0	0	1	0	0	0	0	0	0	0	0	0	0	8.82322	0	0	1.67521	0.69602	0.129767
261	0.0990428	-1.55014	-0.130079	0.824082	-1.03228	-1.22248	1	0	0	0	0	0	0	0	0	0	0	1	0	0	0	0	0	0	0	0	0	0	0	0	0	0	0	0	0	0	0	0	0	0	0	0	1	-0.79831	0	0	0.0988056	1.54643	0.129767
279	0.0990428	0.697692	-0.130079	-0.0266187	1.33744	-0.568619	0	0	0	0	0	0	0	0	0	0	1	0	0	0	0	1	0	0	0	0	0	0	0	0	0	0	0	0	0	0	0	0	0	1	0	0	0	-0.0199027	-0.568619	-0.568619	0.0988056	0.69602	0.129767
250	0.0990428	-1.55014	-0.130079	0.824082	0.377022	-0.879026	1	0	0	0	0	0	0	0	0	0	0	1	0	0	0	0	0	0	0	0	0	0	0	0	0	0	0	0	0	0	0	0	0	0	0	0	1	2.18577	0	0	0.0988056	1.54643	0.129767
157	0.0990428	-1.55014	-0.130079	0.824082	-0.658182	1.36469	1	0	0	0	0	0	0	0	0	0	0	1	0	0	0	0	0	0	0	0	0	0	0	0	0	0	0	1	0	0	0	0	0	0	0	0	0	-1.25206	0	0	0.0988056	1.54643	0.129767
163	0.0990428	-1.55014	-0.130079	1.96884	-1.14226	1.36469	0	1	0	0	0	0	0	0	0	0	0	1	0	0	0	0	0	0	0	0	0	0	0	0	0	0	0	0	0	0	0	0	0	0	0	0	1	-1.72363	0	0	0.0988056	1.54643	0.129767
0	0.0990428	0.697692	-0.130079	-0.0266187	1.33744	-1.22248	0	0	0	0	0	0	0	0	0	0	1	0	0	0	0	1	0	0	0	0	0	0	0	0	0	0	0	0	0	0	0	0	0	1	0	0	0	-0.0199027	-1.22248	-1.22248	0.0988056	0.69602	0.129767
229	-1.67924	-0.760898	-3.07607	-2.30464	0.616055	-0.0412665	0	0	0	0	0	0	1	0	0	0	0	1	0	0	0	0	0	0	0	0	0	0	0	0	0	0	0	0	0	1	0	0	0	0	0	0	0	-3.74097	0	0	1.67521	0.759076	3.0687
45	0.0990428	-1.55014	-0.130079	0.824082	-1.09399	-0.879026	1	0	0	0	0	0	0	0	0	0	0	1	0	0	0	0	0	0	0	0	0	0	0	0	0	0	0	0	0	0	1	0	0	0	0	0	0	-0.753283	0	0	0.0988056	1.54643	0.129767
153	0.0990428	0.697692	-0.130079	-0.0266187	1.49247	1.36469	0	0	0	0	0	0	0	0	0	0	1	0	0	0	0	0	0	0	0	0	0	0	1	0	0	0	0	0	0	0	0	0	0	1	0	0	0	-0.0178353	1.36469	1.36469	0.0988056	0.69602	0.129767
40	0.0990428	0.697692	-0.130079	-0.0266187	1.49247	-1.22248	0	0	0	0	0	0	0	0	0	0	1	0	0	0	0	0	0	0	0	0	0	0	1	0	0	0	0	0	0	0	0	0	0	1	0	0	0	-0.0178353	-1.22248	-1.22248	0.0988056	0.69602	0.129767
59	0.0990428	0.697692	-0.130079	-0.0266187	1.23525	-0.0412665	0	0	0	0	0	0	0	0	0	0	1	0	0	0	0	0	0	0	0	0	1	0	0	0	0	0	0	0	0	0	0	0	0	1	0	0	0	-0.0215492	-0.0412665	-0.0412665	0.0988056	0.69602	0.129767
15	1.86545	0.697692	1.93173	-0.275824	-0.584879	-1.22017	0	0	0	0	0	1	0	0	0	0	0	1	0	0	0	0	0	0	0	0	0	0	0	0	0	0	0	0	0	0	0	0	1	0	0	0	0	0.471591	0	0	1.86098	0.69602	1.9271
46	0.0990428	0.697692	-0.130079	-0.0266187	1.41411	-0.568619	0	0	0	0	0	0	0	0	0	0	1	0	0	0	0	0	0	0	1	0	0	0	0	0	0	0	0	0	0	0	0	0	0	1	0	0	0	-0.0188236	-0.568619	-0.568619	0.0988056	0.69602	0.129767
228	0.0990428	0.697692	-0.130079	-0.0266187	1.48173	-1.22248	0	0	0	0	0	0	0	0	0	0	1	1	0	0	0	0	0	0	0	0	0	0	0	0	0	0	0	0	0	0	0	0	0	1	0	0	0	-0.0179646	-1.22248	-1.22248	0.0988056	0.69602	0.129767
109	0.0990428	0.697692	-0.130079	-0.0266187	1.30099	-1.22248	0	0	0	0	0	0	0	0	0	0	1	0	0	0	0	0	1	0	0	0	0	0	0	0	0	0	0	0	0	0	0	0	0	1	0	0	0	-0.0204603	-1.22248	-1.22248	0.0988056	0.69602	0.129767
104	1.86545	0.697692	1.93173	-0.275824	0.0587411	0.69056	0	0	0	0	0	1	0	0	0	0	0	1	0	0	0	0	0	0	0	0	0	0	0	0	0	0	0	0	0	0	0	0	1	0	0	0	0	-4.69558	0	0	1.86098	0.69602	1.9271
133	0.0990428	0.697692	-0.130079	-0.0266187	1.48173	-0.879026	0	0	0	0	0	0	0	0	0	0	1	1	0	0	0	0	0	0	0	0	0	0	0	0	0	0	0	0	0	0	0	0	0	1	0	0	0	-0.0179646	-0.879026	-0.879026	0.0988056	0.69602	0.129767
16	0.0990428	0.697692	-0.130079	-0.0266187	1.67988	0.69056	0	0	0	0	0	0	0	0	0	0	1	0	0	0	0	0	0	0	0	1	0	0	0	0	0	0	0	0	0	0	0	0	0	1	0	0	0	-0.0158456	0.69056	0.69056	0.0988056	0.69602	0.129767
275	0.0990428	-1.55014	-0.130079	0.824082	-1.2187	-1.22248	1	0	0	0	0	0	0	0	0	0	0	1	0	0	0	0	0	0	0	0	0	0	0	0	0	0	0	0	0	0	0	0	0	0	1	0	0	-0.676195	0	0	0.0988056	1.54643	0.129767
193	0.0990428	-1.55014	-0.130079	0.824082	-1.26672	-0.568619	1	0	0	0	0	0	0	0	0	0	0	1	0	0	0	0	0	0	0	0	0	0	0	0	0	0	0	0	0	0	0	0	0	0	0	0	1	-0.650566	0	0	0.0988056	1.54643	0.129767
202	-1.67924	0.697692	-0.130079	-1.13126	-0.60074	1.36469	0	0	0	0	0	0	0	0	1	0	0	1	0	0	0	0	0	0	0	0	0	0	0	0	0	0	0	0	0	0	0	0	0	0	0	1	0	1.88312	0	0	1.67521	0.69602	0.129767
116	0.0990428	-1.55014	-0.130079	1.96884	-1.14226	-0.0412665	0	1	0	0	0	0	0	0	0	0	0	1	0	0	0	0	0	0	0	0	0	0	0	0	0	0	0	0	0	0	0	0	0	0	0	0	1	-1.72363	0	0	0.0988056	1.54643	0.129767
272	0.0990428	0.697692	-0.130079	1.26129	0.748516	-0.568619	0	0	0	1	0	0	0	0	0	0	0	1	0	0	0	0	0	0	0	0	0	0	0	0	0	0	1	0	0	0	0	0	0	0	0	0	0	1.68506	0	0	0.0988056	0.69602	0.129767
74	0.0990428	0.697692	-0.130079	-0.0266187	1.23525	-1.22248	0	0	0	0	0	0	0	0	0	0	1	0	0	0	0	0	0	0	0	0	1	0	0	0	0	0	0	0	0	0	0	0	0	1	0	0	0	-0.0215492	-1.22248	-1.22248	0.0988056	0.69602	0.129767
110	0.0990428	-1.55014	-0.130079	0.824082	0.377022	-0.568619	1	0	0	0	0	0	0	0	0	0	0	1	0	0	0	0	0	0	0	0	0	0	0	0	0	0	0	0	0	0	0	0	0	0	0	0	1	2.18577	0	0	0.0988056	1.54643	0.129767
189	0.0990428	0.697692	-0.130079	-0.543861	-0.96822	-0.568619	0	0	0	0	0	0	0	0	0	1	0	1	0	0	0	0	0	0	0	0	0	0	0	0	0	0	1	0	0	0	0	0	0	0	0	0	0	0.561712	0	0	0.0988056	0.69602	0.129767
145	0.0990428	0.697692	-0.130079	-0.0266187	-1.33251	-0.879026	0	0	0	0	0	0	0	0	0	0	1	0	0	0	0	0	0	0	0	0	0	0	0	0	1	0	1	0	0	0	0	0	0	0	0	0	0	0.0199763	0	0	0.0988056	0.69602	0.129767
38	0.0990428	-1.55014	-0.130079	0.824082	-1.03228	-0.879026	1	0	0	0	0	0	0	0	0	0	0	1	0	0	0	0	0	0	0	0	0	0	0	0	0	0	0	0	0	0	0	0	0	0	0	0	1	-0.79831	0	0	0.0988056	1.54643	0.129767
27	0.0990428	0.697692	-0.130079	-0.0266187	1.41411	-0.0412665	0	0	0	0	0	0	0	0	0	0	1	0	0	0	0	0	0	0	1	0	0	0	0	0	0	0	0	0	0	0	0	0	0	1	0	0	0	-0.0188236	-0.0412665	-0.0412665	0.0988056	0.69602	0.129767
252	0.0990428	0.697692	-0.130079	-0.543861	-1.05068	-0.945083	0	0	0	0	0	0	0	0	0	1	0	1	0	0	0	0	0	0	0	0	0	0	0	0	0	0	1	0	0	0	0	0	0	0	0	0	0	0.51763	0	0	0.0988056	0.69602	0.129767
140	0.0990428	0.697692	-0.130079	-0.0266187	1.65975	0.69056	0	0	0	0	0	0	0	0	0	0	1	0	0	0	1	0	0	0	0	0	0	0	0	0	0	0	0	0	0	0	0	0	0	1	0	0	0	-0.0160377	0.69056	0.69056	0.0988056	0.69602	0.129767
198	1.86545	0.697692	1.93173	-0.275824	-1.0122	-1.22017	0	0	0	0	0	1	0	0	0	0	0	1	0	0	0	0	0	0	0	0	0	0	0	0	0	0	0	0	0	0	0	0	1	0	0	0	0	0.2725	0	0	1.86098	0.69602	1.9271
121	0.0990428	0.697692	-0.130079	-0.0266187	1.27313	-0.0412665	0	0	0	0	0	0	0	0	0	0	1	0	0	0	0	0	0	0	0	0	0	1	0	0	0	0	0	0	0	0	0	0	0	1	0	0	0	-0.020908	-0.0412665	-0.0412665	0.0988056	0.69602	0.129767
211	0.0990428	0.697692	-0.130079	-0.543861	-1.33251	-0.0412665	0	0	0	0	0	0	0	0	0	1	0	0	0	0	0	0	0	0	0	0	0	0	0	0	0	1	1	0	0	0	0	0	0	0	0	0	0	0.408147	0	0	0.0988056	0.69602	0.129767
14	-1.67924	0.697692	-0.130079	-1.13126	0.278242	0.926989	0	0	0	0	0	0	0	0	1	0	0	1	0	0	0	0	0	0	0	0	0	0	0	0	0	0	1	0	0	0	0	0	0	0	0	0	0	-4.06576	0	0	1.67521	0.69602	0.129767
87	0.0990428	0.697692	-0.130079	-0.543861	-1.33251	-1.22248	0	0	0	0	0	0	0	0	0	1	0	0	0	1	0	0	0	0	0	0	0	0	0	0	0	0	1	0	0	0	0	0	0	0	0	0	0	0.408147	0	0	0.0988056	0.69602	0.129767
9	1.14424	0.697692	1.21112	-0.275824	-1.33251	-0.879026	0	0	0	0	1	0	0	0	0	0	0	0	0	0	0	0	0	0	0	0	0	0	0	0	0	1	1	0	0	0	0	0	0	0	0	0	0	0.206995	0	0	1.14149	0.69602	1.20822
6	0.0990428	0.697692	-0.130079	-0.0266187	1.67988	-0.0412665	0	0	0	0	0	0	0	0	0	0	1	0	0	0	0	0	0	0	0	1	0	0	0	0	0	0	0	0	0	0	0	0	0	1	0	0	0	-0.0158456	-0.0412665	-0.0412665	0.0988056	0.69602	0.129767
220	1.86545	0.697692	1.93173	-0.275824	-0.567779	0.69056	0	0	0	0	0	1	0	0	0	0	0	1	0	0	0	0	0	0	0	0	0	0	0	0	0	0	0	0	0	0	0	0	0	0	1	0	0	0.485794	0	0	1.86098	0.69602	1.9271
291	-1.67924	-0.760898	-3.07607	-2.30464	-0.128214	1.36469	0	0	0	0	0	0	1	0	0	0	0	1	0	0	0	0	0	0	0	0	0	0	0	0	0	0	0	0	0	1	0	0	0	0	0	0	0	17.9749	0	0	1.67521	0.759076	3.0687
227	-1.67924	0.697692	-0.130079	-1.13126	0.278242	1.93083	0	0	0	0	0	0	0	0	1	0	0	1	0	0	0	0	0	0	0	0	0	0	0	0	0	0	1	0	0	0	0	0	0	0	0	0	0	-4.06576	0	0	1.67521	0.69602	0.129767
299	0.0990428	-1.55014	-0.130079	0.824082	0.0852474	-1.22248	1	0	0	0	0	0	0	0	0	0	0	0	1	0	0	0	0	0	0	0	0	0	0	0	0	0	0	0	0	0	0	0	0	0	0	0	1	9.66695	0	0	0.0988056	1.54643	0.129767
254	0.0990428	0.697692	-0.130079	1.26129	0.743309	-0.879026	0	0	0	1	0	0	0	0	0	0	0	1	0	0	0	0	0	0	0	0	0	0	0	0	0	0	1	0	0	0	0	0	0	0	0	0	0	1.69686	0	0	0.0988056	0.69602	0.129767
217	-1.67924	-0.760898	-3.07607	-2.30464	0.593608	-0.0412665	0	0	0	0	0	0	1	0	0	0	0	1	0	0	0	0	0	0	0	0	0	0	0	0	0	0	0	0	0	0	0	1	0	0	0	0	0	-3.88243	0	0	1.67521	0.759076	3.0687
149	0.0990428	0.697692	-0.130079	1.26129	0.743309	0.69056	0	0	0	1	0	0	0	0	0	0	0	1	0	0	0	0	0	0	0	0	0	0	0	0	0	0	1	0	0	0	0	0	0	0	0	0	0	1.69686	0	0	0.0988056	0.69602	0.129767
139	-1.67924	0.697692	-0.130079	-1.13126	1.19943	-0.426559	0	0	0	0	0	0	0	0	1	0	0	1	0	0	0	0	0	0	0	0	0	0	0	0	0	0	1	0	0	0	0	0	0	0	0	0	0	-0.943166	0	0	1.67521	0.69602	0.129767
67	0.0990428	0.697692	-0.130079	-0.0266187	1.65975	-0.568619	0	0	0	0	0	0	0	0	0	0	1	0	0	0	1	0	0	0	0	0	0	0	0	0	0	0	0	0	0	0	0	0	0	1	0	0	0	-0.0160377	-0.568619	-0.568619	0.0988056	0.69602	0.129767
3	0.0990428	0.697692	-0.130079	-0.0266187	1.1366	1.36469	0	0	0	0	0	0	0	0	0	0	1	1	0	0	0	0	0	0	0	0	0	0	0	0	0	0	1	0	0	0	0	0	0	0	0	0	0	-0.0234196	0	0	0.0988056	0.69602	0.129767
86	0.0990428	0.697692	-0.130079	-0.0266187	1.67988	-0.568619	0	0	0	0	0	0	0	0	0	0	1	0	0	0	0	0	0	0	0	1	0	0	0	0	0	0	0	0	0	0	0	0	0	1	0	0	0	-0.0158456	-0.568619	-0.568619	0.0988056	0.69602	0.129767
177	-1.67924	0.697692	-0.130079	-1.13126	-1.19258	0.69056	0	0	0	0	0	0	0	0	1	0	0	1	0	0	0	0	0	0	0	0	0	0	0	0	0	0	1	0	0	0	0	0	0	0	0	0	0	0.948588	0	0	1.67521	0.69602	0.129767
219	1.86545	0.697692	1.93173	-0.275824	-0.128214	0.69056	0	0	0	0	0	1	0	0	0	0	0	1	0	0	0	0	0	0	0	0	0	0	0	0	0	0	0	0	0	1	0	0	0	0	0	0	0	2.15127	0	0	1.86098	0.69602	1.9271
242	-1.67924	0.697692	-0.130079	-1.13126	0.278242	-0.798472	0	0	0	0	0	0	0	0	1	0	0	1	0	0	0	0	0	0	0	0	0	0	0	0	0	0	1	0	0	0	0	0	0	0	0	0	0	-4.06576	0	0	1.67521	0.69602	0.129767
48	1.86545	0.697692	1.93173	-0.275824	-0.128214	0.69056	0	0	0	0	0	1	0	0	0	0	0	1	0	0	0	0	0	0	0	0	0	0	0	0	0	0	1	0	0	0	0	0	0	0	0	0	0	2.15127	0	0	1.86098	0.69602	1.9271
233	0.0990428	-1.55014	-0.130079	1.9379	-0.0273021	-0.568619	0	0	0	0	0	0	0	1	0	0	0	1	0	0	0	0	0	0	0	0	0	0	0	0	0	0	0	0	0	0	0	0	0	0	0	0	1	-70.9801	0	0	0.0988056	1.54643	0.129767
117	1.14424	0.697692	1.21112	-0.275824	-1.33251	-0.0412665	0	0	0	0	1	0	0	0	0	0	0	0	0	0	0	0	0	0	0	0	0	0	0	0	0	1	1	0	0	0	0	0	0	0	0	0	0	0.206995	0	0	1.14149	0.69602	1.20822
172	0.0990428	-1.55014	-0.130079	0.824082	-0.658182	-0.568619	1	0	0	0	0	0	0	0	0	0	0	1	0	0	0	0	0	0	0	0	0	0	0	0	0	0	0	1	0	0	0	0	0	0	0	0	0	-1.25206	0	0	0.0988056	1.54643	0.129767
51	0.0990428	0.697692	-0.130079	-0.0266187	1.1366	0.69056	0	0	0	0	0	0	0	0	0	0	1	1	0	0	0	0	0	0	0	0	0	0	0	0	0	0	1	0	0	0	0	0	0	0	0	0	0	-0.0234196	0	0	0.0988056	0.69602	0.129767
1	0.0990428	-1.55014	-0.130079	1.9379	0.283619	-1.22306	0	0	0	0	0	0	0	1	0	0	0	1	0	0	0	0	0	0	0	0	0	0	0	0	0	0	0	0	1	0	0	0	0	0	0	0	0	6.83278	0	0	0.0988056	1.54643	0.129767
209	0.0990428	-1.55014	-0.130079	1.9379	-1.36097	1.36469	0	0	0	0	0	0	0	1	0	0	0	1	0	0	0	0	0	0	0	0	0	0	0	0	0	0	0	0	0	0	0	0	0	0	0	0	1	-1.42391	0	0	0.0988056	1.54643	0.129767
18	0.0990428	-1.55014	-0.130079	0.824082	-1.03228	-0.0412665	1	0	0	0	0	0	0	0	0	0	0	1	0	0	0	0	0	0	0	0	0	0	0	0	0	0	0	0	0	0	0	0	0	0	0	0	1	-0.79831	0	0	0.0988056	1.54643	0.129767
12	0.0990428	-1.55014	-0.130079	0.824082	0.377022	-1.22248	1	0	0	0	0	0	0	0	0	0	0	1	0	0	0	0	0	0	0	0	0	0	0	0	0	0	0	0	0	0	0	0	0	0	0	0	1	2.18577	0	0	0.0988056	1.54643	0.129767
49	0.0990428	0.697692	-0.130079	-0.543861	-0.867353	-0.568619	0	0	0	0	0	0	0	0	0	1	0	1	0	0	0	0	0	0	0	0	0	0	0	0	0	0	1	0	0	0	0	0	0	0	0	0	0	0.627035	0	0	0.0988056	0.69602	0.129767
56	0.0990428	0.697692	-0.130079	-0.0266187	-1.33251	0.69056	0	0	0	0	0	0	0	0	0	0	1	0	0	0	0	0	0	0	0	0	0	0	0	0	1	0	1	0	0	0	0	0	0	0	0	0	0	0.0199763	0	0	0.0988056	0.69602	0.129767
212	0.0990428	-0.83784	-0.130079	0.866484	-1.08769	0.181002	0	0	1	0	0	0	0	0	0	0	0	1	0	0	0	0	0	0	0	0	0	0	0	0	0	0	0	0	0	0	0	0	1	0	0	0	0	-0.796629	0	0	0.0988056	0.835834	0.129767
178	0.0990428	-1.55014	-0.130079	0.824082	-1.03228	1.36469	1	0	0	0	0	0	0	0	0	0	0	1	0	0	0	0	0	0	0	0	0	0	0	0	0	0	0	0	0	0	0	0	0	0	0	0	1	-0.79831	0	0	0.0988056	1.54643	0.129767
25	-1.67924	0.697692	-0.130079	-1.13126	-0.576976	-1.22248	0	0	0	0	0	0	0	0	1	0	0	1	0	0	0	0	0	0	0	0	0	0	0	0	0	0	1	0	0	0	0	0	0	0	0	0	0	1.96068	0	0	1.67521	0.69602	0.129767
183	0.0990428	0.697692	-0.130079	-0.0266187	1.4167	0.69056	0	0	0	0	0	0	0	0	0	0	1	0	0	0	0	0	0	0	0	0	0	0	0	1	0	0	0	0	0	0	0	0	0	1	0	0	0	-0.0187892	0.69056	0.69056	0.0988056	0.69602	0.129767
101	0.0990428	0.697692	-0.130079	-0.543861	-0.867353	1.36469	0	0	0	0	0	0	0	0	0	1	0	1	0	0	0	0	0	0	0	0	0	0	0	0	0	0	1	0	0	0	0	0	0	0	0	0	0	0.627035	0	0	0.0988056	0.69602	0.129767
186	1.86545	0.697692	1.93173	-0.275824	-1.33251	-1.22248	0	0	0	0	0	1	0	0	0	0	0	0	0	0	0	0	0	0	0	0	0	0	0	0	0	1	1	0	0	0	0	0	0	0	0	0	0	0.206995	0	0	1.86098	0.69602	1.9271
43	1.86545	0.697692	1.93173	-0.275824	-0.128214	-0.0412665	0	0	0	0	0	1	0	0	0	0	0	1	0	0	0	0	0	0	0	0	0	0	0	0	0	0	0	0	0	1	0	0	0	0	0	0	0	2.15127	0	0	1.86098	0.69602	1.9271
129	0.0990428	0.697692	-0.130079	-0.0266187	1.4167	1.36469	0	0	0	0	0	0	0	0	0	0	1	0	0	0	0	0	0	0	0	0	0	0	0	1	0	0	0	0	0	0	0	0	0	1	0	0	0	-0.0187892	1.36469	1.36469	0.0988056	0.69602	0.129767
199	0.0990428	-0.83784	-0.130079	0.866484	-1.08769	-1.22248	0	0	1	0	0	0	0	0	0	0	0	1	0	0	0	0	0	0	0	0	0	0	0	0	0	0	0	0	0	0	0	0	1	0	0	0	0	-0.796629	0	0	0.0988056	0.835834	0.129767
182	0.0990428	-1.55014	-0.130079	0.824082	-1.2187	-0.879026	1	0	0	0	0	0	0	0	0	0	0	1	0	0	0	0	0	0	0	0	0	0	0	0	0	0	0	0	0	0	0	0	0	0	1	0	0	-0.676195	0	0	0.0988056	1.54643	0.129767
203	0.0990428	0.697692	-0.130079	-0.0266187	1.41411	-1.22248	0	0	0	0	0	0	0	0	0	0	1	0	0	0	0	0	0	0	1	0	0	0	0	0	0	0	0	0	0	0	0	0	0	1	0	0	0	-0.0188236	-1.22248	-1.22248	0.0988056	0.69602	0.129767
103	0.0990428	-1.55014	-0.130079	1.9379	-0.442949	-0.568619	0	0	0	0	0	0	0	1	0	0	0	1	0	0	0	0	0	0	0	0	0	0	0	0	0	0	0	0	0	0	0	0	0	0	0	0	1	-4.375	0	0	0.0988056	1.54643	0.129767
244	-1.67924	0.697692	-0.130079	-1.13126	-1.19258	1.36469	0	0	0	0	0	0	0	0	1	0	0	1	0	0	0	0	0	0	0	0	0	0	0	0	0	0	1	0	0	0	0	0	0	0	0	0	0	0.948588	0	0	1.67521	0.69602	0.129767
255	1.14424	0.697692	1.21112	-0.275824	-1.33251	-1.22248	0	0	0	0	1	0	0	0	0	0	0	0	0	0	0	0	0	0	0	0	0	0	0	0	0	1	1	0	0	0	0	0	0	0	0	0	0	0.206995	0	0	1.14149	0.69602	1.20822
280	0.0990428	-1.55014	-0.130079	1.9379	0.283619	-0.568619	0	0	0	0	0	0	0	1	0	0	0	1	0	0	0	0	0	0	0	0	0	0	0	0	0	0	0	0	1	0	0	0	0	0	0	0	0	6.83278	0	0	0.0988056	1.54643	0.129767
154	-1.67924	0.697692	-0.130079	-1.13126	1.19943	1.93083	0	0	0	0	0	0	0	0	1	0	0	1	0	0	0	0	0	0	0	0	0	0	0	0	0	0	1	0	0	0	0	0	0	0	0	0	0	-0.943166	0	0	1.67521	0.69602	0.129767
70	0.0990428	0.697692	-0.130079	-0.543861	-1.05068	-1.08129	0	0	0	0	0	0	0	0	0	1	0	1	0	0	0	0	0	0	0	0	0	0	0	0	0	0	1	0	0	0	0	0	0	0	0	0	0	0.51763	0	0	0.0988056	0.69602	0.129767
271	0.0990428	0.697692	-0.130079	-0.543861	-1.33251	1.36469	0	0	0	0	0	0	0	0	0	1	0	0	0	1	0	0	0	0	0	0	0	0	0	0	0	0	1	0	0	0	0	0	0	0	0	0	0	0.408147	0	0	0.0988056	0.69602	0.129767
158	-1.67924	0.697692	-0.130079	-1.13126	0.278242	0.181002	0	0	0	0	0	0	0	0	1	0	0	1	0	0	0	0	0	0	0	0	0	0	0	0	0	0	1	0	0	0	0	0	0	0	0	0	0	-4.06576	0	0	1.67521	0.69602	0.129767
282	0.0990428	0.697692	-0.130079	-0.0266187	1.41411	1.36469	0	0	0	0	0	0	0	0	0	0	1	0	0	0	0	0	0	0	1	0	0	0	0	0	0	0	0	0	0	0	0	0	0	1	0	0	0	-0.0188236	1.36469	1.36469	0.0988056	0.69602	0.129767
146	0.0990428	-1.55014	-0.130079	0.824082	-1.26672	0.69056	1	0	0	0	0	0	0	0	0	0	0	1	0	0	0	0	0	0	0	0	0	0	0	0	0	0	0	0	0	0	0	0	0	0	0	0	1	-0.650566	0	0	0.0988056	1.54643	0.129767
205	0.0990428	-1.55014	-0.130079	0.824082	-1.09399	0.69056	1	0	0	0	0	0	0	0	0	0	0	1	0	0	0	0	0	0	0	0	0	0	0	0	0	0	0	0	0	0	1	0	0	0	0	0	0	-0.753283	0	0	0.0988056	1.54643	0.129767
64	1.86545	0.697692	1.93173	-0.275824	-1.0122	0.69056	0	0	0	0	0	1	0	0	0	0	0	1	0	0	0	0	0	0	0	0	0	0	0	0	0	0	0	0	0	0	0	0	1	0	0	0	0	0.2725	0	0	1.86098	0.69602	1.9271
295	0.0990428	0.697692	-0.130079	-0.0266187	1.40547	1.36469	0	0	0	0	0	0	0	0	0	0	1	0	0	0	0	0	0	1	0	0	0	0	0	0	0	0	0	0	0	0	0	0	0	1	0	0	0	-0.0189393	1.36469	1.36469	0.0988056	0.69602	0.129767
168	0.0990428	-1.55014	-0.130079	1.9379	-0.0273021	0.69056	0	0	0	0	0	0	0	1	0	0	0	1	0	0	0	0	0	0	0	0	0	0	0	0	0	0	0	0	0	0	0	0	0	0	0	0	1	-70.9801	0	0	0.0988056	1.54643	0.129767
76	0.0990428	0.697692	-0.130079	-0.543861	-1.05068	-1.18709	0	0	0	0	0	0	0	0	0	1	0	1	0	0	0	0	0	0	0	0	0	0	0	0	0	0	1	0	0	0	0	0	0	0	0	0	0	0.51763	0	0	0.0988056	0.69602	0.129767
118	0.0990428	0.697692	-0.130079	-0.0266187	1.65975	-1.22248	0	0	0	0	0	0	0	0	0	0	1	0	0	0	1	0	0	0	0	0	0	0	0	0	0	0	0	0	0	0	0	0	0	1	0	0	0	-0.0160377	-1.22248	-1.22248	0.0988056	0.69602	0.129767
213	0.0990428	0.697692	-0.130079	-0.0266187	1.48173	-0.568619	0	0	0	0	0	0	0	0	0	0	1	1	0	0	0	0	0	0	0	0	0	0	0	0	0	0	0	0	0	0	0	0	0	1	0	0	0	-0.0179646	-0.568619	-0.568619	0.0988056	0.69602	0.129767
180	0.0990428	-1.55014	-0.130079	1.9379	0.283619	-0.879026	0	0	0	0	0	0	0	1	0	0	0	1	0	0	0	0	0	0	0	0	0	0	0	0	0	0	0	0	1	0	0	0	0	0	0	0	0	6.83278	0	0	0.0988056	1.54643	0.129767
99	0.0990428	0.697692	-0.130079	-0.0266187	-1.33251	-0.0412665	0	0	0	0	0	0	0	0	0	0	1	0	0	0	0	0	0	0	0	0	0	0	0	0	1	0	1	0	0	0	0	0	0	0	0	0	0	0.0199763	0	0	0.0988056	0.69602	0.129767
135	1.86545	0.697692	1.93173	-0.275824	0.0587411	-1.19425	0	0	0	0	0	1	0	0	0	0	0	1	0	0	0	0	0	0	0	0	0	0	0	0	0	0	0	0	0	0	0	0	1	0	0	0	0	-4.69558	0	0	1.86098	0.69602	1.9271
176	0.0990428	0.697692	-0.130079	-0.0266187	-1.33251	-1.22248	0	0	0	0	0	0	0	0	0	0	1	0	0	0	0	0	0	0	0	0	0	0	0	0	1	0	1	0	0	0	0	0	0	0	0	0	0	0.0199763	0	0	0.0988056	0.69602	0.129767
287	-1.67924	0.697692	-0.130079	-1.13126	1.19943	0.181002	0	0	0	0	0	0	0	0	1	0	0	1	0	0	0	0	0	0	0	0	0	0	0	0	0	0	1	0	0	0	0	0	0	0	0	0	0	-0.943166	0	0	1.67521	0.69602	0.129767
84	0.0990428	0.697692	-0.130079	-0.0266187	1.41411	0.69056	0	0	0	0	0	0	0	0	0	0	1	0	0	0	0	0	0	0	1	0	0	0	0	0	0	0	0	0	0	0	0	0	0	1	0	0	0	-0.0188236	0.69056	0.69056	0.0988056	0.69602	0.129767
39	1.86545	0.697692	1.93173	-0.275824	0.0587411	-0.945083	0	0	0	0	0	1	0	0	0	0	0	1	0	0	0	0	0	0	0	0	0	0	0	0	0	0	0	0	0	0	0	0	1	0	0	0	0	-4.69558	0	0	1.86098	0.69602	1.9271
2	0.0990428	-1.55014	-0.130079	0.824082	0.0852474	-0.0412665	1	0	0	0	0	0	0	0	0	0	0	0	1	0	0	0	0	0	0	0	0	0	0	0	0	0	0	0	0	0	0	0	0	0	0	0	1	9.66695	0	0	0.0988056	1.54643	0.129767
68	0.0990428	-1.55014	-0.130079	0.824082	0.438428	-1.22248	1	0	0	0	0	0	0	0	0	0	0	1	0	0	0	0	0	0	0	0	0	0	0	0	0	0	0	0	0	0	0	0	0	0	1	0	0	1.87963	0	0	0.0988056	1.54643	0.129767
208	-1.67924	0.697692	-0.130079	-1.13126	-0.576976	0.181002	0	0	0	0	0	0	0	0	1	0	0	1	0	0	0	0	0	0	0	0	0	0	0	0	0	0	1	0	0	0	0	0	0	0	0	0	0	1.96068	0	0	1.67521	0.69602	0.129767
290	0.0990428	0.697692	-0.130079	-0.0266187	1.40547	-0.568619	0	0	0	0	0	0	0	0	0	0	1	0	0	0	0	0	0	1	0	0	0	0	0	0	0	0	0	0	0	0	0	0	0	1	0	0	0	-0.0189393	-0.568619	-0.568619	0.0988056	0.69602	0.129767
253	0.0990428	0.697692	-0.130079	-0.0266187	1.30099	-0.879026	0	0	0	0	0	0	0	0	0	0	1	0	0	0	0	0	1	0	0	0	0	0	0	0	0	0	0	0	0	0	0	0	0	1	0	0	0	-0.0204603	-0.879026	-0.879026	0.0988056	0.69602	0.129767
111	1.86545	0.697692	1.93173	-0.275824	-0.567779	-0.879026	0	0	0	0	0	1	0	0	0	0	0	1	0	0	0	0	0	0	0	0	0	0	0	0	0	0	0	0	0	0	0	0	0	0	1	0	0	0.485794	0	0	1.86098	0.69602	1.9271
224	0.0990428	0.697692	-0.130079	-0.0266187	1.67988	-0.879026	0	0	0	0	0	0	0	0	0	0	1	0	0	0	0	0	0	0	0	1	0	0	0	0	0	0	0	0	0	0	0	0	0	1	0	0	0	-0.0158456	-0.879026	-0.879026	0.0988056	0.69602	0.129767
32	0.0990428	-1.55014	-0.130079	0.824082	0.0852474	-0.568619	1	0	0	0	0	0	0	0	0	0	0	0	1	0	0	0	0	0	0	0	0	0	0	0	0	0	0	0	0	0	0	0	0	0	0	0	1	9.66695	0	0	0.0988056	1.54643	0.129767
73	1.14424	0.697692	1.21112	-0.275824	-1.33251	-0.568619	0	0	0	0	1	0	0	0	0	0	0	0	0	0	0	0	0	0	0	0	0	0	0	0	0	1	1	0	0	0	0	0	0	0	0	0	0	0.206995	0	0	1.14149	0.69602	1.20822
47	1.14424	0.697692	1.21112	-0.275824	-1.33251	1.36469	0	0	0	0	1	0	0	0	0	0	0	0	0	0	0	0	0	0	0	0	0	0	0	0	0	1	1	0	0	0	0	0	0	0	0	0	0	0.206995	0	0	1.14149	0.69602	1.20822
126	-1.67924	0.697692	-0.130079	-1.13126	-0.576976	0.926989	0	0	0	0	0	0	0	0	1	0	0	1	0	0	0	0	0	0	0	0	0	0	0	0	0	0	1	0	0	0	0	0	0	0	0	0	0	1.96068	0	0	1.67521	0.69602	0.129767
113	0.0990428	-1.55014	-0.130079	0.824082	0.438428	0.69056	1	0	0	0	0	0	0	0	0	0	0	1	0	0	0	0	0	0	0	0	0	0	0	0	0	0	0	0	0	0	0	0	0	0	1	0	0	1.87963	0	0	0.0988056	1.54643	0.129767
96	0.0990428	-1.55014	-0.130079	0.824082	-1.06855	0.69056	1	0	0	0	0	0	0	0	0	0	0	1	0	0	0	0	0	0	0	0	0	0	0	0	0	0	0	0	0	0	0	0	0	0	1	0	0	-0.771217	0	0	0.0988056	1.54643	0.129767
225	0.0990428	-1.55014	-0.130079	0.824082	-0.658182	-0.879026	1	0	0	0	0	0	0	0	0	0	0	1	0	0	0	0	0	0	0	0	0	0	0	0	0	0	0	1	0	0	0	0	0	0	0	0	0	-1.25206	0	0	0.0988056	1.54643	0.129767
214	-1.67924	0.697692	-0.130079	-1.13126	-1.19258	-1.22248	0	0	0	0	0	0	0	0	1	0	0	1	0	0	0	0	0	0	0	0	0	0	0	0	0	0	1	0	0	0	0	0	0	0	0	0	0	0.948588	0	0	1.67521	0.69602	0.129767
57	1.86545	0.697692	1.93173	-0.275824	-0.128214	-0.568619	0	0	0	0	0	1	0	0	0	0	0	1	0	0	0	0	0	0	0	0	0	0	0	0	0	0	1	0	0	0	0	0	0	0	0	0	0	2.15127	0	0	1.86098	0.69602	1.9271
123	-1.67924	0.697692	-0.130079	-1.13126	-0.576976	2.14716	0	0	0	0	0	0	0	0	1	0	0	1	0	0	0	0	0	0	0	0	0	0	0	0	0	0	1	0	0	0	0	0	0	0	0	0	0	1.96068	0	0	1.67521	0.69602	0.129767
106	-1.67924	0.697692	-0.130079	-1.13126	-0.128214	0.69056	0	0	0	0	0	0	0	0	1	0	0	1	0	0	0	0	0	0	0	0	0	0	0	0	0	0	1	0	0	0	0	0	0	0	0	0	0	8.82322	0	0	1.67521	0.69602	0.129767
83	-1.67924	-0.760898	-3.07607	-2.30464	0.616055	1.36469	0	0	0	0	0	0	1	0	0	0	0	1	0	0	0	0	0	0	0	0	0	0	0	0	0	0	0	0	0	1	0	0	0	0	0	0	0	-3.74097	0	0	1.67521	0.759076	3.0687
17	0.0990428	0.697692	-0.130079	1.26129	0.748516	0.69056	0	0	0	1	0	0	0	0	0	0	0	1	0	0	0	0	0	0	0	0	0	0	0	0	0	0	1	0	0	0	0	0	0	0	0	0	0	1.68506	0	0	0.0988056	0.69602	0.129767
230	0.0990428	0.697692	-0.130079	1.26129	0.748516	-0.879026	0	0	0	1	0	0	0	0	0	0	0	1	0	0	0	0	0	0	0	0	0	0	0	0	0	0	1	0	0	0	0	0	0	0	0	0	0	1.68506	0	0	0.0988056	0.69602	0.129767
98	1.86545	0.697692	1.93173	-0.275824	-0.584879	-0.945083	0	0	0	0	0	1	0	0	0	0	0	1	0	0	0	0	0	0	0	0	0	0	0	0	0	0	0	0	0	0	0	0	1	0	0	0	0	0.471591	0	0	1.86098	0.69602	1.9271
[truncated: 45 more columns]

## Sheet: TestSet
id	d1_metals	x_activ_nm	sum_active_m_sm	sumelectrons_active_m_sm	diameter_(nm)	concentration	core_ag	core_au	core_cdse	core_ceo2	core_fe2o3	core_fe3o4	core_polystyrene	core_pt	core_sio2	core_tio2	core_zno	doping_-	doping_au_(25%)	doping_cl_(3%)	doping_co_(1%)	doping_co_(2%)	doping_co_(3%)	doping_co_(4%)	doping_co_(5%)	doping_fe_(1%)	doping_fe_(2%)	doping_fe_(3%)	doping_fe_(4%)	doping_fe_(5%)	doping_na_(1.5%)	doping_na_(3%)	surface_-	surface_bpei	surface_citrate	surface_cooh	surface_lipoic_acid	surface_nh2	surface_peg	surface_pmaa	surface_pvp	surface_silanol	surface_sodium_citrate	sumelectrons_active_m_sm_divide_diameter_(nm)	concentration_multiply_surface_pmaa	surface_pmaa_multiply_concentration	(Standardized; Si)d1_metals	(Standardized; Si)x_activ_nm	(Standardized; Si)sum_active_m_sm
262	0.0990428	-1.55014	-0.130079	0.824082	0.377022	-0.0412665	1	0	0	0	0	0	0	0	0	0	0	1	0	0	0	0	0	0	0	0	0	0	0	0	0	0	0	0	0	0	0	0	0	0	0	0	1	2.18577	0	0	0.0988056	1.54643	0.129767
114	0.0990428	-1.55014	-0.130079	1.9379	0.283619	-0.0412665	0	0	0	0	0	0	0	1	0	0	0	1	0	0	0	0	0	0	0	0	0	0	0	0	0	0	0	0	1	0	0	0	0	0	0	0	0	6.83278	0	0	0.0988056	1.54643	0.129767
165	0.0990428	0.697692	-0.130079	-0.543861	-1.33251	-0.879026	0	0	0	0	0	0	0	0	0	1	0	0	0	0	0	0	0	0	0	0	0	0	0	0	0	1	1	0	0	0	0	0	0	0	0	0	0	0.408147	0	0	0.0988056	0.69602	0.129767
278	0.0990428	-0.83784	-0.130079	0.866484	-1.08769	0.926989	0	0	1	0	0	0	0	0	0	0	0	1	0	0	0	0	0	0	0	0	0	0	0	0	0	0	0	0	0	0	0	0	1	0	0	0	0	-0.796629	0	0	0.0988056	0.835834	0.129767
293	0.0990428	0.697692	-0.130079	-0.543861	-1.05068	-1.15147	0	0	0	0	0	0	0	0	0	1	0	1	0	0	0	0	0	0	0	0	0	0	0	0	0	0	1	0	0	0	0	0	0	0	0	0	0	0.51763	0	0	0.0988056	0.69602	0.129767
169	1.86545	0.697692	1.93173	-0.275824	-1.33251	-0.879026	0	0	0	0	0	1	0	0	0	0	0	0	0	0	0	0	0	0	0	0	0	0	0	0	0	1	1	0	0	0	0	0	0	0	0	0	0	0.206995	0	0	1.86098	0.69602	1.9271
11	0.0990428	0.697692	-0.130079	-0.0266187	1.4167	-0.879026	0	0	0	0	0	0	0	0	0	0	1	0	0	0	0	0	0	0	0	0	0	0	0	1	0	0	0	0	0	0	0	0	0	1	0	0	0	-0.0187892	-0.879026	-0.879026	0.0988056	0.69602	0.129767
235	0.0990428	0.697692	-0.130079	-0.0266187	1.27313	-0.879026	0	0	0	0	0	0	0	0	0	0	1	0	0	0	0	0	0	0	0	0	0	1	0	0	0	0	0	0	0	0	0	0	0	1	0	0	0	-0.020908	-0.879026	-0.879026	0.0988056	0.69602	0.129767
240	0.0990428	0.697692	-0.130079	-0.0266187	1.30099	1.36469	0	0	0	0	0	0	0	0	0	0	1	0	0	0	0	0	1	0	0	0	0	0	0	0	0	0	0	0	0	0	0	0	0	1	0	0	0	-0.0204603	1.36469	1.36469	0.0988056	0.69602	0.129767
206	0.0990428	-1.55014	-0.130079	0.824082	-1.2187	-0.0412665	1	0	0	0	0	0	0	0	0	0	0	1	0	0	0	0	0	0	0	0	0	0	0	0	0	0	0	0	0	0	0	0	0	0	1	0	0	-0.676195	0	0	0.0988056	1.54643	0.129767
194	1.86545	0.697692	1.93173	-0.275824	-0.128214	-1.22248	0	0	0	0	0	1	0	0	0	0	0	1	0	0	0	0	0	0	0	0	0	0	0	0	0	0	1	0	0	0	0	0	0	0	0	0	0	2.15127	0	0	1.86098	0.69602	1.9271
223	-1.67924	0.697692	-0.130079	-1.13126	-1.19258	-0.568619	0	0	0	0	0	0	0	0	1	0	0	1	0	0	0	0	0	0	0	0	0	0	0	0	0	0	1	0	0	0	0	0	0	0	0	0	0	0.948588	0	0	1.67521	0.69602	0.129767
52	0.0990428	0.697692	-0.130079	1.26129	0.748516	-1.22248	0	0	0	1	0	0	0	0	0	0	0	1	0	0	0	0	0	0	0	0	0	0	0	0	0	0	1	0	0	0	0	0	0	0	0	0	0	1.68506	0	0	0.0988056	0.69602	0.129767
167	-1.67924	0.697692	-0.130079	-1.13126	0.63663	1.93083	0	0	0	0	0	0	0	0	1	0	0	1	0	0	0	0	0	0	0	0	0	0	0	0	0	0	0	0	0	0	0	1	0	0	0	0	0	-1.77696	0	0	1.67521	0.69602	0.129767
30	1.86545	0.697692	1.93173	-0.275824	-1.33251	1.36469	0	0	0	0	0	1	0	0	0	0	0	0	0	0	0	0	0	0	0	0	0	0	0	0	0	1	1	0	0	0	0	0	0	0	0	0	0	0.206995	0	0	1.86098	0.69602	1.9271
150	0.0990428	0.697692	-0.130079	-0.0266187	1.65975	-0.0412665	0	0	0	0	0	0	0	0	0	0	1	0	0	0	1	0	0	0	0	0	0	0	0	0	0	0	0	0	0	0	0	0	0	1	0	0	0	-0.0160377	-0.0412665	-0.0412665	0.0988056	0.69602	0.129767
31	-1.67924	0.697692	-0.130079	-1.13126	-0.60074	-0.879026	0	0	0	0	0	0	0	0	1	0	0	1	0	0	0	0	0	0	0	0	0	0	0	0	0	0	0	0	0	0	0	0	0	0	0	1	0	1.88312	0	0	1.67521	0.69602	0.129767
75	0.0990428	0.697692	-0.130079	-0.543861	-1.33251	0.69056	0	0	0	0	0	0	0	0	0	1	0	0	0	1	0	0	0	0	0	0	0	0	0	0	0	0	1	0	0	0	0	0	0	0	0	0	0	0.408147	0	0	0.0988056	0.69602	0.129767
148	0.0990428	0.697692	-0.130079	1.26129	0.743309	1.36469	0	0	0	1	0	0	0	0	0	0	0	1	0	0	0	0	0	0	0	0	0	0	0	0	0	0	1	0	0	0	0	0	0	0	0	0	0	1.69686	0	0	0.0988056	0.69602	0.129767
94	0.0990428	-1.55014	-0.130079	0.824082	-1.09399	-0.568619	1	0	0	0	0	0	0	0	0	0	0	1	0	0	0	0	0	0	0	0	0	0	0	0	0	0	0	0	0	0	1	0	0	0	0	0	0	-0.753283	0	0	0.0988056	1.54643	0.129767
188	0.0990428	-1.55014	-0.130079	1.9379	-0.0273021	1.36469	0	0	0	0	0	0	0	1	0	0	0	1	0	0	0	0	0	0	0	0	0	0	0	0	0	0	0	0	0	0	0	0	0	0	0	0	1	-70.9801	0	0	0.0988056	1.54643	0.129767
124	1.86545	0.697692	1.93173	-0.275824	-0.128214	-1.22248	0	0	0	0	0	1	0	0	0	0	0	1	0	0	0	0	0	0	0	0	0	0	0	0	0	0	0	0	0	1	0	0	0	0	0	0	0	2.15127	0	0	1.86098	0.69602	1.9271
82	0.0990428	0.697692	-0.130079	-0.0266187	1.48173	1.36469	0	0	0	0	0	0	0	0	0	0	1	1	0	0	0	0	0	0	0	0	0	0	0	0	0	0	0	0	0	0	0	0	0	1	0	0	0	-0.0179646	1.36469	1.36469	0.0988056	0.69602	0.129767
159	-1.67924	0.697692	-0.130079	-1.13126	-0.128214	-1.22248	0	0	0	0	0	0	0	0	1	0	0	1	0	0	0	0	0	0	0	0	0	0	0	0	0	0	1	0	0	0	0	0	0	0	0	0	0	8.82322	0	0	1.67521	0.69602	0.129767
29	0.0990428	-1.55014	-0.130079	0.824082	-1.2187	1.36469	1	0	0	0	0	0	0	0	0	0	0	1	0	0	0	0	0	0	0	0	0	0	0	0	0	0	0	0	0	0	0	0	0	0	1	0	0	-0.676195	0	0	0.0988056	1.54643	0.129767
137	0.0990428	0.697692	-0.130079	-0.543861	-1.33251	-0.568619	0	0	0	0	0	0	0	0	0	1	0	0	0	0	0	0	0	0	0	0	0	0	0	0	0	1	1	0	0	0	0	0	0	0	0	0	0	0.408147	0	0	0.0988056	0.69602	0.129767
151	0.0990428	-1.55014	-0.130079	1.9379	-0.0273021	-0.0412665	0	0	0	0	0	0	0	1	0	0	0	1	0	0	0	0	0	0	0	0	0	0	0	0	0	0	0	0	0	0	0	0	0	0	0	0	1	-70.9801	0	0	0.0988056	1.54643	0.129767
265	0.0990428	-1.55014	-0.130079	0.824082	-1.26672	-0.879026	1	0	0	0	0	0	0	0	0	0	0	1	0	0	0	0	0	0	0	0	0	0	0	0	0	0	0	0	0	0	0	0	0	0	0	0	1	-0.650566	0	0	0.0988056	1.54643	0.129767
80	0.0990428	0.697692	-0.130079	-0.0266187	1.27313	-0.568619	0	0	0	0	0	0	0	0	0	0	1	0	0	0	0	0	0	0	0	0	0	1	0	0	0	0	0	0	0	0	0	0	0	1	0	0	0	-0.020908	-0.568619	-0.568619	0.0988056	0.69602	0.129767
19	1.86545	0.697692	1.93173	-0.275824	-0.128214	1.36469	0	0	0	0	0	1	0	0	0	0	0	1	0	0	0	0	0	0	0	0	0	0	0	0	0	0	0	0	0	1	0	0	0	0	0	0	0	2.15127	0	0	1.86098	0.69602	1.9271
266	0.0990428	0.697692	-0.130079	-0.0266187	1.49247	-0.0412665	0	0	0	0	0	0	0	0	0	0	1	0	0	0	0	0	0	0	0	0	0	0	1	0	0	0	0	0	0	0	0	0	0	1	0	0	0	-0.0178353	-0.0412665	-0.0412665	0.0988056	0.69602	0.129767
127	0.0990428	0.697692	-0.130079	-0.543861	-0.867353	-1.22248	0	0	0	0	0	0	0	0	0	1	0	1	0	0	0	0	0	0	0	0	0	0	0	0	0	0	1	0	0	0	0	0	0	0	0	0	0	0.627035	0	0	0.0988056	0.69602	0.129767
185	0.0990428	0.697692	-0.130079	-0.0266187	1.40547	-1.22248	0	0	0	0	0	0	0	0	0	0	1	0	0	0	0	0	0	1	0	0	0	0	0	0	0	0	0	0	0	0	0	0	0	1	0	0	0	-0.0189393	-1.22248	-1.22248	0.0988056	0.69602	0.129767
144	0.0990428	0.697692	-0.130079	-0.0266187	1.65975	-0.879026	0	0	0	0	0	0	0	0	0	0	1	0	0	0	1	0	0	0	0	0	0	0	0	0	0	0	0	0	0	0	0	0	0	1	0	0	0	-0.0160377	-0.879026	-0.879026	0.0988056	0.69602	0.129767
296	0.0990428	-1.55014	-0.130079	0.824082	-0.510551	0.69056	1	0	0	0	0	0	0	0	0	0	0	1	0	0	0	0	0	0	0	0	0	0	0	0	0	0	0	0	0	0	0	0	0	0	0	0	1	-1.6141	0	0	0.0988056	1.54643	0.129767
22	-1.67924	-0.760898	-3.07607	-2.30464	0.593608	-1.22248	0	0	0	0	0	0	1	0	0	0	0	1	0	0	0	0	0	0	0	0	0	0	0	0	0	0	0	0	0	0	0	1	0	0	0	0	0	-3.88243	0	0	1.67521	0.759076	3.0687
89	-1.67924	-0.760898	-3.07607	-2.30464	-0.128214	-1.22248	0	0	0	0	0	0	1	0	0	0	0	1	0	0	0	0	0	0	0	0	0	0	0	0	0	0	0	0	0	1	0	0	0	0	0	0	0	17.9749	0	0	1.67521	0.759076	3.0687
251	0.0990428	0.697692	-0.130079	-0.0266187	1.48173	-0.0412665	0	0	0	0	0	0	0	0	0	0	1	1	0	0	0	0	0	0	0	0	0	0	0	0	0	0	0	0	0	0	0	0	0	1	0	0	0	-0.0179646	-0.0412665	-0.0412665	0.0988056	0.69602	0.129767
35	1.86545	0.697692	1.93173	-0.275824	-0.567779	-0.0412665	0	0	0	0	0	1	0	0	0	0	0	1	0	0	0	0	0	0	0	0	0	0	0	0	0	0	0	0	0	0	0	0	0	0	1	0	0	0.485794	0	0	1.86098	0.69602	1.9271
41	-1.67924	0.697692	-0.130079	-1.13126	0.63663	0.926989	0	0	0	0	0	0	0	0	1	0	0	1	0	0	0	0	0	0	0	0	0	0	0	0	0	0	0	0	0	0	0	1	0	0	0	0	0	-1.77696	0	0	1.67521	0.69602	0.129767
71	-1.67924	0.697692	-0.130079	-1.13126	-0.576976	-0.426559	0	0	0	0	0	0	0	0	1	0	0	1	0	0	0	0	0	0	0	0	0	0	0	0	0	0	1	0	0	0	0	0	0	0	0	0	0	1.96068	0	0	1.67521	0.69602	0.129767
54	0.0990428	-1.55014	-0.130079	0.824082	-1.09399	1.36469	1	0	0	0	0	0	0	0	0	0	0	1	0	0	0	0	0	0	0	0	0	0	0	0	0	0	0	0	0	0	1	0	0	0	0	0	0	-0.753283	0	0	0.0988056	1.54643	0.129767
138	0.0990428	0.697692	-0.130079	-0.0266187	1.33744	-0.879026	0	0	0	0	0	0	0	0	0	0	1	0	0	0	0	1	0	0	0	0	0	0	0	0	0	0	0	0	0	0	0	0	0	1	0	0	0	-0.0199027	-0.879026	-0.879026	0.0988056	0.69602	0.129767
42	-1.67924	0.697692	-0.130079	-1.13126	0.63663	1.53785	0	0	0	0	0	0	0	0	1	0	0	1	0	0	0	0	0	0	0	0	0	0	0	0	0	0	0	0	0	0	0	1	0	0	0	0	0	-1.77696	0	0	1.67521	0.69602	0.129767
95	1.86545	0.697692	1.93173	-0.275824	-1.0122	2.14716	0	0	0	0	0	1	0	0	0	0	0	1	0	0	0	0	0	0	0	0	0	0	0	0	0	0	0	0	0	0	0	0	1	0	0	0	0	0.2725	0	0	1.86098	0.69602	1.9271
284	1.86545	0.697692	1.93173	-0.275824	-1.33251	0.69056	0	0	0	0	0	1	0	0	0	0	0	0	0	0	0	0	0	0	0	0	0	0	0	0	0	1	1	0	0	0	0	0	0	0	0	0	0	0.206995	0	0	1.86098	0.69602	1.9271
288	0.0990428	0.697692	-0.130079	-0.0266187	-1.33251	1.36469	0	0	0	0	0	0	0	0	0	0	1	0	0	0	0	0	0	0	0	0	0	0	0	0	1	0	1	0	0	0	0	0	0	0	0	0	0	0.0199763	0	0	0.0988056	0.69602	0.129767
285	0.0990428	0.697692	-0.130079	-0.0266187	0.256526	-0.0412665	0	0	0	0	0	0	0	0	0	0	1	1	0	0	0	0	0	0	0	0	0	0	0	0	0	0	1	0	0	0	0	0	0	0	0	0	0	-0.103766	0	0	0.0988056	0.69602	0.129767
72	0.0990428	0.697692	-0.130079	-0.543861	-1.05068	-1.22248	0	0	0	0	0	0	0	0	0	1	0	1	0	0	0	0	0	0	0	0	0	0	0	0	0	0	1	0	0	0	0	0	0	0	0	0	0	0.51763	0	0	0.0988056	0.69602	0.129767
234	1.86545	0.697692	1.93173	-0.275824	-1.33251	-0.0412665	0	0	0	0	0	1	0	0	0	0	0	0	0	0	0	0	0	0	0	0	0	0	0	0	0	1	1	0	0	0	0	0	0	0	0	0	0	0.206995	0	0	1.86098	0.69602	1.9271
26	0.0990428	0.697692	-0.130079	-0.0266187	1.67988	-1.22248	0	0	0	0	0	0	0	0	0	0	1	0	0	0	0	0	0	0	0	1	0	0	0	0	0	0	0	0	0	0	0	0	0	1	0	0	0	-0.0158456	-1.22248	-1.22248	0.0988056	0.69602	0.129767
270	0.0990428	-1.55014	-0.130079	1.9379	-0.442949	-0.0412665	0	0	0	0	0	0	0	1	0	0	0	1	0	0	0	0	0	0	0	0	0	0	0	0	0	0	0	0	0	0	0	0	0	0	0	0	1	-4.375	0	0	0.0988056	1.54643	0.129767
249	0.0990428	0.697692	-0.130079	-0.0266187	1.33744	0.69056	0	0	0	0	0	0	0	0	0	0	1	0	0	0	0	1	0	0	0	0	0	0	0	0	0	0	0	0	0	0	0	0	0	1	0	0	0	-0.0199027	0.69056	0.69056	0.0988056	0.69602	0.129767
20	-1.67924	0.697692	-0.130079	-1.13126	1.19943	-0.798472	0	0	0	0	0	0	0	0	1	0	0	1	0	0	0	0	0	0	0	0	0	0	0	0	0	0	1	0	0	0	0	0	0	0	0	0	0	-0.943166	0	0	1.67521	0.69602	0.129767
281	0.0990428	0.697692	-0.130079	-0.0266187	1.1366	-0.879026	0	0	0	0	0	0	0	0	0	0	1	1	0	0	0	0	0	0	0	0	0	0	0	0	0	0	1	0	0	0	0	0	0	0	0	0	0	-0.0234196	0	0	0.0988056	0.69602	0.129767
289	-1.67924	0.697692	-0.130079	-1.13126	0.278242	-1.22248	0	0	0	0	0	0	0	0	1	0	0	1	0	0	0	0	0	0	0	0	0	0	0	0	0	0	1	0	0	0	0	0	0	0	0	0	0	-4.06576	0	0	1.67521	0.69602	0.129767
81	0.0990428	0.697692	-0.130079	-0.543861	-1.33251	-0.568619	0	0	0	0	0	0	0	0	0	1	0	0	0	1	0	0	0	0	0	0	0	0	0	0	0	0	1	0	0	0	0	0	0	0	0	0	0	0.408147	0	0	0.0988056	0.69602	0.129767
256	-1.67924	0.697692	-0.130079	-1.13126	-0.60074	-0.0412665	0	0	0	0	0	0	0	0	1	0	0	1	0	0	0	0	0	0	0	0	0	0	0	0	0	0	0	0	0	0	0	0	0	0	0	1	0	1.88312	0	0	1.67521	0.69602	0.129767
191	1.86545	0.697692	1.93173	-0.275824	-0.128214	-0.879026	0	0	0	0	0	1	0	0	0	0	0	1	0	0	0	0	0	0	0	0	0	0	0	0	0	0	1	0	0	0	0	0	0	0	0	0	0	2.15127	0	0	1.86098	0.69602	1.9271
24	0.0990428	-1.55014	-0.130079	0.824082	-1.26672	-0.0412665	1	0	0	0	0	0	0	0	0	0	0	1	0	0	0	0	0	0	0	0	0	0	0	0	0	0	0	0	0	0	0	0	0	0	0	0	1	-0.650566	0	0	0.0988056	1.54643	0.129767
210	-1.67924	0.697692	-0.130079	-1.13126	0.63663	-1.22306	0	0	0	0	0	0	0	0	1	0	0	1	0	0	0	0	0	0	0	0	0	0	0	0	0	0	0	0	0	0	0	1	0	0	0	0	0	-1.77696	0	0	1.67521	0.69602	0.129767
102	0.0990428	0.697692	-0.130079	-0.0266187	1.40547	-0.879026	0	0	0	0	0	0	0	0	0	0	1	0	0	0	0	0	0	1	0	0	0	0	0	0	0	0	0	0	0	0	0	0	0	1	0	0	0	-0.0189393	-0.879026	-0.879026	0.0988056	0.69602	0.129767
197	0.0990428	0.697692	-0.130079	-0.0266187	1.33744	1.36469	0	0	0	0	0	0	0	0	0	0	1	0	0	0	0	1	0	0	0	0	0	0	0	0	0	0	0	0	0	0	0	0	0	1	0	0	0	-0.0199027	1.36469	1.36469	0.0988056	0.69602	0.129767
53	-1.67924	0.697692	-0.130079	-1.13126	-0.60074	-0.568619	0	0	0	0	0	0	0	0	1	0	0	1	0	0	0	0	0	0	0	0	0	0	0	0	0	0	0	0	0	0	0	0	0	0	0	1	0	1.88312	0	0	1.67521	0.69602	0.129767
105	-1.67924	-0.760898	-3.07607	-2.30464	-0.128214	-0.879026	0	0	0	0	0	0	1	0	0	0	0	1	0	0	0	0	0	0	0	0	0	0	0	0	0	0	0	0	0	1	0	0	0	0	0	0	0	17.9749	0	0	1.67521	0.759076	3.0687
136	0.0990428	-1.55014	-0.130079	1.96884	-1.14226	-0.568619	0	1	0	0	0	0	0	0	0	0	0	1	0	0	0	0	0	0	0	0	0	0	0	0	0	0	0	0	0	0	0	0	0	0	0	0	1	-1.72363	0	0	0.0988056	1.54643	0.129767
221	0.0990428	0.697692	-0.130079	-0.0266187	1.41411	-0.879026	0	0	0	0	0	0	0	0	0	0	1	0	0	0	0	0	0	0	1	0	0	0	0	0	0	0	0	0	0	0	0	0	0	1	0	0	0	-0.0188236	-0.879026	-0.879026	0.0988056	0.69602	0.129767
292	0.0990428	-1.55014	-0.130079	0.824082	-1.03228	0.69056	1	0	0	0	0	0	0	0	0	0	0	1	0	0	0	0	0	0	0	0	0	0	0	0	0	0	0	0	0	0	0	0	0	0	0	0	1	-0.79831	0	0	0.0988056	1.54643	0.129767
61	0.0990428	-1.55014	-0.130079	0.824082	-1.06855	-0.0412665	1	0	0	0	0	0	0	0	0	0	0	1	0	0	0	0	0	0	0	0	0	0	0	0	0	0	0	0	0	0	0	0	0	0	1	0	0	-0.771217	0	0	0.0988056	1.54643	0.129767
173	0.0990428	0.697692	-0.130079	-0.0266187	1.40547	0.69056	0	0	0	0	0	0	0	0	0	0	1	0	0	0	0	0	0	1	0	0	0	0	0	0	0	0	0	0	0	0	0	0	0	1	0	0	0	-0.0189393	0.69056	0.69056	0.0988056	0.69602	0.129767
36	0.0990428	-1.55014	-0.130079	0.824082	0.438428	-0.0412665	1	0	0	0	0	0	0	0	0	0	0	1	0	0	0	0	0	0	0	0	0	0	0	0	0	0	0	0	0	0	0	0	0	0	1	0	0	1.87963	0	0	0.0988056	1.54643	0.129767
143	0.0990428	0.697692	-0.130079	-0.543861	-0.96822	-0.0412665	0	0	0	0	0	0	0	0	0	1	0	1	0	0	0	0	0	0	0	0	0	0	0	0	0	0	1	0	0	0	0	0	0	0	0	0	0	0.561712	0	0	0.0988056	0.69602	0.129767
21	-1.67924	0.697692	-0.130079	-1.13126	0.278242	1.53785	0	0	0	0	0	0	0	0	1	0	0	1	0	0	0	0	0	0	0	0	0	0	0	0	0	0	1	0	0	0	0	0	0	0	0	0	0	-4.06576	0	0	1.67521	0.69602	0.129767
181	0.0990428	0.697692	-0.130079	-0.0266187	0.256526	-0.879026	0	0	0	0	0	0	0	0	0	0	1	1	0	0	0	0	0	0	0	0	0	0	0	0	0	0	1	0	0	0	0	0	0	0	0	0	0	-0.103766	0	0	0.0988056	0.69602	0.129767
155	0.0990428	-0.83784	-0.130079	0.866484	-1.08769	1.93083	0	0	1	0	0	0	0	0	0	0	0	1	0	0	0	0	0	0	0	0	0	0	0	0	0	0	0	0	0	0	0	0	1	0	0	0	0	-0.796629	0	0	0.0988056	0.835834	0.129767
107	0.0990428	-1.55014	-0.130079	1.96884	-1.14226	0.69056	0	1	0	0	0	0	0	0	0	0	0	1	0	0	0	0	0	0	0	0	0	0	0	0	0	0	0	0	0	0	0	0	0	0	0	0	1	-1.72363	0	0	0.0988056	1.54643	0.129767
5	0.0990428	-1.55014	-0.130079	0.824082	0.0852474	1.36469	1	0	0	0	0	0	0	0	0	0	0	0	1	0	0	0	0	0	0	0	0	0	0	0	0	0	0	0	0	0	0	0	0	0	0	0	1	9.66695	0	0	0.0988056	1.54643	0.129767
207	-1.67924	0.697692	-0.130079	-1.13126	-0.128214	-0.568619	0	0	0	0	0	0	0	0	1	0	0	1	0	0	0	0	0	0	0	0	0	0	0	0	0	0	1	0	0	0	0	0	0	0	0	0	0	8.82322	0	0	1.67521	0.69602	0.129767
277	0.0990428	-1.55014	-0.130079	0.824082	-1.2187	-0.568619	1	0	0	0	0	0	0	0	0	0	0	1	0	0	0	0	0	0	0	0	0	0	0	0	0	0	0	0	0	0	0	0	0	0	1	0	0	-0.676195	0	0	0.0988056	1.54643	0.129767
259	0.0990428	0.697692	-0.130079	-0.0266187	0.256526	-1.13394	0	0	0	0	0	0	0	0	0	0	1	1	0	0	0	0	0	0	0	0	0	0	0	0	0	0	1	0	0	0	0	0	0	0	0	0	0	-0.103766	0	0	0.0988056	0.69602	0.129767
7	0.0990428	0.697692	-0.130079	-0.0266187	1.49247	-0.879026	0	0	0	0	0	0	0	0	0	0	1	0	0	0	0	0	0	0	0	0	0	0	1	0	0	0	0	0	0	0	0	0	0	1	0	0	0	-0.0178353	-0.879026	-0.879026	0.0988056	0.69602	0.129767
267	0.0990428	0.697692	-0.130079	-0.543861	-0.96822	-0.879026	0	0	0	0	0	0	0	0	0	1	0	1	0	0	0	0	0	0	0	0	0	0	0	0	0	0	1	0	0	0	0	0	0	0	0	0	0	0.561712	0	0	0.0988056	0.69602	0.129767
174	0.0990428	0.697692	-0.130079	-0.0266187	1.23525	-0.568619	0	0	0	0	0	0	0	0	0	0	1	0	0	0	0	0	0	0	0	0	1	0	0	0	0	0	0	0	0	0	0	0	0	1	0	0	0	-0.0215492	-0.568619	-0.568619	0.0988056	0.69602	0.129767
90	0.0990428	0.697692	-0.130079	-0.543861	-1.33251	-1.22248	0	0	0	0	0	0	0	0	0	1	0	0	0	0	0	0	0	0	0	0	0	0	0	0	0	1	1	0	0	0	0	0	0	0	0	0	0	0.408147	0	0	0.0988056	0.69602	0.129767
260	0.0990428	-1.55014	-0.130079	0.824082	0.377022	0.69056	1	0	0	0	0	0	0	0	0	0	0	1	0	0	0	0	0	0	0	0	0	0	0	0	0	0	0	0	0	0	0	0	0	0	0	0	1	2.18577	0	0	0.0988056	1.54643	0.129767
222	1.86545	0.697692	1.93173	-0.275824	-1.0122	-0.945083	0	0	0	0	0	1	0	0	0	0	0	1	0	0	0	0	0	0	0	0	0	0	0	0	0	0	0	0	0	0	0	0	1	0	0	0	0	0.2725	0	0	1.86098	0.69602	1.9271
196	0.0990428	0.697692	-0.130079	1.26129	0.743309	-1.22248	0	0	0	1	0	0	0	0	0	0	0	1	0	0	0	0	0	0	0	0	0	0	0	0	0	0	1	0	0	0	0	0	0	0	0	0	0	1.69686	0	0	0.0988056	0.69602	0.129767
195	0.0990428	0.697692	-0.130079	-0.0266187	1.4167	-1.22248	0	0	0	0	0	0	0	0	0	0	1	0	0	0	0	0	0	0	0	0	0	0	0	1	0	0	0	0	0	0	0	0	0	1	0	0	0	-0.0187892	-1.22248	-1.22248	0.0988056	0.69602	0.129767
160	-1.67924	0.697692	-0.130079	-1.13126	0.278242	-0.426559	0	0	0	0	0	0	0	0	1	0	0	1	0	0	0	0	0	0	0	0	0	0	0	0	0	0	1	0	0	0	0	0	0	0	0	0	0	-4.06576	0	0	1.67521	0.69602	0.129767
263	-1.67924	-0.760898	-3.07607	-2.30464	0.616055	-0.879026	0	0	0	0	0	0	1	0	0	0	0	1	0	0	0	0	0	0	0	0	0	0	0	0	0	0	0	0	0	1	0	0	0	0	0	0	0	-3.74097	0	0	1.67521	0.759076	3.0687
246	0.0990428	-1.55014	-0.130079	0.824082	-0.658182	-0.0412665	1	0	0	0	0	0	0	0	0	0	0	1	0	0	0	0	0	0	0	0	0	0	0	0	0	0	0	1	0	0	0	0	0	0	0	0	0	-1.25206	0	0	0.0988056	1.54643	0.129767
[truncated: 45 more columns]
